# Supplementary material for: Host M-CSF induced gene expression drives changes in susceptible and resistant mice-derived BMdMs upon Leishmania major infection
Source: Front Immunol. 2023 Apr 28;14:1111072. doi: 10.3389/fimmu.2023.1111072 (PMC10175952; doi:10.3389/fimmu.2023.1111072)
Supplement: Supplementary file 5 [file Table_1.xlsx]

## Sheet: Description
Table	Description
S1.1	Genes up-regulated in basal C57Bl/6 gene expression
S1.2	Genes up-regulated in basal BALB/c gene expression
S1.3	Over-representation analysis of DEGs in mouse pathways (ConsensusPathDB)
S1.4	Over-representation analysis of DEGs in GeneOntology terms (ConsensusPathDB)
S1.5	Over-representation of DEGs in upstream regulators (IPA)
S1.6	Interactions of DEG genes in mouse protein-protein interaction networks

## Sheet: Table S1.1
Table S1.1 Genes up-regulated in basal C57Bl/6 gene expression.
AffyID	FC	ENSEMBL ID	Gene Class	Gene Name	Gene Description	GO ID	GO Description
10388047	3.08761250213966	ENSMUSG00000116293 // ENSMUSG00000116286 // ENSMUSG00000116214 // ENSMUSG00000069830	protein_coding // protein_coding // protein_coding // protein_coding	// // // Nlrp1a	// // // NLR family, pyrin domain containing 1A	GO:0045087 && GO:0042981 && GO:0006954 && GO:0005515 // GO:0061702 && GO:0045087 && GO:0042981 && GO:0006954 && GO:0005829 && GO:0005737 && GO:0005515 // GO:0061702 && GO:0045087 && GO:0042981 && GO:0006954 && GO:0005829 && GO:0005737 && GO:0005515 // GO:0097300 && GO:0097110 && GO:0061702 && GO:0051402 && GO:0045087 && GO:0043280 && GO:0043025 && GO:0042981 && GO:0042742 && GO:0032991 && GO:0032…	Innate immune responses are defense responses mediated by germline encoded components that directly recognize components of potential pathogens. && Any process that modulates the occurrence or rate of cell death by apoptotic process. && The immediate defensive reaction (by vertebrate tissue) to infection or injury caused by chemical or physical agents. The process is characterized by local vasodi…
10388065	5.87931591692196	ENSMUSG00000116502 // ENSMUSG00000116254 // ENSMUSG00000116073 // ENSMUSG00000070390	protein_coding // protein_coding // protein_coding // protein_coding	// // // Nlrp1b	// // // NLR family, pyrin domain containing 1B	GO:0045087 && GO:0042981 && GO:0006954 && GO:0005515 // GO:0045087 && GO:0042981 && GO:0006954 && GO:0005515 // GO:0061702 && GO:0045087 && GO:0042981 && GO:0006954 && GO:0005829 && GO:0005737 && GO:0005515 // GO:1904784 && GO:0072558 && GO:0070269 && GO:0061702 && GO:0051402 && GO:0045087 && GO:0043280 && GO:0042981 && GO:0032731 && GO:0032611 && GO:0032610 && GO:0030163 && GO:0019904 && GO:0019…	Innate immune responses are defense responses mediated by germline encoded components that directly recognize components of potential pathogens. && Any process that modulates the occurrence or rate of cell death by apoptotic process. && The immediate defensive reaction (by vertebrate tissue) to infection or injury caused by chemical or physical agents. The process is characterized by local vasodi…
10399820	6.10947716446037	ENSMUSG00000044573	protein_coding	Acp1	acid phosphatase 1, soluble	GO:0042383 && GO:0035335 && GO:0016791 && GO:0016787 && GO:0009898 && GO:0006470 && GO:0005829 && GO:0005737 && GO:0004726 && GO:0004725 && GO:0004721 && GO:0003993 &&	The outer membrane of a muscle cell, consisting of the plasma membrane, a covering basement membrane (about 100 nm thick and sometimes common to more than one fiber), and the associated loose network of collagen fibers. && The removal of phosphoric residues from peptidyl-O-phospho-tyrosine to form peptidyl-tyrosine. && Catalysis of the hydrolysis of phosphoric monoesters, releasing inorganic phos…
10596303	1.46606394990322	ENSMUSG00000032561	protein_coding	Acpp	acid phosphatase, prostate	GO:0060168 && GO:0052642 && GO:0051930 && GO:0046085 && GO:0045177 && GO:0042803 && GO:0042802 && GO:0042131 && GO:0033265 && GO:0031985 && GO:0030175 && GO:0030141 && GO:0016791 && GO:0016787 && GO:0016311 && GO:0016021 && GO:0016020 && GO:0012506 && GO:0009117 && GO:0008253 && GO:0006772 && GO:0006144 && GO:0005886 && GO:0005771 && GO:0005765 && GO:0005764 && GO:0005615 && GO:0005576 && GO:0003…	Any process that activates or increases the frequency, rate or extent of the adenosine receptor signaling pathway. The adenosine receptor pathway is the series of molecular signals generated as a consequence of an adenosine receptor binding to one of its physiological ligands. && Catalysis of the reaction: lysophosphatidic acid + H2O = phosphate + monoacylglycerol. && Any process that modulates t…
10367805	1.83491774676342	ENSMUSG00000050994	protein_coding	Adgb	androglobin	GO:0020037 && GO:0019825 && GO:0006508 && GO:0005515 && GO:0004198 &&	Interacting selectively and non-covalently with heme, any compound of iron complexed in a porphyrin (tetrapyrrole) ring. && Interacting selectively and non-covalently with oxygen (O2). && The hydrolysis of proteins into smaller polypeptides and/or amino acids by cleavage of their peptide bonds. && Interacting selectively and non-covalently with any protein or protein complex (a complex of two or …
10367816	1.88788260556654	ENSMUSG00000050994	protein_coding	Adgb	androglobin	GO:0020037 && GO:0019825 && GO:0006508 && GO:0005515 && GO:0004198 &&	Interacting selectively and non-covalently with heme, any compound of iron complexed in a porphyrin (tetrapyrrole) ring. && Interacting selectively and non-covalently with oxygen (O2). && The hydrolysis of proteins into smaller polypeptides and/or amino acids by cleavage of their peptide bonds. && Interacting selectively and non-covalently with any protein or protein complex (a complex of two or …
10351504	5.28283339552759	ENSMUSG00000105987	processed_transcript	AI506816	expressed sequence AI506816
10407467	1.00576929546437	ENSMUSG00000045410	protein_coding	Akr1e1	aldo-keto reductase family 1, member E1	GO:0055114 && GO:0050571 && GO:0016491 && GO:0008106 && GO:0005829 && GO:0005794 && GO:0005737 && GO:0005654 && GO:0004032 &&	A metabolic process that results in the removal or addition of one or more electrons to or from a substance, with or without the concomitant removal or addition of a proton or protons. && Catalysis of the reaction: 1,5-anhydro-D-glucitol + NADP(+) = 1,5-anhydro-D-fructose + H(+) + NADPH. && Catalysis of an oxidation-reduction (redox) reaction, a reversible chemical reaction in which the oxidation…
10596454	1.31469996203292	ENSMUSG00000032786	protein_coding	Alas1	aminolevulinic acid synthase 1	GO:0048821 && GO:0042802 && GO:0042541 && GO:0033014 && GO:0030170 && GO:0016746 && GO:0016740 && GO:0009058 && GO:0006783 && GO:0006782 && GO:0006778 && GO:0005829 && GO:0005759 && GO:0005739 && GO:0005654 && GO:0003870 && GO:0003824 && GO:0001666 &&	The process whose specific outcome is the progression of an erythrocyte over time, from its formation to the mature structure. && Interacting selectively and non-covalently with an identical protein or proteins. && The chemical reactions and pathways resulting in the formation of hemoglobin, an oxygen carrying, conjugated protein containing four heme groups and globin. && The chemical reactions a…
10425321	1.41144673835626	ENSMUSG00000009585	protein_coding	Apobec3	apolipoprotein B mRNA editing enzyme, catalytic polypeptide 3	GO:1903900 && GO:0080111 && GO:0070383 && GO:0051607 && GO:0050688 && GO:0047844 && GO:0046872 && GO:0045869 && GO:0045087 && GO:0045071 && GO:0016787 && GO:0016554 && GO:0010529 && GO:0009972 && GO:0008270 && GO:0005737 && GO:0005654 && GO:0005634 && GO:0005515 && GO:0004126 && GO:0003824 && GO:0003723 && GO:0002376 && GO:0002244 && GO:0000932 &&	Any process that modulates the frequency, rate or extent of viral life cycle. && The removal of a methyl group from one or more nucleotides within an DNA molecule. && The removal of an amino group from a cytosine residue in DNA, forming a uracil residue. && Reactions triggered in response to the presence of a virus that act to protect the cell or organism. && Any process that modulates the freque…
10430186	3.83546068037125	ENSMUSG00000044309	protein_coding	Apol7c	apolipoprotein L 7c	GO:0042157 && GO:0008289 && GO:0006869 && GO:0005576 && GO:0005575	The chemical reactions and pathways involving any conjugated, water-soluble protein in which the covalently attached nonprotein group consists of a lipid or lipids. && Interacting selectively and non-covalently with a lipid. && The directed movement of lipids into, out of or within a cell, or between cells, by means of some agent such as a transporter or pore. Lipids are compounds soluble in an o…
10467637	1.693462198624	ENSMUSG00000025154	protein_coding	Arhgap19	Rho GTPase activating protein 19	GO:0051056 && GO:0043547 && GO:0043231 && GO:0007165 && GO:0005886 && GO:0005737 && GO:0005096	Any process that modulates the frequency, rate or extent of small GTPase mediated signal transduction. && Any process that activates or increases the activity of a GTPase. && Organized structure of distinctive morphology and function, bounded by a single or double lipid bilayer membrane and occurring within the cell. Includes the nucleus, mitochondria, plastids, vacuoles, and vesicles. Excludes t…
10511779	2.41472720062734	ENSMUSG00000028238	protein_coding	Atp6v0d2	ATPase, H+ transporting, lysosomal V0 subunit D2	GO:1902600 && GO:0046961 && GO:0033181 && GO:0033179 && GO:0016471 && GO:0016324 && GO:0016020 && GO:0015078 && GO:0008553 && GO:0007035 && GO:0007034 && GO:0006811 && GO:0005769 && GO:0005768 && GO:0005765	The directed movement of a proton across a membrane. && Enables the transfer of protons from one side of a membrane to the other according to the reaction: ATP + H2O + H+(in) = ADP + phosphate + H+(out), by a rotational mechanism. && A proton-transporting two-sector ATPase complex found in the plasma membrane. && A protein complex that forms part of a proton-transporting V-type ATPase and mediate…
10517517	1.4446843991916	ENSMUSG00000036887	protein_coding	C1qa	complement component 1, q subcomponent, alpha polypeptide	GO:1901216 && GO:0150064 && GO:0150062 && GO:0098883 && GO:0098794 && GO:0050808 && GO:0048143 && GO:0045202 && GO:0045087 && GO:0016322 && GO:0010039 && GO:0007568 && GO:0006958 && GO:0005615 && GO:0005581 && GO:0005576 && GO:0005515 && GO:0002376 && GO:0001774	Any process that activates or increases the frequency, rate or extent of neuron death. && Early postnatal vertebrate developmental process, during which axons of retinal ganglion cells (RGCs), transmitting overlapping inputs from both eyes, segregate into distinct eye-specific non-overlapping regions in the dorsal lateral geniculate nucleus (dLGN) of the thalamus. && Synaptic pruning mediated by …
10517508	2.04024515561926	ENSMUSG00000036905	protein_coding	C1qb	complement component 1, q subcomponent, beta polypeptide	GO:0098883 && GO:0098794 && GO:0048839 && GO:0045202 && GO:0045087 && GO:0006958 && GO:0005615 && GO:0005602 && GO:0005581 && GO:0005576 && GO:0005515 && GO:0002376	A cellular process that results in the controlled breakdown of synapse. After it starts the process is continuous until the synapse has disappeared. && The part of a synapse that is part of the post-synaptic cell. && The process whose specific outcome is the progression of the inner ear over time, from its formation to the mature structure. && The junction between an axon of one neuron and a dend…
10560237	2.01336257821484	ENSMUSG00000074361	protein_coding	C5ar2	complement component 5a receptor 2	GO:0090024 && GO:0070374 && GO:0050679 && GO:0045177 && GO:0038178 && GO:0032720 && GO:0032715 && GO:0032677 && GO:0016021 && GO:0016020 && GO:0009925 && GO:0007204 && GO:0007200 && GO:0007186 && GO:0007165 && GO:0006954 && GO:0006935 && GO:0005886 && GO:0004930 && GO:0004878 && GO:0004875 && GO:0002430	Any process that decreases the frequency, rate, or extent of neutrophil chemotaxis. Neutrophil chemotaxis is the directed movement of a neutrophil cell, the most numerous polymorphonuclear leukocyte found in the blood, in response to an external stimulus, usually an infection or wounding. && Any process that activates or increases the frequency, rate or extent of signal transduction mediated by t…
10504668	1.098900345459	ENSMUSG00000035539	protein_coding	Ccdc180	coiled-coil domain containing 180	GO:0008150 && GO:0003674 &&	A biological process represents a specific objective that the organism is genetically programmed to achieve. Biological processes are often described by their outcome or ending state, e.g., the biological process of cell division results in the creation of two daughter cells (a divided cell) from a single parent cell. A biological process is accomplished by a particular set of molecular functions…
10379535	1.52178124777377	ENSMUSG00000009185	protein_coding	Ccl8	chemokine (C-C motif) ligand 8	GO:1901741 && GO:0071356 && GO:0071347 && GO:0071346 && GO:0070374 && GO:0070098 && GO:0060326 && GO:0048247 && GO:0048245 && GO:0048020 && GO:0045663 && GO:0043547 && GO:0030593 && GO:0008201 && GO:0008009 && GO:0007186 && GO:0007165 && GO:0006955 && GO:0006954 && GO:0006935 && GO:0005615 && GO:0005576 && GO:0005125 && GO:0002548	Any process that activates or increases the frequency, rate or extent of myoblast fusion. && Any process that results in a change in state or activity of a cell (in terms of movement, secretion, enzyme production, gene expression, etc.) as a result of a tumor necrosis factor stimulus. && Any process that results in a change in state or activity of a cell (in terms of movement, secretion, enzyme p…
10346960	4.26773395539081	ENSMUSG00000070871	protein_coding	Ccnyl1	cyclin Y-like 1	GO:0045859 && GO:0045737 && GO:0030317 && GO:0019901 && GO:0016538 && GO:0016020 && GO:0007283 && GO:0005886 && GO:0005737 && GO:0005515 && GO:0001932 && GO:0000079	Any process that modulates the frequency, rate or extent of protein kinase activity. && Any process that activates or increases the frequency, rate or extent of CDK activity. && Any process involved in the controlled movement of a flagellated sperm cell. && Interacting selectively and non-covalently with a protein kinase, any enzyme that catalyzes the transfer of a phosphate group, usually from A…
10590628	1.45519499461943	ENSMUSG00000035448	protein_coding	Ccr3	chemokine (C-C motif) receptor 3	GO:0070371 && GO:0070098 && GO:0060326 && GO:0048245 && GO:0045766 && GO:0035476 && GO:0019957 && GO:0019956 && GO:0019722 && GO:0016493 && GO:0016021 && GO:0016020 && GO:0009897 && GO:0007204 && GO:0007186 && GO:0007165 && GO:0006955 && GO:0006954 && GO:0006935 && GO:0005886 && GO:0005768 && GO:0005737 && GO:0005615 && GO:0005515 && GO:0004950 && GO:0004930 && GO:0002551 && GO:0001938	An intracellular protein kinase cascade containing at least ERK1 or ERK2 (MAPKs), a MEK (a MAPKK) and a MAP3K. The cascade may involve 4 different kinases, as it can also contain an additional tier: the upstream MAP4K. The kinases in each tier phosphorylate and activate the kinase in the downstream tier to transmit a signal within a cell. && A series of molecular signals initiated by the binding …
10492964	21.1597874768727	ENSMUSG00000015854	protein_coding	Cd5l	CD5 antigen-like	GO:1903661 && GO:0031638 && GO:0030449 && GO:0016020 && GO:0009986 && GO:0006954 && GO:0006915 && GO:0006897 && GO:0005886 && GO:0005737 && GO:0005576 && GO:0005044 && GO:0004252 && GO:0002376	Any process that activates or increases the frequency, rate or extent of complement-dependent cytotoxicity. && The proteolytic processing of an inactive enzyme to an active form. && Any process that modulates the frequency, rate or extent of complement activation. && A lipid bilayer along with all the proteins and protein complexes embedded in it an attached to it. && The external part of the cel…
10341801	2.95391596877424	ENSMUSG00000032803	protein_coding	Cdv3	carnitine deficiency-associated gene expressed in ventricle 3	GO:0008150 && GO:0005886 && GO:0005829 && GO:0005737 && GO:0003674 &&	A biological process represents a specific objective that the organism is genetically programmed to achieve. Biological processes are often described by their outcome or ending state, e.g., the biological process of cell division results in the creation of two daughter cells (a divided cell) from a single parent cell. A biological process is accomplished by a particular set of molecular functions…
10524266	1.14383383962233	ENSMUSG00000029521	protein_coding	Chek2	checkpoint kinase 2	GO:2000210 && GO:2000002 && GO:1903926 && GO:1903416 && GO:0090307 && GO:0072428 && GO:0071480 && GO:0071157 && GO:0051301 && GO:0050821 && GO:0046872 && GO:0046777 && GO:0045893 && GO:0044773 && GO:0044257 && GO:0042803 && GO:0042802 && GO:0042771 && GO:0042770 && GO:0042176 && GO:0035690 && GO:0031625 && GO:0019901 && GO:0018105 && GO:0016740 && GO:0016605 && GO:0016310 && GO:0016301 && GO:0010…	Any process that activates or increases the frequency, rate or extent of anoikis. && Any process that stops, prevents, or reduces the frequency, rate or extent of a DNA damage checkpoint. && Any process that results in a change in state or activity of a cell (in terms of movement, secretion, enzyme production, gene expression, etc.) as a result of a bisphenol A stimulus. && Any process that resul…
10501020	1.86775924642744	ENSMUSG00000040809	protein_coding	Chil3	chitinase-like 3	GO:0102148 && GO:0048237 && GO:0031410 && GO:0030246 && GO:0016798 && GO:0016787 && GO:0008152 && GO:0008061 && GO:0006954 && GO:0006032 && GO:0005975 && GO:0005783 && GO:0005737 && GO:0005635 && GO:0005634 && GO:0005576 && GO:0004563 && GO:0000272 &&	Catalysis of the reaction: H2O + an N-acetyl-beta-D-galactosalaminyl-[glycan] = N-acetyl-beta-D-galactosamine + a glycan && The volume enclosed by the membranes of the rough endoplasmic reticulum. && A vesicle found in the cytoplasm of a cell. && Interacting selectively and non-covalently with any carbohydrate, which includes monosaccharides, oligosaccharides and polysaccharides as well as substa…
10442691	1.00215913082656	ENSMUSG00000036636	protein_coding	Clcn7	chloride channel, voltage-sensitive 7	GO:1902476 && GO:0055085 && GO:0043231 && GO:0031410 && GO:0022857 && GO:0016021 && GO:0016020 && GO:0015297 && GO:0015108 && GO:0009268 && GO:0006821 && GO:0006811 && GO:0005765 && GO:0005764 && GO:0005654 && GO:0005524 && GO:0005515 && GO:0005247 && GO:0000166 &&	The process in which chloride is transported across a membrane. && The process in which a solute is transported across a lipid bilayer, from one side of a membrane to the other. && Organized structure of distinctive morphology and function, bounded by a single or double lipid bilayer membrane and occurring within the cell. Includes the nucleus, mitochondria, plastids, vacuoles, and vesicles. Excl…
10338907	3.0590475279822	ENSMUSG00000026553	protein_coding	Copa	coatomer protein complex subunit alpha	GO:1902463 && GO:0099612 && GO:0044297 && GO:0031410 && GO:0030663 && GO:0030426 && GO:0030424 && GO:0030157 && GO:0030137 && GO:0030126 && GO:0030117 && GO:0016192 && GO:0016020 && GO:0015031 && GO:0007165 && GO:0006891 && GO:0006890 && GO:0006888 && GO:0006886 && GO:0005794 && GO:0005737 && GO:0005615 && GO:0005576 && GO:0005515 && GO:0005198 && GO:0005179 && GO:0003729 && GO:0000139 &&	A process in which a protein is transported to, or maintained in, a location within a cell leading edge. && A process in which a protein is transported to or maintained in a location within an axon. && The portion of a cell bearing surface projections such as axons, dendrites, cilia, or flagella that includes the nucleus, but excludes all cell projections. && A vesicle found in the cytoplasm of a…
10339227	1.08914634095568	ENSMUSG00000026553	protein_coding	Copa	coatomer protein complex subunit alpha	GO:1902463 && GO:0099612 && GO:0044297 && GO:0031410 && GO:0030663 && GO:0030426 && GO:0030424 && GO:0030157 && GO:0030137 && GO:0030126 && GO:0030117 && GO:0016192 && GO:0016020 && GO:0015031 && GO:0007165 && GO:0006891 && GO:0006890 && GO:0006888 && GO:0006886 && GO:0005794 && GO:0005737 && GO:0005615 && GO:0005576 && GO:0005515 && GO:0005198 && GO:0005179 && GO:0003729 && GO:0000139 &&	A process in which a protein is transported to, or maintained in, a location within a cell leading edge. && A process in which a protein is transported to or maintained in a location within an axon. && The portion of a cell bearing surface projections such as axons, dendrites, cilia, or flagella that includes the nucleus, but excludes all cell projections. && A vesicle found in the cytoplasm of a…
10340065	2.68108286110159	ENSMUSG00000026553	protein_coding	Copa	coatomer protein complex subunit alpha	GO:1902463 && GO:0099612 && GO:0044297 && GO:0031410 && GO:0030663 && GO:0030426 && GO:0030424 && GO:0030157 && GO:0030137 && GO:0030126 && GO:0030117 && GO:0016192 && GO:0016020 && GO:0015031 && GO:0007165 && GO:0006891 && GO:0006890 && GO:0006888 && GO:0006886 && GO:0005794 && GO:0005737 && GO:0005615 && GO:0005576 && GO:0005515 && GO:0005198 && GO:0005179 && GO:0003729 && GO:0000139 &&	A process in which a protein is transported to, or maintained in, a location within a cell leading edge. && A process in which a protein is transported to or maintained in a location within an axon. && The portion of a cell bearing surface projections such as axons, dendrites, cilia, or flagella that includes the nucleus, but excludes all cell projections. && A vesicle found in the cytoplasm of a…
10340582	1.42040097024841	ENSMUSG00000026553	protein_coding	Copa	coatomer protein complex subunit alpha	GO:1902463 && GO:0099612 && GO:0044297 && GO:0031410 && GO:0030663 && GO:0030426 && GO:0030424 && GO:0030157 && GO:0030137 && GO:0030126 && GO:0030117 && GO:0016192 && GO:0016020 && GO:0015031 && GO:0007165 && GO:0006891 && GO:0006890 && GO:0006888 && GO:0006886 && GO:0005794 && GO:0005737 && GO:0005615 && GO:0005576 && GO:0005515 && GO:0005198 && GO:0005179 && GO:0003729 && GO:0000139 &&	A process in which a protein is transported to, or maintained in, a location within a cell leading edge. && A process in which a protein is transported to or maintained in a location within an axon. && The portion of a cell bearing surface projections such as axons, dendrites, cilia, or flagella that includes the nucleus, but excludes all cell projections. && A vesicle found in the cytoplasm of a…
10340994	2.78803754583654	ENSMUSG00000026553	protein_coding	Copa	coatomer protein complex subunit alpha	GO:1902463 && GO:0099612 && GO:0044297 && GO:0031410 && GO:0030663 && GO:0030426 && GO:0030424 && GO:0030157 && GO:0030137 && GO:0030126 && GO:0030117 && GO:0016192 && GO:0016020 && GO:0015031 && GO:0007165 && GO:0006891 && GO:0006890 && GO:0006888 && GO:0006886 && GO:0005794 && GO:0005737 && GO:0005615 && GO:0005576 && GO:0005515 && GO:0005198 && GO:0005179 && GO:0003729 && GO:0000139 &&	A process in which a protein is transported to, or maintained in, a location within a cell leading edge. && A process in which a protein is transported to or maintained in a location within an axon. && The portion of a cell bearing surface projections such as axons, dendrites, cilia, or flagella that includes the nucleus, but excludes all cell projections. && A vesicle found in the cytoplasm of a…
10342302	1.64924123159116	ENSMUSG00000026553	protein_coding	Copa	coatomer protein complex subunit alpha	GO:1902463 && GO:0099612 && GO:0044297 && GO:0031410 && GO:0030663 && GO:0030426 && GO:0030424 && GO:0030157 && GO:0030137 && GO:0030126 && GO:0030117 && GO:0016192 && GO:0016020 && GO:0015031 && GO:0007165 && GO:0006891 && GO:0006890 && GO:0006888 && GO:0006886 && GO:0005794 && GO:0005737 && GO:0005615 && GO:0005576 && GO:0005515 && GO:0005198 && GO:0005179 && GO:0003729 && GO:0000139 &&	A process in which a protein is transported to, or maintained in, a location within a cell leading edge. && A process in which a protein is transported to or maintained in a location within an axon. && The portion of a cell bearing surface projections such as axons, dendrites, cilia, or flagella that includes the nucleus, but excludes all cell projections. && A vesicle found in the cytoplasm of a…
10342568	4.18939208156437	ENSMUSG00000026553	protein_coding	Copa	coatomer protein complex subunit alpha	GO:1902463 && GO:0099612 && GO:0044297 && GO:0031410 && GO:0030663 && GO:0030426 && GO:0030424 && GO:0030157 && GO:0030137 && GO:0030126 && GO:0030117 && GO:0016192 && GO:0016020 && GO:0015031 && GO:0007165 && GO:0006891 && GO:0006890 && GO:0006888 && GO:0006886 && GO:0005794 && GO:0005737 && GO:0005615 && GO:0005576 && GO:0005515 && GO:0005198 && GO:0005179 && GO:0003729 && GO:0000139 &&	A process in which a protein is transported to, or maintained in, a location within a cell leading edge. && A process in which a protein is transported to or maintained in a location within an axon. && The portion of a cell bearing surface projections such as axons, dendrites, cilia, or flagella that includes the nucleus, but excludes all cell projections. && A vesicle found in the cytoplasm of a…
10342749	1.34434300129031	ENSMUSG00000026553	protein_coding	Copa	coatomer protein complex subunit alpha	GO:1902463 && GO:0099612 && GO:0044297 && GO:0031410 && GO:0030663 && GO:0030426 && GO:0030424 && GO:0030157 && GO:0030137 && GO:0030126 && GO:0030117 && GO:0016192 && GO:0016020 && GO:0015031 && GO:0007165 && GO:0006891 && GO:0006890 && GO:0006888 && GO:0006886 && GO:0005794 && GO:0005737 && GO:0005615 && GO:0005576 && GO:0005515 && GO:0005198 && GO:0005179 && GO:0003729 && GO:0000139 &&	A process in which a protein is transported to, or maintained in, a location within a cell leading edge. && A process in which a protein is transported to or maintained in a location within an axon. && The portion of a cell bearing surface projections such as axons, dendrites, cilia, or flagella that includes the nucleus, but excludes all cell projections. && A vesicle found in the cytoplasm of a…
10343144	1.64243283869877	ENSMUSG00000026553	protein_coding	Copa	coatomer protein complex subunit alpha	GO:1902463 && GO:0099612 && GO:0044297 && GO:0031410 && GO:0030663 && GO:0030426 && GO:0030424 && GO:0030157 && GO:0030137 && GO:0030126 && GO:0030117 && GO:0016192 && GO:0016020 && GO:0015031 && GO:0007165 && GO:0006891 && GO:0006890 && GO:0006888 && GO:0006886 && GO:0005794 && GO:0005737 && GO:0005615 && GO:0005576 && GO:0005515 && GO:0005198 && GO:0005179 && GO:0003729 && GO:0000139 &&	A process in which a protein is transported to, or maintained in, a location within a cell leading edge. && A process in which a protein is transported to or maintained in a location within an axon. && The portion of a cell bearing surface projections such as axons, dendrites, cilia, or flagella that includes the nucleus, but excludes all cell projections. && A vesicle found in the cytoplasm of a…
10512774	1.19803845682355	ENSMUSG00000028337	protein_coding	Coro2a	coronin, actin binding protein 2A	GO:0051015 && GO:0017053 && GO:0005903 && GO:0005515 && GO:0003779 &&	Interacting selectively and non-covalently with an actin filament, also known as F-actin, a helical filamentous polymer of globular G-actin subunits. && A protein complex that possesses activity that prevents or downregulates transcription. && The dense covering of microvilli on the apical surface of a epithelial cells in tissues such as the intestine, kidney, and choroid plexus; the microvilli a…
10587733	1.83286218588235	ENSMUSG00000032359	protein_coding	Ctsh	cathepsin H	GO:2001235 && GO:0097208 && GO:0097067 && GO:0070371 && GO:0070324 && GO:0060448 && GO:0051603 && GO:0045766 && GO:0044877 && GO:0043621 && GO:0043231 && GO:0043129 && GO:0043066 && GO:0036464 && GO:0033619 && GO:0032526 && GO:0031648 && GO:0031638 && GO:0030984 && GO:0030335 && GO:0030108 && GO:0016787 && GO:0016505 && GO:0010952 && GO:0010815 && GO:0010813 && GO:0010634 && GO:0010628 && GO:0008…	Any process that activates or increases the frequency, rate or extent of apoptotic signaling pathway. && A specialized secretory organelle found in type II pneumocytes and involved in the synthesis, secretion, and reutilization of pulmonary surfactant. && A change in state or activity of a cell (in terms of movement, secretion, enzyme production, gene expression, etc.) as a result of a thyroid ho…
10531407	1.69652820287072	ENSMUSG00000029417	protein_coding	Cxcl9	chemokine (C-X-C motif) ligand 9	GO:1901741 && GO:0071222 && GO:0070098 && GO:0061844 && GO:0051607 && GO:0051281 && GO:0048248 && GO:0045663 && GO:0045236 && GO:0042127 && GO:0030595 && GO:0030593 && GO:0009897 && GO:0009617 && GO:0008009 && GO:0007189 && GO:0006955 && GO:0006954 && GO:0006952 && GO:0006935 && GO:0005615 && GO:0005576 && GO:0005125 &&	Any process that activates or increases the frequency, rate or extent of myoblast fusion. && Any process that results in a change in state or activity of a cell (in terms of movement, secretion, enzyme production, gene expression, etc.) as a result of a lipopolysaccharide stimulus; lipopolysaccharide is a major component of the cell wall of gram-negative bacteria. && A series of molecular signals…
10579636	4.45450161941406	ENSMUSG00000003484	protein_coding	Cyp4f18	cytochrome P450, family 4, subfamily f, polypeptide 18	GO:0055114 && GO:0052872 && GO:0052871 && GO:0052869 && GO:0050051 && GO:0046872 && GO:0043231 && GO:0042377 && GO:0042376 && GO:0042361 && GO:0042360 && GO:0036101 && GO:0032305 && GO:0032304 && GO:0031090 && GO:0020037 && GO:0019373 && GO:0019369 && GO:0018685 && GO:0017144 && GO:0016709 && GO:0016705 && GO:0016491 && GO:0016324 && GO:0016021 && GO:0016020 && GO:0008392 && GO:0008391 && GO:0008…	A metabolic process that results in the removal or addition of one or more electrons to or from a substance, with or without the concomitant removal or addition of a proton or protons. && Catalysis of the reaction: tocotrienol + O2 + NADPH + H+ = 13'-hydroxy-tocotrienol + NADP+ + H2O . && Catalysis of the reaction: alpha-tocopherol + O2 + NADPH + H+ = 13'-hydroxy-alpha-tocopherol + NADP+ + H2O . …
10406254	1.60940167146688	ENSMUSG00000001542	protein_coding	Ell2	elongation factor RNA polymerase II 2	GO:0042795 && GO:0032968 && GO:0008023 && GO:0006368 && GO:0005654 && GO:0005634 &&	The synthesis of small nuclear RNA (snRNA) from a DNA template by RNA Polymerase II (Pol II), originating at a Pol II promoter. && Any process that activates or increases the frequency, rate or extent of transcription elongation, the extension of an RNA molecule after transcription initiation and promoter clearance by the addition of ribonucleotides, catalyzed by RNA polymerase II. && Any protein…
10395805	1.03150353076518	ENSMUSG00000095595 // ENSMUSG00000094103	protein_coding // protein_coding	Fam177a // Fam177a2	family with sequence similarity 177, member A // family with sequence similarity 177 member A2	GO:0008150 && GO:0005575 && GO:0003674 // GO:0008150 && GO:0005575 && GO:0003674	A biological process represents a specific objective that the organism is genetically programmed to achieve. Biological processes are often described by their outcome or ending state, e.g., the biological process of cell division results in the creation of two daughter cells (a divided cell) from a single parent cell. A biological process is accomplished by a particular set of molecular functions…
10512265	1.1989217260637	ENSMUSG00000028439	protein_coding	Fam219a	family with sequence similarity 219, member A	GO:0008150 && GO:0005575 && GO:0003674 &&	A biological process represents a specific objective that the organism is genetically programmed to achieve. Biological processes are often described by their outcome or ending state, e.g., the biological process of cell division results in the creation of two daughter cells (a divided cell) from a single parent cell. A biological process is accomplished by a particular set of molecular functions…
10517967	12.7895961026644	ENSMUSG00000006219	protein_coding	Fblim1	filamin binding LIM protein 1	GO:0098609 && GO:0046872 && GO:0033623 && GO:0031005 && GO:0030054 && GO:0008360 && GO:0007155 && GO:0005925 && GO:0005856 && GO:0005737 && GO:0005515 && GO:0001725 && GO:0001650 &&	The attachment of one cell to another cell via adhesion molecules. && Interacting selectively and non-covalently with any metal ion. && Any process that modulates the frequency, rate, or extent of integrin activation. && Interacting selectively and non-covalently with a filamin, any member of a family of high molecular mass cytoskeletal proteins that crosslink actin filaments to form networks and…
10492971	2.13782925956738	ENSMUSG00000059994	protein_coding	Fcrl1	Fc receptor-like 1	GO:0016021 && GO:0016020 &&	The component of a membrane consisting of the gene products and protein complexes having at least some part of their peptide sequence embedded in the hydrophobic region of the membrane. && A lipid bilayer along with all the proteins and protein complexes embedded in it an attached to it. &&
10505982	3.48476126271104	ENSMUSG00000028573	protein_coding	Fggy	FGGY carbohydrate kinase domain containing	GO:0070050 && GO:0046835 && GO:0019321 && GO:0019150 && GO:0016773 && GO:0016740 && GO:0016310 && GO:0016301 && GO:0005975 &&	The cellular homeostatic process that preserves a neuron in a stable, differentiated functional and structural state. && The process of introducing a phosphate group into a carbohydrate, any organic compound based on the general formula Cx(H2O)y. && The chemical reactions and pathways involving a pentose, any monosaccharide with a chain of five carbon atoms in the molecule. && Catalysis of the re…
10505994	2.75698621493493	ENSMUSG00000028573	protein_coding	Fggy	FGGY carbohydrate kinase domain containing	GO:0070050 && GO:0046835 && GO:0019321 && GO:0019150 && GO:0016773 && GO:0016740 && GO:0016310 && GO:0016301 && GO:0005975 &&	The cellular homeostatic process that preserves a neuron in a stable, differentiated functional and structural state. && The process of introducing a phosphate group into a carbohydrate, any organic compound based on the general formula Cx(H2O)y. && The chemical reactions and pathways involving a pentose, any monosaccharide with a chain of five carbon atoms in the molecule. && Catalysis of the re…
10505996	5.4110846679462	ENSMUSG00000028573	protein_coding	Fggy	FGGY carbohydrate kinase domain containing	GO:0070050 && GO:0046835 && GO:0019321 && GO:0019150 && GO:0016773 && GO:0016740 && GO:0016310 && GO:0016301 && GO:0005975 &&	The cellular homeostatic process that preserves a neuron in a stable, differentiated functional and structural state. && The process of introducing a phosphate group into a carbohydrate, any organic compound based on the general formula Cx(H2O)y. && The chemical reactions and pathways involving a pentose, any monosaccharide with a chain of five carbon atoms in the molecule. && Catalysis of the re…
10505998	4.39185560034962	ENSMUSG00000028573	protein_coding	Fggy	FGGY carbohydrate kinase domain containing	GO:0070050 && GO:0046835 && GO:0019321 && GO:0019150 && GO:0016773 && GO:0016740 && GO:0016310 && GO:0016301 && GO:0005975 &&	The cellular homeostatic process that preserves a neuron in a stable, differentiated functional and structural state. && The process of introducing a phosphate group into a carbohydrate, any organic compound based on the general formula Cx(H2O)y. && The chemical reactions and pathways involving a pentose, any monosaccharide with a chain of five carbon atoms in the molecule. && Catalysis of the re…
10492682	1.7472480969995	ENSMUSG00000027955	protein_coding	Gask1b	golgi associated kinase 1B	GO:0016021 && GO:0016020 && GO:0008150 && GO:0005794 && GO:0003674 && GO:0000139 &&	The component of a membrane consisting of the gene products and protein complexes having at least some part of their peptide sequence embedded in the hydrophobic region of the membrane. && A lipid bilayer along with all the proteins and protein complexes embedded in it an attached to it. && A biological process represents a specific objective that the organism is genetically programmed to achieve…
10567335	1.17966812363811	ENSMUSG00000033917	protein_coding	Gde1	glycerophosphodiester phosphodiesterase 1	GO:0070291 && GO:0047395 && GO:0046872 && GO:0031410 && GO:0030659 && GO:0016787 && GO:0016021 && GO:0016020 && GO:0008889 && GO:0008081 && GO:0007186 && GO:0006644 && GO:0006629 && GO:0006580 && GO:0005887 && GO:0005886 && GO:0004622	The chemical reactions and pathways involving N-acylethanolamines. An N-acylethanolamine is an ethanolamine substituted at nitrogen by an acyl group. && Catalysis of the reaction: 1-(sn-glycero-3-phospho)-1D-myo-inositol + H(2)O = sn-glycerol 3-phosphate + myo-inositol + H(+). && Interacting selectively and non-covalently with any metal ion. && A vesicle found in the cytoplasm of a cell. && The l…
10547633	1.02558791208785	ENSMUSG00000030117	protein_coding	Gdf3	growth differentiation factor 3	GO:0090009 && GO:0060395 && GO:0048859 && GO:0045662 && GO:0045605 && GO:0045600 && GO:0032525 && GO:0030903 && GO:0030514 && GO:0030509 && GO:0019901 && GO:0010862 && GO:0010453 && GO:0008083 && GO:0007498 && GO:0007492 && GO:0007275 && GO:0007165 && GO:0005737 && GO:0005615 && GO:0005576 && GO:0005515 && GO:0005125 && GO:0002021 && GO:0001701 && GO:0001654 && GO:0001501 &&	The developmental process pertaining to the initial formation of the primitive streak from unspecified parts. The primitive streak is a ridge of cells running along the midline of the embryo where the mesoderm ingresses. It defines the anterior-posterior axis. && The cascade of processes by which a signal interacts with a receptor, causing a change in the activity of a SMAD protein, and ultimatel…
10503508	1.15432770691264	ENSMUSG00000073987	protein_coding	Ggh	gamma-glutamyl hydrolase	GO:0046900 && GO:0045471 && GO:0042493 && GO:0042470 && GO:0034722 && GO:0032868 && GO:0016787 && GO:0010043 && GO:0008242 && GO:0006508 && GO:0005829 && GO:0005773 && GO:0005764 && GO:0005615 && GO:0005576	The chemical reactions and pathways involving tetrahydrofolylpolyglutamate, a folate derivative comprising tetrahydrofolate attached to a chain of glutamate residues. && Any process that results in a change in state or activity of a cell or an organism (in terms of movement, secretion, enzyme production, gene expression, etc.) as a result of an ethanol stimulus. && Any process that results in a c…
10503523	1.15432770691264	ENSMUSG00000073987	protein_coding	Ggh	gamma-glutamyl hydrolase	GO:0046900 && GO:0045471 && GO:0042493 && GO:0042470 && GO:0034722 && GO:0032868 && GO:0016787 && GO:0010043 && GO:0008242 && GO:0006508 && GO:0005829 && GO:0005773 && GO:0005764 && GO:0005615 && GO:0005576	The chemical reactions and pathways involving tetrahydrofolylpolyglutamate, a folate derivative comprising tetrahydrofolate attached to a chain of glutamate residues. && Any process that results in a change in state or activity of a cell or an organism (in terms of movement, secretion, enzyme production, gene expression, etc.) as a result of an ethanol stimulus. && Any process that results in a c…
10582888	1.21808688722073	ENSMUSG00000096519 // ENSMUSG00000096385 // ENSMUSG00000095891 // ENSMUSG00000095547 // ENSMUSG00000091028	protein_coding // protein_coding // protein_coding // protein_coding // protein_coding	Gm10721 // Gm11168 // Gm10717 // Gm10719 // Gm10722	predicted gene 10721 // predicted gene 11168 // predicted gene 10717 // predicted gene 10719 // predicted gene 10722	GO:0016021 && GO:0016020 && GO:0008150 && GO:0005575 && GO:0003674 // GO:0016021 && GO:0016020 && GO:0008150 && GO:0005575 && GO:0003674 // GO:0016021 && GO:0016020 && GO:0008150 && GO:0005575 && GO:0003674 // GO:0016021 && GO:0016020 && GO:0008150 && GO:0005575 && GO:0003674 // GO:0016021 && GO:0016020 && GO:0008150 && GO:0005575 && GO:0003674	The component of a membrane consisting of the gene products and protein complexes having at least some part of their peptide sequence embedded in the hydrophobic region of the membrane. && A lipid bilayer along with all the proteins and protein complexes embedded in it an attached to it. && A biological process represents a specific objective that the organism is genetically programmed to achieve…
10360145	3.15341728553753	ENSMUSG00000094668 // ENSMUSG00000091993	snRNA // antisense	Gm24871 // B930036N10Rik	predicted gene, 24871 // RIKEN cDNA B930036N10 gene	//	//
10361705	1.00298779593525	ENSMUSG00000097597	antisense	Gm26674	predicted gene, 26674
10508800	13.2816925483977	ENSMUSG00000105703	processed_transcript	Gm43305	predicted gene 43305
10510221	2.47656756552314	ENSMUSG00000105703	processed_transcript	Gm43305	predicted gene 43305
10573865	13.2816925483977	ENSMUSG00000105703	processed_transcript	Gm43305	predicted gene 43305
10450880	1.14988687038918	ENSMUSG00000016283	protein_coding	H2-M2	histocompatibility 2, M region locus 2	GO:0016021 && GO:0016020 && GO:0009986 && GO:0009897 && GO:0005615 && GO:0002476	The component of a membrane consisting of the gene products and protein complexes having at least some part of their peptide sequence embedded in the hydrophobic region of the membrane. && A lipid bilayer along with all the proteins and protein complexes embedded in it an attached to it. && The external part of the cell wall and/or plasma membrane. && The leaflet of the plasma membrane that faces…
10579468	1.04258302216731	ENSMUSG00000035439	protein_coding	Haus8	4HAUS augmin-like complex, subunit 8	GO:0070652 && GO:0051301 && GO:0051225 && GO:0008017 && GO:0007098 && GO:0007049 && GO:0005880 && GO:0005874 && GO:0005856 && GO:0005819 && GO:0005815 && GO:0005813 && GO:0005737 && GO:0003674 && GO:0000922 &&	A protein complex that localizes to interphase centrosomes and to mitotic spindle tubules and regulates mitotic spindle assembly and centrosome integrity; in human, the complex consists of eight subunits, some of which are homologous to subunits of the Drosophila Augmin complex. && The process resulting in division and partitioning of components of a cell to form more cells; may or may not be acc…
10341447	1.43047904263157	ENSMUSG00000028759	protein_coding	Hp1bp3	heterochromatin protein 1, binding protein 3	GO:0097298 && GO:0071456 && GO:0070828 && GO:0042127 && GO:0042025 && GO:0031491 && GO:0016607 && GO:0006355 && GO:0006334 && GO:0005694 && GO:0005634 && GO:0003682 && GO:0003677 && GO:0000786 &&	Any process that modulates the size of the nucleus. && Any process that results in a change in state or activity of a cell (in terms of movement, secretion, enzyme production, gene expression, etc.) as a result of a stimulus indicating lowered oxygen tension. Hypoxia, defined as a decline in O2 levels below normoxic levels of 20.8 - 20.95%, results in metabolic adaptation at both the cellular and…
10584572	2.01371285155888	ENSMUSG00000015656	protein_coding	Hspa8	heat shock protein 8	GO:1990904 && GO:1990836 && GO:1990833 && GO:1990832 && GO:1990124 && GO:1904764 && GO:1904593 && GO:1904592 && GO:1902904 && GO:0101031 && GO:0099524 && GO:0099523 && GO:0099175 && GO:0098978 && GO:0098880 && GO:0098794 && GO:0098793 && GO:0098690 && GO:0098684 && GO:0097214 && GO:0072318 && GO:0070062 && GO:0061741 && GO:0061740 && GO:0061738 && GO:0061684 && GO:0061635 && GO:0061077 && GO:0055…	A macromolecular complex containing both protein and RNA molecules. && A matrix composed of supramolecular assemblies of lysosomal enzymes and lipids which forms at a pH of 5.0 within the lysosome. && Catalysis of the reaction: ATP + H2O = ADP + phosphate. Catalysis of the removal of clathrin from vesicle membranes, coupled to the hydrolysis of ATP. && The directed slow movement of non-membranous…
10360367	19.5841384704567	ENSMUSG00000037849	protein_coding	Ifi206	interferon activated gene 206	GO:0042802 && GO:0035458 && GO:0008134 && GO:0005829 && GO:0005730 && GO:0005654 && GO:0005634 && GO:0003690 && GO:0002218 && GO:0001227 && GO:0000978 && GO:0000122	Interacting selectively and non-covalently with an identical protein or proteins. && Any process that results in a change in state or activity of a cell (in terms of movement, secretion, enzyme production, gene expression, etc.) as a result of an interferon-beta stimulus. Interferon-beta is a type I interferon. && Interacting selectively and non-covalently with a transcription factor, a protein r…
10360373	9.4361752919426	ENSMUSG00000073491	protein_coding	Ifi213	interferon activated gene 213	GO:0042802 && GO:0035458 && GO:0008134 && GO:0005829 && GO:0005730 && GO:0005654 && GO:0005634 && GO:0003690 && GO:0002218 && GO:0001227 && GO:0000978 && GO:0000122 &&	Interacting selectively and non-covalently with an identical protein or proteins. && Any process that results in a change in state or activity of a cell (in terms of movement, secretion, enzyme production, gene expression, etc.) as a result of an interferon-beta stimulus. Interferon-beta is a type I interferon. && Interacting selectively and non-covalently with a transcription factor, a protein r…
10411235	2.80893913171365	ENSMUSG00000021676	protein_coding	Iqgap2	IQ motif containing GTPase activating protein 2	GO:2000249 && GO:0071933 && GO:0070493 && GO:0051015 && GO:0048365 && GO:0043087 && GO:0034314 && GO:0032956 && GO:0030175 && GO:0030027 && GO:0017048 && GO:0017016 && GO:0009986 && GO:0007165 && GO:0005902 && GO:0005874 && GO:0005737 && GO:0005547 && GO:0005516 && GO:0005515 &&	Any process that modulates the frequency, rate or extent of actin cytoskeleton reorganization. && Interacting selectively and non-covalently with an Arp2/3 complex, a protein complex that contains two actin-related proteins, Arp2 and Arp3, and five novel proteins (ARPC1-5). && The series of molecular signals generated as a consequence of a thrombin-activated receptor binding to one of its physiol…
10340709	2.44741204188569	ENSMUSG00000027598	protein_coding	Itch	itchy, E3 ubiquitin protein ligase	GO:2000646 && GO:1990763 && GO:0090085 && GO:0070936 && GO:0070534 && GO:0061630 && GO:0051865 && GO:0051607 && GO:0050687 && GO:0046642 && GO:0046329 && GO:0045732 && GO:0045236 && GO:0045087 && GO:0044389 && GO:0043231 && GO:0043161 && GO:0043066 && GO:0043021 && GO:0035519 && GO:0032991 && GO:0032088 && GO:0031901 && GO:0031410 && GO:0016874 && GO:0016740 && GO:0016567 && GO:0016020 && GO:0010…	Any process that activates or increases the frequency, rate or extent of receptor catabolic process. && Interacting selectively and non-covalently with any member of the arrestin family, proteins involved in agonist-mediated desensitization of G protein-coupled receptors. && Any process that modulates the frequency, rate or extent of protein deubiquitination. Protein deubiquitination is the remov…
10342311	7.63799170524603	ENSMUSG00000027598	protein_coding	Itch	itchy, E3 ubiquitin protein ligase	GO:2000646 && GO:1990763 && GO:0090085 && GO:0070936 && GO:0070534 && GO:0061630 && GO:0051865 && GO:0051607 && GO:0050687 && GO:0046642 && GO:0046329 && GO:0045732 && GO:0045236 && GO:0045087 && GO:0044389 && GO:0043231 && GO:0043161 && GO:0043066 && GO:0043021 && GO:0035519 && GO:0032991 && GO:0032088 && GO:0031901 && GO:0031410 && GO:0016874 && GO:0016740 && GO:0016567 && GO:0016020 && GO:0010…	Any process that activates or increases the frequency, rate or extent of receptor catabolic process. && Interacting selectively and non-covalently with any member of the arrestin family, proteins involved in agonist-mediated desensitization of G protein-coupled receptors. && Any process that modulates the frequency, rate or extent of protein deubiquitination. Protein deubiquitination is the remov…
10342618	3.2897227176443	ENSMUSG00000027598	protein_coding	Itch	itchy, E3 ubiquitin protein ligase	GO:2000646 && GO:1990763 && GO:0090085 && GO:0070936 && GO:0070534 && GO:0061630 && GO:0051865 && GO:0051607 && GO:0050687 && GO:0046642 && GO:0046329 && GO:0045732 && GO:0045236 && GO:0045087 && GO:0044389 && GO:0043231 && GO:0043161 && GO:0043066 && GO:0043021 && GO:0035519 && GO:0032991 && GO:0032088 && GO:0031901 && GO:0031410 && GO:0016874 && GO:0016740 && GO:0016567 && GO:0016020 && GO:0010…	Any process that activates or increases the frequency, rate or extent of receptor catabolic process. && Interacting selectively and non-covalently with any member of the arrestin family, proteins involved in agonist-mediated desensitization of G protein-coupled receptors. && Any process that modulates the frequency, rate or extent of protein deubiquitination. Protein deubiquitination is the remov…
10344078	1.33757610325427	ENSMUSG00000027598	protein_coding	Itch	itchy, E3 ubiquitin protein ligase	GO:2000646 && GO:1990763 && GO:0090085 && GO:0070936 && GO:0070534 && GO:0061630 && GO:0051865 && GO:0051607 && GO:0050687 && GO:0046642 && GO:0046329 && GO:0045732 && GO:0045236 && GO:0045087 && GO:0044389 && GO:0043231 && GO:0043161 && GO:0043066 && GO:0043021 && GO:0035519 && GO:0032991 && GO:0032088 && GO:0031901 && GO:0031410 && GO:0016874 && GO:0016740 && GO:0016567 && GO:0016020 && GO:0010…	Any process that activates or increases the frequency, rate or extent of receptor catabolic process. && Interacting selectively and non-covalently with any member of the arrestin family, proteins involved in agonist-mediated desensitization of G protein-coupled receptors. && Any process that modulates the frequency, rate or extent of protein deubiquitination. Protein deubiquitination is the remov…
10567297	3.04075909162465	ENSMUSG00000095115	protein_coding	Itpripl2	inositol 1,4,5-triphosphate receptor interacting protein-like 2	GO:0016021 && GO:0016020 && GO:0008150 && GO:0005575 && GO:0003674	The component of a membrane consisting of the gene products and protein complexes having at least some part of their peptide sequence embedded in the hydrophobic region of the membrane. && A lipid bilayer along with all the proteins and protein complexes embedded in it an attached to it. && A biological process represents a specific objective that the organism is genetically programmed to achieve…
10421697	2.60673666623313	ENSMUSG00000044350	protein_coding	Lacc1	laccase domain containing 1	GO:1900542 && GO:0070431 && GO:0055114 && GO:0050727 && GO:0047975 && GO:0046872 && GO:0045087 && GO:0030641 && GO:0017061 && GO:0016787 && GO:0016740 && GO:0006954 && GO:0005783 && GO:0005777 && GO:0005737 && GO:0005634 && GO:0005507 && GO:0004731 && GO:0004000 && GO:0002376 && GO:0002367 && GO:0002221 &&	Any process that modulates the frequency, rate or extent of purine nucleotide metabolic process. && Any series of molecular signals generated as a consequence of binding to nucleotide-binding oligomerization domain containing 2 (NOD2). && A metabolic process that results in the removal or addition of one or more electrons to or from a substance, with or without the concomitant removal or addition…
10481627	2.53397238023416	ENSMUSG00000026822	protein_coding	Lcn2	lipocalin 2	GO:1903981 && GO:0120162 && GO:0097577 && GO:0097192 && GO:0071356 && GO:0071347 && GO:0071222 && GO:0070301 && GO:0060205 && GO:0055072 && GO:0045087 && GO:0042802 && GO:0042742 && GO:0042493 && GO:0036094 && GO:0031669 && GO:0031667 && GO:0031410 && GO:0031346 && GO:0015891 && GO:0010628 && GO:0010046 && GO:0009635 && GO:0009617 && GO:0009615 && GO:0006979 && GO:0006915 && GO:0006811 && GO:0005…	Interacting selectively and non-covalently with enterobactin. && Any process that activates or increases the frequency, rate or extent of cold-induced thermogenesis. && The process of binding or confining iron ions such that they are separated from other components of a biological system. && A series of molecular signals in which a signal is conveyed from the cell surface to trigger the apoptotic…
10399478	1.64980869809291	ENSMUSG00000020593	protein_coding	Lpin1	lipin 1	GO:0032869 && GO:0031100 && GO:0019432 && GO:0016787 && GO:0016311 && GO:0009062 && GO:0008195 && GO:0006357 &&	Any process that results in a change in state or activity of a cell (in terms of movement, secretion, enzyme production, gene expression, etc.) as a result of an insulin stimulus. Insulin is a polypeptide hormone produced by the islets of Langerhans of the pancreas in mammals, and by the homologous organs of other organisms. && The regrowth of a lost or destroyed animal organ. && The chemical rea…
10572130	1.18731414322964	ENSMUSG00000015568	protein_coding	Lpl	lipoprotein lipase	GO:2000343 && GO:1904469 && GO:1900077 && GO:0090197 && GO:0071813 && GO:0071398 && GO:0070328 && GO:0055096 && GO:0052740 && GO:0052739 && GO:0052689 && GO:0050729 && GO:0046872 && GO:0045600 && GO:0043395 && GO:0042803 && GO:0042632 && GO:0042627 && GO:0042493 && GO:0034372 && GO:0034371 && GO:0034361 && GO:0034185 && GO:0032755 && GO:0032731 && GO:0031670 && GO:0019433 && GO:0019432 && GO:0017…	Any process that activates or increases the frequency, rate or extent of chemokine (C-X-C motif) ligand 2 production. && Any process that activates or increases the frequency, rate or extent of tumor necrosis factor secretion. && Any process that stops, prevents or reduces the frequency, rate or extent of cellular response to insulin stimulus. && Any process that increases the rate, frequency or …
10589703	1.04411405869522	ENSMUSG00000032496	protein_coding	Ltf	lactotransferrin	GO:2001205 && GO:2000308 && GO:2000117 && GO:1902732 && GO:1900229 && GO:1900159 && GO:0071902 && GO:0061844 && GO:0060349 && GO:0055072 && GO:0051673 && GO:0051092 && GO:0050830 && GO:0050829 && GO:0048525 && GO:0046872 && GO:0045837 && GO:0045669 && GO:0045087 && GO:0045071 && GO:0044793 && GO:0043539 && GO:0043123 && GO:0043066 && GO:0042581 && GO:0034145 && GO:0033690 && GO:0032991 && GO:0032…	Any process that stops, prevents or reduces the frequency, rate or extent of osteoclast development. && Any process that stops, prevents or reduces the frequency, rate or extent of tumor necrosis factor (ligand) superfamily member 11 production. && Any process that stops, prevents, or reduces the frequency, rate or extent of cysteine-type endopeptidase activity. && Any process that increases the …
10360158	1.17602771441916	ENSMUSG00000004707	protein_coding	Ly9	lymphocyte antigen 9	GO:0072540 && GO:0045087 && GO:0032740 && GO:0016021 && GO:0016020 && GO:0009986 && GO:0007155 && GO:0005886 && GO:0002376 && GO:0002250 &&	The process in which a CD4-positive, alpha-beta T cell becomes committed to becoming a T-helper 17 cell, a CD4-positive, alpha-beta T cell with the phenotype RORgamma-t-positive that produces IL-17. && Innate immune responses are defense responses mediated by germline encoded components that directly recognize components of potential pathogens. && Any process that activates or increases the frequ…
10357436	1.66569067761845	ENSMUSG00000026355	protein_coding	Mcm6	minichromosome maintenance complex component 6	GO:1990518 && GO:1902969 && GO:0042802 && GO:0042555 && GO:0032508 && GO:0016787 && GO:0007049 && GO:0006270 && GO:0006268 && GO:0006267 && GO:0006260 && GO:0005654 && GO:0005634 && GO:0005524 && GO:0005515 && GO:0004386 && GO:0003697 && GO:0003688 && GO:0003678 && GO:0003677 && GO:0000727 && GO:0000166 &&	Catalysis of the reaction: ATP + H2O = ADP + phosphate, in the presence of single-stranded DNA; drives the unwinding of the DNA helix in the direction 3' to 5'. && Any nuclear DNA replication that is involved in a mitotic cell cycle. && Interacting selectively and non-covalently with an identical protein or proteins. && A hexameric protein complex required for the initiation and regulation of DNA…
10564713	1.75093719281186	ENSMUSG00000030605	protein_coding	Mfge8	milk fat globule-EGF factor 8 protein	GO:0062023 && GO:0050766 && GO:0043277 && GO:0019897 && GO:0016020 && GO:0009897 && GO:0008429 && GO:0007338 && GO:0007155 && GO:0006911 && GO:0006910 && GO:0005615 && GO:0005576 && GO:0005201 && GO:0005178 && GO:0001786 && GO:0001525 &&	An extracellular matrix consisting mainly of proteins (especially collagen) and glycosaminoglycans (mostly as proteoglycans) that provides not only essential physical scaffolding for the cellular constituents but can also initiate crucial biochemical and biomechanical cues required for tissue morphogenesis, differentiation and homeostasis. The components are secreted by cells in the vicinity and …
10583112	1.41125746404465	ENSMUSG00000070323	protein_coding	Mmp27	matrix metallopeptidase 27	GO:0046872 && GO:0042406 && GO:0031012 && GO:0030574 && GO:0030198 && GO:0016787 && GO:0008270 && GO:0008237 && GO:0008233 && GO:0006508 && GO:0004222	Interacting selectively and non-covalently with any metal ion. && The component of the endoplasmic reticulum membrane consisting of gene products and protein complexes that are loosely bound to one of its surfaces, but not integrated into the hydrophobic region. && A structure lying external to one or more cells, which provides structural support, biochemical or biomechanical cues for cells or ti…
10583100	2.0099921601097	ENSMUSG00000005800	protein_coding	Mmp8	matrix metallopeptidase 8	GO:1904469 && GO:1903980 && GO:1903428 && GO:1901224 && GO:0150078 && GO:0046872 && GO:0046330 && GO:0045429 && GO:0043410 && GO:0043388 && GO:0035987 && GO:0032755 && GO:0032693 && GO:0031012 && GO:0030574 && GO:0030198 && GO:0016787 && GO:0010629 && GO:0010628 && GO:0008270 && GO:0008237 && GO:0008233 && GO:0006508 && GO:0005615 && GO:0005576 && GO:0005509 && GO:0004252 && GO:0004222 && GO:0004…	Any process that activates or increases the frequency, rate or extent of tumor necrosis factor secretion. && Any process that activates or increases the frequency, rate or extent of microglial cell activation. && Any process that activates or increases the frequency, rate or extent of reactive oxygen species biosynthetic process. && Any process that activates or increases the frequency, rate or e…
10457357	1.99184648432146	ENSMUSG00000057440	protein_coding	Mpp7	membrane protein, palmitoylated 7 (MAGUK p55 subfamily member 7)	GO:0097025 && GO:0071896 && GO:0070830 && GO:0060090 && GO:0031334 && GO:0030054 && GO:0019904 && GO:0016020 && GO:0005923 && GO:0005912 && GO:0005654 && GO:0005515 &&	A heterotrimeric protein complex formed by the association of MMP7, DLG1 and either LIN7A or LIN7C; regulates the stability and localization of DLG1 to cell junctions. && Any process in which a protein is transported to, and/or maintained at the adherens junction. && The aggregation, arrangement and bonding together of a set of components to form a tight junction, an occluding cell-cell junction …
10399087	4.31707642873863	ENSMUSG00000042029	protein_coding	Ncapg2	non-SMC condensin II complex, subunit G2	GO:0051301 && GO:0035064 && GO:0030261 && GO:0016607 && GO:0016021 && GO:0016020 && GO:0007049 && GO:0005654 && GO:0005634 && GO:0005515 && GO:0001833 && GO:0000796 && GO:0000070 &&	The process resulting in division and partitioning of components of a cell to form more cells; may or may not be accompanied by the physical separation of a cell into distinct, individually membrane-bounded daughter cells. && Interacting selectively and non-covalently with a histone in which a residue has been modified by methylation. Histones are any of a group of water-soluble proteins found in…
10589535	2.36228578863069	ENSMUSG00000032484	protein_coding	Ngp	neutrophilic granule protein	GO:1901491 && GO:0031410 && GO:0030414 && GO:0016525 && GO:0010951 && GO:0010466 && GO:0006952 && GO:0005615 && GO:0005576 && GO:0004869	Any process that stops, prevents or reduces the frequency, rate or extent of lymphangiogenesis. && A vesicle found in the cytoplasm of a cell. && Stops, prevents or reduces the activity of a peptidase, any enzyme that catalyzes the hydrolysis peptide bonds. && Any process that stops, prevents, or reduces the frequency, rate or extent of angiogenesis. && Any process that decreases the frequency, r…
10394770	1.4273985295108	ENSMUSG00000011179	protein_coding	Odc1	ornithine decarboxylase, structural 1	GO:0048471 && GO:0042803 && GO:0042176 && GO:0033387 && GO:0016831 && GO:0016829 && GO:0009615 && GO:0009446 && GO:0008284 && GO:0006596 && GO:0006595 && GO:0005829 && GO:0005737 && GO:0004586 && GO:0003824 && GO:0001822 &&	Cytoplasm situated near, or occurring around, the nucleus. && Interacting selectively and non-covalently with an identical protein to form a homodimer. && Any process that modulates the frequency, rate or extent of the chemical reactions and pathways resulting in the breakdown of a protein by the destruction of the native, active configuration, with or without the hydrolysis of peptide bonds. && …
10445141	4.9612524645603	ENSMUSG00000090675	protein_coding	Olfr111	olfactory receptor 111	GO:0050911 && GO:0050896 && GO:0016021 && GO:0016020 && GO:0007608 && GO:0007186 && GO:0007165 && GO:0005886 && GO:0004984 && GO:0004930	The series of events involved in the perception of smell in which an olfactory chemical stimulus is received and converted into a molecular signal. && Any process that results in a change in state or activity of a cell or an organism (in terms of movement, secretion, enzyme production, gene expression, etc.) as a result of a stimulus. The process begins with detection of the stimulus and ends wit…
10544660	2.85606013095875	ENSMUSG00000029822	protein_coding	Osbpl3	oxysterol binding protein-like 3	GO:0097038 && GO:0043231 && GO:0042995 && GO:0032934 && GO:0032433 && GO:0031965 && GO:0016020 && GO:0015918 && GO:0015485 && GO:0015248 && GO:0008289 && GO:0006869 && GO:0005886 && GO:0005829 && GO:0005789 && GO:0005783 && GO:0005737 && GO:0005634 &&	The portion of endoplasmic reticulum, the intracellular network of tubules and cisternae, that occurs near the nucleus. The lumen of the perinuclear endoplasmic reticulum is contiguous with the nuclear envelope lumen (also called perinuclear space), the region between the inner and outer nuclear membranes. && Organized structure of distinctive morphology and function, bounded by a single or doubl…
10367673	3.08108694352025	ENSMUSG00000040624	protein_coding	Plekhg1	pleckstrin homology domain containing, family G (with RhoGef domain) member 1	GO:0008150 && GO:0005654 && GO:0005089 && GO:0005085 &&	A biological process represents a specific objective that the organism is genetically programmed to achieve. Biological processes are often described by their outcome or ending state, e.g., the biological process of cell division results in the creation of two daughter cells (a divided cell) from a single parent cell. A biological process is accomplished by a particular set of molecular functions…
10562578	1.24752440333561	ENSMUSG00000030423	protein_coding	Pop4	processing of precursor 4, ribonuclease P/MRP family, (S. cerevisiae)	GO:0090502 && GO:0090501 && GO:0033204 && GO:0030681 && GO:0030677 && GO:0016787 && GO:0008033 && GO:0006396 && GO:0006364 && GO:0005730 && GO:0005634 && GO:0004540 && GO:0004526 && GO:0003723 && GO:0001682 && GO:0000172 && GO:0000171 &&	The chemical reactions and pathways involving the hydrolysis of internal 3',5'-phosphodiester bonds in one or two strands of ribonucleotides. && The RNA metabolic process in which the phosphodiester bonds between ribonucleotides are cleaved by hydrolysis. && Interacting selectively and non-covalently with the RNA subunit of ribonuclease P. && A ribonuclease P complex that generally contains a sin…
10385325	1.48590392301711	ENSMUSG00000020415	protein_coding	Pttg1	pituitary tumor-transforming gene 1	GO:2000816 && GO:0051301 && GO:0051276 && GO:0045143 && GO:0043022 && GO:0031072 && GO:0017124 && GO:0010951 && GO:0009987 && GO:0008285 && GO:0007064 && GO:0007059 && GO:0007049 && GO:0006974 && GO:0006281 && GO:0005829 && GO:0005737 && GO:0005634 && GO:0004869 && GO:0001558 &&	Any process that stops, prevents or reduces the frequency, rate or extent of mitotic sister chromatid separation. && The process resulting in division and partitioning of components of a cell to form more cells; may or may not be accompanied by the physical separation of a cell into distinct, individually membrane-bounded daughter cells. && A process that is carried out at the cellular level that…
10414537	3.52609554288549	ENSMUSG00000021876	protein_coding	Rnase4	ribonuclease, RNase A family 4	GO:0090501 && GO:0016787 && GO:0005615 && GO:0005576 && GO:0004540 && GO:0004519 && GO:0004518 && GO:0003676	The RNA metabolic process in which the phosphodiester bonds between ribonucleotides are cleaved by hydrolysis. && Catalysis of the hydrolysis of various bonds, e.g. C-O, C-N, C-C, phosphoric anhydride bonds, etc. Hydrolase is the systematic name for any enzyme of EC class 3. && That part of a multicellular organism outside the cells proper, usually taken to be outside the plasma membranes, and oc…
10602009	1.67930705871944	ENSMUSG00000031438	protein_coding	Rnf128	ring finger protein 128	GO:0061630 && GO:0048471 && GO:0046872 && GO:0042036 && GO:0031647 && GO:0016740 && GO:0016567 && GO:0016021 && GO:0016020 && GO:0012505 && GO:0006511 && GO:0005856 && GO:0005794 && GO:0005783 && GO:0005770 && GO:0005737 &&	Catalysis of the transfer of ubiquitin to a substrate protein via the reaction X-ubiquitin + S -> X + S-ubiquitin, where X is either an E2 or E3 enzyme, the X-ubiquitin linkage is a thioester bond, and the S-ubiquitin linkage is an amide bond: an isopeptide bond between the C-terminal glycine of ubiquitin and the epsilon-amino group of lysine residues in the substrate or, in the linear extension …
10499861	1.57008063483688	ENSMUSG00000056071	protein_coding	S100a9	S100 calcium binding protein A9 (calgranulin B)	GO:2001244 && GO:0098869 && GO:0070488 && GO:0061844 && GO:0050786 && GO:0050729 && GO:0050727 && GO:0050544 && GO:0046872 && GO:0045113 && GO:0045087 && GO:0035821 && GO:0035662 && GO:0035606 && GO:0035425 && GO:0031532 && GO:0030595 && GO:0030593 && GO:0030194 && GO:0030054 && GO:0018119 && GO:0016209 && GO:0016020 && GO:0014002 && GO:0010976 && GO:0008270 && GO:0008017 && GO:0006954 && GO:0006…	Any process that activates or increases the frequency, rate or extent of intrinsic apoptotic signaling pathway. && Any process carried out at the cellular level that reduces or removes the toxicity superoxide radicals or hydrogen peroxide. && The adhesion of one neutrophil to one or more other neutrophils via adhesion molecules. && An immune response against microbes mediated by anti-microbial pe…
10449741	1.62352690359696	ENSMUSG00000024042	protein_coding	Sik1	salt inducible kinase 1	GO:0071889 && GO:0055007 && GO:0048511 && GO:0046872 && GO:0046777 && GO:0045721 && GO:0045595 && GO:0043276 && GO:0043153 && GO:0042826 && GO:0035556 && GO:0032792 && GO:0030154 && GO:0019901 && GO:0016740 && GO:0016310 && GO:0016301 && GO:0010868 && GO:0010830 && GO:0008140 && GO:0007346 && GO:0007275 && GO:0007049 && GO:0006468 && GO:0005829 && GO:0005737 && GO:0005634 && GO:0005524 && GO:0005…	Interacting selectively and non-covalently with a 14-3-3 protein. A 14-3-3 protein is any of a large family of approximately 30kDa acidic proteins which exist primarily as homo- and heterodimers within all eukaryotic cells, and have been implicated in the modulation of distinct biological processes by binding to specific phosphorylated sites on diverse target proteins, thereby forcing conformatio…
10497349	1.61406296988396	ENSMUSG00000106923 // ENSMUSG00000095788 // ENSMUSG00000095028 // ENSMUSG00000074677	protein_coding // protein_coding // protein_coding // protein_coding	Sirpb1c // Sirpb1a // Sirpb1b // Sirpb1c	signal-regulatory protein beta 1C // signal-regulatory protein beta 1A // signal-regulatory protein beta 1B // signal-regulatory protein beta 1C	// GO:0050870 && GO:0050766 && GO:0035556 && GO:0022409 && GO:0016021 && GO:0016020 && GO:0005886 && GO:0003674 && // GO:0050870 && GO:0050766 && GO:0022409 && GO:0016021 && GO:0016020 && GO:0005886 && GO:0003674 && // GO:0050870 && GO:0050766 && GO:0022409 && GO:0016021 && GO:0016020 && GO:0005886 && GO:0003674 &&	// Any process that activates or increases the frequency, rate or extent of T cell activation. && Any process that activates or increases the frequency, rate or extent of phagocytosis. && The process in which a signal is passed on to downstream components within the cell, which become activated themselves to further propagate the signal and finally trigger a change in the function or state of the…
10497356	3.33122024003899	ENSMUSG00000106923 // ENSMUSG00000095788 // ENSMUSG00000095028 // ENSMUSG00000074677	protein_coding // protein_coding // protein_coding // protein_coding	Sirpb1c // Sirpb1a // Sirpb1b // Sirpb1c	signal-regulatory protein beta 1C // signal-regulatory protein beta 1A // signal-regulatory protein beta 1B // signal-regulatory protein beta 1C	// GO:0050870 && GO:0050766 && GO:0035556 && GO:0022409 && GO:0016021 && GO:0016020 && GO:0005886 && GO:0003674 && // GO:0050870 && GO:0050766 && GO:0022409 && GO:0016021 && GO:0016020 && GO:0005886 && GO:0003674 && // GO:0050870 && GO:0050766 && GO:0022409 && GO:0016021 && GO:0016020 && GO:0005886 && GO:0003674 &&	// Any process that activates or increases the frequency, rate or extent of T cell activation. && Any process that activates or increases the frequency, rate or extent of phagocytosis. && The process in which a signal is passed on to downstream components within the cell, which become activated themselves to further propagate the signal and finally trigger a change in the function or state of the…
10497358	1.33150629074231	ENSMUSG00000106923 // ENSMUSG00000095788 // ENSMUSG00000095028 // ENSMUSG00000074677	protein_coding // protein_coding // protein_coding // protein_coding	Sirpb1c // Sirpb1a // Sirpb1b // Sirpb1c	signal-regulatory protein beta 1C // signal-regulatory protein beta 1A // signal-regulatory protein beta 1B // signal-regulatory protein beta 1C	// GO:0050870 && GO:0050766 && GO:0035556 && GO:0022409 && GO:0016021 && GO:0016020 && GO:0005886 && GO:0003674 && // GO:0050870 && GO:0050766 && GO:0022409 && GO:0016021 && GO:0016020 && GO:0005886 && GO:0003674 && // GO:0050870 && GO:0050766 && GO:0022409 && GO:0016021 && GO:0016020 && GO:0005886 && GO:0003674 &&	// Any process that activates or increases the frequency, rate or extent of T cell activation. && Any process that activates or increases the frequency, rate or extent of phagocytosis. && The process in which a signal is passed on to downstream components within the cell, which become activated themselves to further propagate the signal and finally trigger a change in the function or state of the…
10497364	1.39233922191419	ENSMUSG00000106923 // ENSMUSG00000095788 // ENSMUSG00000095028 // ENSMUSG00000074677	protein_coding // protein_coding // protein_coding // protein_coding	Sirpb1c // Sirpb1a // Sirpb1b // Sirpb1c	signal-regulatory protein beta 1C // signal-regulatory protein beta 1A // signal-regulatory protein beta 1B // signal-regulatory protein beta 1C	// GO:0050870 && GO:0050766 && GO:0035556 && GO:0022409 && GO:0016021 && GO:0016020 && GO:0005886 && GO:0003674 && // GO:0050870 && GO:0050766 && GO:0022409 && GO:0016021 && GO:0016020 && GO:0005886 && GO:0003674 && // GO:0050870 && GO:0050766 && GO:0022409 && GO:0016021 && GO:0016020 && GO:0005886 && GO:0003674 &&	// Any process that activates or increases the frequency, rate or extent of T cell activation. && Any process that activates or increases the frequency, rate or extent of phagocytosis. && The process in which a signal is passed on to downstream components within the cell, which become activated themselves to further propagate the signal and finally trigger a change in the function or state of the…
10360173	4.486247107617	ENSMUSG00000038179	protein_coding	Slamf7	SLAM family member 7	GO:0016021 && GO:0016020 &&	The component of a membrane consisting of the gene products and protein complexes having at least some part of their peptide sequence embedded in the hydrophobic region of the membrane. && A lipid bilayer along with all the proteins and protein complexes embedded in it an attached to it. &&
10354374	1.37976398784783	ENSMUSG00000025993	protein_coding	Slc40a1	solute carrier family 40 (iron-regulated transporter), member 1	GO:1903988 && GO:0072511 && GO:0060586 && GO:0060345 && GO:0055072 && GO:0048536 && GO:0045944 && GO:0043066 && GO:0042802 && GO:0034755 && GO:0034395 && GO:0017046 && GO:0016323 && GO:0016021 && GO:0016020 && GO:0015093 && GO:0008021 && GO:0006879 && GO:0006826 && GO:0006811 && GO:0005886 && GO:0005829 && GO:0005654 && GO:0005515 && GO:0005381 && GO:0003158 && GO:0002260 &&	The directed movement of iron ions from inside of a cell, across the plasma membrane and into the extracellular region. && The directed movement of inorganic cations with a valency of two into, out of or within a cell, or between cells, by means of some agent such as a transporter or pore. Inorganic cations are atoms or small molecules with a positive charge which do not contain carbon in covalen…
10505008	1.08362521690693	ENSMUSG00000028412	protein_coding	Slc44a1	solute carrier family 44, member 1	GO:0055085 && GO:0022857 && GO:0016021 && GO:0016020 && GO:0015871 && GO:0015220 && GO:0005886 && GO:0005829 && GO:0005741 && GO:0005739 && GO:0005654 &&	The process in which a solute is transported across a lipid bilayer, from one side of a membrane to the other. && Enables the transfer of a substance, usually a specific substance or a group of related substances, from one side of a membrane to the other. && The component of a membrane consisting of the gene products and protein complexes having at least some part of their peptide sequence embedd…
10505028	1.23269226251333	ENSMUSG00000028412	protein_coding	Slc44a1	solute carrier family 44, member 1	GO:0055085 && GO:0022857 && GO:0016021 && GO:0016020 && GO:0015871 && GO:0015220 && GO:0005886 && GO:0005829 && GO:0005741 && GO:0005739 && GO:0005654 &&	The process in which a solute is transported across a lipid bilayer, from one side of a membrane to the other. && Enables the transfer of a substance, usually a specific substance or a group of related substances, from one side of a membrane to the other. && The component of a membrane consisting of the gene products and protein complexes having at least some part of their peptide sequence embedd…
10535841	1.12406801004044	ENSMUSG00000029650	protein_coding	Slc46a3	solute carrier family 46, member 3	GO:0055085 && GO:0022857 && GO:0016021 && GO:0016020 && GO:0008150 && GO:0003674 &&	The process in which a solute is transported across a lipid bilayer, from one side of a membrane to the other. && Enables the transfer of a substance, usually a specific substance or a group of related substances, from one side of a membrane to the other. && The component of a membrane consisting of the gene products and protein complexes having at least some part of their peptide sequence embedd…
10587854	1.10025448023628	ENSMUSG00000031129	protein_coding	Slc9a9	solute carrier family 9 (sodium/hydrogen exchanger), member 9	GO:1902600 && GO:0098719 && GO:0098656 && GO:0071805 && GO:0055085 && GO:0055037 && GO:0051453 && GO:0031902 && GO:0016021 && GO:0016020 && GO:0015386 && GO:0015385 && GO:0015299 && GO:0015297 && GO:0006885 && GO:0006814 && GO:0006812 && GO:0006811 && GO:0005886 && GO:0005768 &&	The directed movement of a proton across a membrane. && The directed movement of sodium ions from outside of a cell, across the plasma membrane and into the cytosol. && The process in which an anion is transported across a membrane. && A process in which a potassium ion is transported from one side of a membrane to the other. && The process in which a solute is transported across a lipid bilayer,…
10446713	1.00042991816286	ENSMUSG00000092887 // ENSMUSG00000041057	snoRNA // protein_coding	Snord53 // Wdr43	small nucleolar RNA, C/D box 53 // WD repeat domain 43	// GO:2000234 && GO:2000036 && GO:0045943 && GO:0042254 && GO:0034243 && GO:0006364 && GO:0005730 && GO:0005654 && GO:0005634 && GO:0005515 && GO:0003723 && GO:0003711 && GO:0001650 && GO:0000993 && GO:0000785 &&	// Any process that activates or increases the frequency, rate or extent of rRNA processing. && Any process that modulates the frequency, rate or extent of stem cell population maintenance. && Any process that activates or increases the frequency, rate or extent of transcription mediated by RNA polymerase I. && A cellular process that results in the biosynthesis of constituent macromolecules, ass…
10357249	2.7722779927141	ENSMUSG00000026389	protein_coding	Steap3	STEAP family member 3	GO:0055072 && GO:0016021 && GO:0016020 && GO:0010008 && GO:0009306 && GO:0005771 && GO:0005768 && GO:0005737	Any process involved in the maintenance of an internal steady state of iron ions within an organism or cell. && The component of a membrane consisting of the gene products and protein complexes having at least some part of their peptide sequence embedded in the hydrophobic region of the membrane. && A lipid bilayer along with all the proteins and protein complexes embedded in it an attached to it…
10484389	1.00810971807821	ENSMUSG00000027082	protein_coding	Tfpi	tissue factor pathway inhibitor	GO:0071383 && GO:0030414 && GO:0030195 && GO:0010951 && GO:0010466 && GO:0009986 && GO:0007599 && GO:0007596 && GO:0005901 && GO:0005615 && GO:0005576 && GO:0004867 &&	Any process that results in a change in state or activity of a cell (in terms of movement, secretion, enzyme production, gene expression, etc.) as a result of a steroid hormone stimulus. && Stops, prevents or reduces the activity of a peptidase, any enzyme that catalyzes the hydrolysis peptide bonds. && Any process that stops, prevents, or reduces the frequency, rate or extent of blood coagulatio…
10405587	1.18857072436835	ENSMUSG00000035493	protein_coding	Tgfbi	transforming growth factor, beta induced	GO:0062023 && GO:0050840 && GO:0050839 && GO:0042802 && GO:0031012 && GO:0030198 && GO:0008283 && GO:0007155 && GO:0005802 && GO:0005615 && GO:0005604 && GO:0005576 && GO:0005518 && GO:0005515 && GO:0005201 && GO:0005178 && GO:0002062 && GO:0001525 &&	An extracellular matrix consisting mainly of proteins (especially collagen) and glycosaminoglycans (mostly as proteoglycans) that provides not only essential physical scaffolding for the cellular constituents but can also initiate crucial biochemical and biomechanical cues required for tissue morphogenesis, differentiation and homeostasis. The components are secreted by cells in the vicinity and …
10466745	1.15798420740474	ENSMUSG00000024812	protein_coding	Tjp2	tight junction protein 2	GO:2001205 && GO:1990782 && GO:1905605 && GO:0090559 && GO:0090557 && GO:0071847 && GO:0070160 && GO:0050892 && GO:0044291 && GO:0034109 && GO:0030674 && GO:0030054 && GO:0019904 && GO:0016020 && GO:0010033 && GO:0009986 && GO:0008022 && GO:0005923 && GO:0005921 && GO:0005911 && GO:0005886 && GO:0005634 && GO:0005515 &&	Any process that stops, prevents or reduces the frequency, rate or extent of osteoclast development. && Interacting selectively and non-covalently with protein tyrosine kinase. && Any process that activates or increases the frequency, rate or extent of maintenance of permeability of blood-brain barrier. && Any process that modulates the frequency, rate or extent of the passage or uptake of molecu…
10339869	2.12417223654299	ENSMUSG00000028797	protein_coding	Tmem234	transmembrane protein 234	GO:0016021 && GO:0016020 && GO:0008150 && GO:0005575 && GO:0003674 &&	The component of a membrane consisting of the gene products and protein complexes having at least some part of their peptide sequence embedded in the hydrophobic region of the membrane. && A lipid bilayer along with all the proteins and protein complexes embedded in it an attached to it. && A biological process represents a specific objective that the organism is genetically programmed to achieve…
10341070	9.85042790381275	ENSMUSG00000028797	protein_coding	Tmem234	transmembrane protein 234	GO:0016021 && GO:0016020 && GO:0008150 && GO:0005575 && GO:0003674 &&	The component of a membrane consisting of the gene products and protein complexes having at least some part of their peptide sequence embedded in the hydrophobic region of the membrane. && A lipid bilayer along with all the proteins and protein complexes embedded in it an attached to it. && A biological process represents a specific objective that the organism is genetically programmed to achieve…
10566326	16.6455437704244	ENSMUSG00000066258	protein_coding	Trim12a	tripartite motif-containing 12A	GO:0061630 && GO:0051607 && GO:0051092 && GO:0046872 && GO:0046596 && GO:0045087 && GO:0043123 && GO:0042803 && GO:0032880 && GO:0019901 && GO:0016567 && GO:0010508 && GO:0010468 && GO:0008270 && GO:0006914 && GO:0005829 && GO:0005737 && GO:0005654 && GO:0004842 && GO:0000209 &&	Catalysis of the transfer of ubiquitin to a substrate protein via the reaction X-ubiquitin + S -> X + S-ubiquitin, where X is either an E2 or E3 enzyme, the X-ubiquitin linkage is a thioester bond, and the S-ubiquitin linkage is an amide bond: an isopeptide bond between the C-terminal glycine of ubiquitin and the epsilon-amino group of lysine residues in the substrate or, in the linear extension …
10566333	1.05365803464643	ENSMUSG00000060441 // ENSMUSG00000057143	protein_coding // protein_coding	Trim5 // Trim12c	tripartite motif-containing 5 // tripartite motif-containing 12C	GO:1990462 && GO:0061630 && GO:0051607 && GO:0051092 && GO:0046872 && GO:0046596 && GO:0045087 && GO:0043123 && GO:0042803 && GO:0042802 && GO:0038187 && GO:0032880 && GO:0030674 && GO:0019901 && GO:0016567 && GO:0010508 && GO:0010468 && GO:0008270 && GO:0006914 && GO:0005829 && GO:0005737 && GO:0005654 && GO:0005634 && GO:0005515 && GO:0004842 && GO:0000932 && GO:0000209 // GO:1990462 && GO:0061…	Omega-shaped (as in the Greek capital letter) intracellular membrane-bounded organelle enriched in phosphatidylinositol 3-phosphate and dynamically connected to the endoplasmic reticulum. Omegasomes are the first step of the formation of autophagosomes via the phagophore assembly sites. && Catalysis of the transfer of ubiquitin to a substrate protein via the reaction X-ubiquitin + S -> X + S-ubiq…
10559248	1.1231449281348	ENSMUSG00000000244	protein_coding	Tspan32	tetraspanin 32	GO:0072659 && GO:0070527 && GO:0070442 && GO:0051604 && GO:0050688 && GO:0042832 && GO:0030886 && GO:0016021 && GO:0016020 && GO:0009986 && GO:0008285 && GO:0007599 && GO:0007596 && GO:0007229 && GO:0007010 && GO:0005887 && GO:0003674 &&	A process in which a protein is transported to, or maintained in, a specific location in the plasma membrane. && The adhesion of one platelet to one or more other platelets via adhesion molecules. && An integrin complex that comprises one alphaIIb subunit and one beta3 subunit. && Any process leading to the attainment of the full functional capacity of a protein. && Any process that modulates the…
10345436	3.43564089367206	ENSMUSG00000094145 // ENSMUSG00000025027	protein_coding // protein_coding	Vmn2r20 // Xpnpep1	vomeronasal 2, receptor 20 // X-prolyl aminopeptidase (aminopeptidase P) 1, soluble	GO:0038023 && GO:0016021 && GO:0016020 && GO:0007186 && GO:0007165 && GO:0005887 && GO:0005886 && GO:0004930 // GO:0070006 && GO:0046872 && GO:0042803 && GO:0030145 && GO:0016787 && GO:0010815 && GO:0008237 && GO:0008233 && GO:0006508 && GO:0005829 && GO:0005737 && GO:0004177 &&	Receiving a signal and transmitting it in the cell to initiate a change in cell activity. A signal is a physical entity or change in state that is used to transfer information in order to trigger a response. && The component of a membrane consisting of the gene products and protein complexes having at least some part of their peptide sequence embedded in the hydrophobic region of the membrane. &&…
10346222	3.43564089367206	ENSMUSG00000094145 // ENSMUSG00000025027	protein_coding // protein_coding	Vmn2r20 // Xpnpep1	vomeronasal 2, receptor 20 // X-prolyl aminopeptidase (aminopeptidase P) 1, soluble	GO:0038023 && GO:0016021 && GO:0016020 && GO:0007186 && GO:0007165 && GO:0005887 && GO:0005886 && GO:0004930 // GO:0070006 && GO:0046872 && GO:0042803 && GO:0030145 && GO:0016787 && GO:0010815 && GO:0008237 && GO:0008233 && GO:0006508 && GO:0005829 && GO:0005737 && GO:0004177 &&	Receiving a signal and transmitting it in the cell to initiate a change in cell activity. A signal is a physical entity or change in state that is used to transfer information in order to trigger a response. && The component of a membrane consisting of the gene products and protein complexes having at least some part of their peptide sequence embedded in the hydrophobic region of the membrane. &&…
10356762	3.43564089367206	ENSMUSG00000094145 // ENSMUSG00000025027	protein_coding // protein_coding	Vmn2r20 // Xpnpep1	vomeronasal 2, receptor 20 // X-prolyl aminopeptidase (aminopeptidase P) 1, soluble	GO:0038023 && GO:0016021 && GO:0016020 && GO:0007186 && GO:0007165 && GO:0005887 && GO:0005886 && GO:0004930 // GO:0070006 && GO:0046872 && GO:0042803 && GO:0030145 && GO:0016787 && GO:0010815 && GO:0008237 && GO:0008233 && GO:0006508 && GO:0005829 && GO:0005737 && GO:0004177 &&	Receiving a signal and transmitting it in the cell to initiate a change in cell activity. A signal is a physical entity or change in state that is used to transfer information in order to trigger a response. && The component of a membrane consisting of the gene products and protein complexes having at least some part of their peptide sequence embedded in the hydrophobic region of the membrane. &&…
10357298	3.43564089367206	ENSMUSG00000094145 // ENSMUSG00000025027	protein_coding // protein_coding	Vmn2r20 // Xpnpep1	vomeronasal 2, receptor 20 // X-prolyl aminopeptidase (aminopeptidase P) 1, soluble	GO:0038023 && GO:0016021 && GO:0016020 && GO:0007186 && GO:0007165 && GO:0005887 && GO:0005886 && GO:0004930 // GO:0070006 && GO:0046872 && GO:0042803 && GO:0030145 && GO:0016787 && GO:0010815 && GO:0008237 && GO:0008233 && GO:0006508 && GO:0005829 && GO:0005737 && GO:0004177 &&	Receiving a signal and transmitting it in the cell to initiate a change in cell activity. A signal is a physical entity or change in state that is used to transfer information in order to trigger a response. && The component of a membrane consisting of the gene products and protein complexes having at least some part of their peptide sequence embedded in the hydrophobic region of the membrane. &&…
10359642	3.43564089367206	ENSMUSG00000094145 // ENSMUSG00000025027	protein_coding // protein_coding	Vmn2r20 // Xpnpep1	vomeronasal 2, receptor 20 // X-prolyl aminopeptidase (aminopeptidase P) 1, soluble	GO:0038023 && GO:0016021 && GO:0016020 && GO:0007186 && GO:0007165 && GO:0005887 && GO:0005886 && GO:0004930 // GO:0070006 && GO:0046872 && GO:0042803 && GO:0030145 && GO:0016787 && GO:0010815 && GO:0008237 && GO:0008233 && GO:0006508 && GO:0005829 && GO:0005737 && GO:0004177 &&	Receiving a signal and transmitting it in the cell to initiate a change in cell activity. A signal is a physical entity or change in state that is used to transfer information in order to trigger a response. && The component of a membrane consisting of the gene products and protein complexes having at least some part of their peptide sequence embedded in the hydrophobic region of the membrane. &&…
10363005	3.43564089367206	ENSMUSG00000094145 // ENSMUSG00000025027	protein_coding // protein_coding	Vmn2r20 // Xpnpep1	vomeronasal 2, receptor 20 // X-prolyl aminopeptidase (aminopeptidase P) 1, soluble	GO:0038023 && GO:0016021 && GO:0016020 && GO:0007186 && GO:0007165 && GO:0005887 && GO:0005886 && GO:0004930 // GO:0070006 && GO:0046872 && GO:0042803 && GO:0030145 && GO:0016787 && GO:0010815 && GO:0008237 && GO:0008233 && GO:0006508 && GO:0005829 && GO:0005737 && GO:0004177 &&	Receiving a signal and transmitting it in the cell to initiate a change in cell activity. A signal is a physical entity or change in state that is used to transfer information in order to trigger a response. && The component of a membrane consisting of the gene products and protein complexes having at least some part of their peptide sequence embedded in the hydrophobic region of the membrane. &&…
10363561	3.43564089367206	ENSMUSG00000094145 // ENSMUSG00000025027	protein_coding // protein_coding	Vmn2r20 // Xpnpep1	vomeronasal 2, receptor 20 // X-prolyl aminopeptidase (aminopeptidase P) 1, soluble	GO:0038023 && GO:0016021 && GO:0016020 && GO:0007186 && GO:0007165 && GO:0005887 && GO:0005886 && GO:0004930 // GO:0070006 && GO:0046872 && GO:0042803 && GO:0030145 && GO:0016787 && GO:0010815 && GO:0008237 && GO:0008233 && GO:0006508 && GO:0005829 && GO:0005737 && GO:0004177 &&	Receiving a signal and transmitting it in the cell to initiate a change in cell activity. A signal is a physical entity or change in state that is used to transfer information in order to trigger a response. && The component of a membrane consisting of the gene products and protein complexes having at least some part of their peptide sequence embedded in the hydrophobic region of the membrane. &&…
10374183	3.43564089367206	ENSMUSG00000094145 // ENSMUSG00000025027	protein_coding // protein_coding	Vmn2r20 // Xpnpep1	vomeronasal 2, receptor 20 // X-prolyl aminopeptidase (aminopeptidase P) 1, soluble	GO:0038023 && GO:0016021 && GO:0016020 && GO:0007186 && GO:0007165 && GO:0005887 && GO:0005886 && GO:0004930 // GO:0070006 && GO:0046872 && GO:0042803 && GO:0030145 && GO:0016787 && GO:0010815 && GO:0008237 && GO:0008233 && GO:0006508 && GO:0005829 && GO:0005737 && GO:0004177 &&	Receiving a signal and transmitting it in the cell to initiate a change in cell activity. A signal is a physical entity or change in state that is used to transfer information in order to trigger a response. && The component of a membrane consisting of the gene products and protein complexes having at least some part of their peptide sequence embedded in the hydrophobic region of the membrane. &&…
10374352	3.43564089367206	ENSMUSG00000094145 // ENSMUSG00000025027	protein_coding // protein_coding	Vmn2r20 // Xpnpep1	vomeronasal 2, receptor 20 // X-prolyl aminopeptidase (aminopeptidase P) 1, soluble	GO:0038023 && GO:0016021 && GO:0016020 && GO:0007186 && GO:0007165 && GO:0005887 && GO:0005886 && GO:0004930 // GO:0070006 && GO:0046872 && GO:0042803 && GO:0030145 && GO:0016787 && GO:0010815 && GO:0008237 && GO:0008233 && GO:0006508 && GO:0005829 && GO:0005737 && GO:0004177 &&	Receiving a signal and transmitting it in the cell to initiate a change in cell activity. A signal is a physical entity or change in state that is used to transfer information in order to trigger a response. && The component of a membrane consisting of the gene products and protein complexes having at least some part of their peptide sequence embedded in the hydrophobic region of the membrane. &&…
10375324	3.43564089367206	ENSMUSG00000094145 // ENSMUSG00000025027	protein_coding // protein_coding	Vmn2r20 // Xpnpep1	vomeronasal 2, receptor 20 // X-prolyl aminopeptidase (aminopeptidase P) 1, soluble	GO:0038023 && GO:0016021 && GO:0016020 && GO:0007186 && GO:0007165 && GO:0005887 && GO:0005886 && GO:0004930 // GO:0070006 && GO:0046872 && GO:0042803 && GO:0030145 && GO:0016787 && GO:0010815 && GO:0008237 && GO:0008233 && GO:0006508 && GO:0005829 && GO:0005737 && GO:0004177 &&	Receiving a signal and transmitting it in the cell to initiate a change in cell activity. A signal is a physical entity or change in state that is used to transfer information in order to trigger a response. && The component of a membrane consisting of the gene products and protein complexes having at least some part of their peptide sequence embedded in the hydrophobic region of the membrane. &&…
10395275	3.43564089367206	ENSMUSG00000094145 // ENSMUSG00000025027	protein_coding // protein_coding	Vmn2r20 // Xpnpep1	vomeronasal 2, receptor 20 // X-prolyl aminopeptidase (aminopeptidase P) 1, soluble	GO:0038023 && GO:0016021 && GO:0016020 && GO:0007186 && GO:0007165 && GO:0005887 && GO:0005886 && GO:0004930 // GO:0070006 && GO:0046872 && GO:0042803 && GO:0030145 && GO:0016787 && GO:0010815 && GO:0008237 && GO:0008233 && GO:0006508 && GO:0005829 && GO:0005737 && GO:0004177 &&	Receiving a signal and transmitting it in the cell to initiate a change in cell activity. A signal is a physical entity or change in state that is used to transfer information in order to trigger a response. && The component of a membrane consisting of the gene products and protein complexes having at least some part of their peptide sequence embedded in the hydrophobic region of the membrane. &&…
10410927	3.43564089367206	ENSMUSG00000094145 // ENSMUSG00000025027	protein_coding // protein_coding	Vmn2r20 // Xpnpep1	vomeronasal 2, receptor 20 // X-prolyl aminopeptidase (aminopeptidase P) 1, soluble	GO:0038023 && GO:0016021 && GO:0016020 && GO:0007186 && GO:0007165 && GO:0005887 && GO:0005886 && GO:0004930 // GO:0070006 && GO:0046872 && GO:0042803 && GO:0030145 && GO:0016787 && GO:0010815 && GO:0008237 && GO:0008233 && GO:0006508 && GO:0005829 && GO:0005737 && GO:0004177 &&	Receiving a signal and transmitting it in the cell to initiate a change in cell activity. A signal is a physical entity or change in state that is used to transfer information in order to trigger a response. && The component of a membrane consisting of the gene products and protein complexes having at least some part of their peptide sequence embedded in the hydrophobic region of the membrane. &&…
10416696	3.43564089367206	ENSMUSG00000094145 // ENSMUSG00000025027	protein_coding // protein_coding	Vmn2r20 // Xpnpep1	vomeronasal 2, receptor 20 // X-prolyl aminopeptidase (aminopeptidase P) 1, soluble	GO:0038023 && GO:0016021 && GO:0016020 && GO:0007186 && GO:0007165 && GO:0005887 && GO:0005886 && GO:0004930 // GO:0070006 && GO:0046872 && GO:0042803 && GO:0030145 && GO:0016787 && GO:0010815 && GO:0008237 && GO:0008233 && GO:0006508 && GO:0005829 && GO:0005737 && GO:0004177 &&	Receiving a signal and transmitting it in the cell to initiate a change in cell activity. A signal is a physical entity or change in state that is used to transfer information in order to trigger a response. && The component of a membrane consisting of the gene products and protein complexes having at least some part of their peptide sequence embedded in the hydrophobic region of the membrane. &&…
10416698	3.43564089367206	ENSMUSG00000094145 // ENSMUSG00000025027	protein_coding // protein_coding	Vmn2r20 // Xpnpep1	vomeronasal 2, receptor 20 // X-prolyl aminopeptidase (aminopeptidase P) 1, soluble	GO:0038023 && GO:0016021 && GO:0016020 && GO:0007186 && GO:0007165 && GO:0005887 && GO:0005886 && GO:0004930 // GO:0070006 && GO:0046872 && GO:0042803 && GO:0030145 && GO:0016787 && GO:0010815 && GO:0008237 && GO:0008233 && GO:0006508 && GO:0005829 && GO:0005737 && GO:0004177 &&	Receiving a signal and transmitting it in the cell to initiate a change in cell activity. A signal is a physical entity or change in state that is used to transfer information in order to trigger a response. && The component of a membrane consisting of the gene products and protein complexes having at least some part of their peptide sequence embedded in the hydrophobic region of the membrane. &&…
10422247	3.43564089367206	ENSMUSG00000094145 // ENSMUSG00000025027	protein_coding // protein_coding	Vmn2r20 // Xpnpep1	vomeronasal 2, receptor 20 // X-prolyl aminopeptidase (aminopeptidase P) 1, soluble	GO:0038023 && GO:0016021 && GO:0016020 && GO:0007186 && GO:0007165 && GO:0005887 && GO:0005886 && GO:0004930 // GO:0070006 && GO:0046872 && GO:0042803 && GO:0030145 && GO:0016787 && GO:0010815 && GO:0008237 && GO:0008233 && GO:0006508 && GO:0005829 && GO:0005737 && GO:0004177 &&	Receiving a signal and transmitting it in the cell to initiate a change in cell activity. A signal is a physical entity or change in state that is used to transfer information in order to trigger a response. && The component of a membrane consisting of the gene products and protein complexes having at least some part of their peptide sequence embedded in the hydrophobic region of the membrane. &&…
10424377	3.43564089367206	ENSMUSG00000094145 // ENSMUSG00000025027	protein_coding // protein_coding	Vmn2r20 // Xpnpep1	vomeronasal 2, receptor 20 // X-prolyl aminopeptidase (aminopeptidase P) 1, soluble	GO:0038023 && GO:0016021 && GO:0016020 && GO:0007186 && GO:0007165 && GO:0005887 && GO:0005886 && GO:0004930 // GO:0070006 && GO:0046872 && GO:0042803 && GO:0030145 && GO:0016787 && GO:0010815 && GO:0008237 && GO:0008233 && GO:0006508 && GO:0005829 && GO:0005737 && GO:0004177 &&	Receiving a signal and transmitting it in the cell to initiate a change in cell activity. A signal is a physical entity or change in state that is used to transfer information in order to trigger a response. && The component of a membrane consisting of the gene products and protein complexes having at least some part of their peptide sequence embedded in the hydrophobic region of the membrane. &&…
10427389	3.43564089367206	ENSMUSG00000094145 // ENSMUSG00000025027	protein_coding // protein_coding	Vmn2r20 // Xpnpep1	vomeronasal 2, receptor 20 // X-prolyl aminopeptidase (aminopeptidase P) 1, soluble	GO:0038023 && GO:0016021 && GO:0016020 && GO:0007186 && GO:0007165 && GO:0005887 && GO:0005886 && GO:0004930 // GO:0070006 && GO:0046872 && GO:0042803 && GO:0030145 && GO:0016787 && GO:0010815 && GO:0008237 && GO:0008233 && GO:0006508 && GO:0005829 && GO:0005737 && GO:0004177 &&	Receiving a signal and transmitting it in the cell to initiate a change in cell activity. A signal is a physical entity or change in state that is used to transfer information in order to trigger a response. && The component of a membrane consisting of the gene products and protein complexes having at least some part of their peptide sequence embedded in the hydrophobic region of the membrane. &&…
10448230	3.43564089367206	ENSMUSG00000094145 // ENSMUSG00000025027	protein_coding // protein_coding	Vmn2r20 // Xpnpep1	vomeronasal 2, receptor 20 // X-prolyl aminopeptidase (aminopeptidase P) 1, soluble	GO:0038023 && GO:0016021 && GO:0016020 && GO:0007186 && GO:0007165 && GO:0005887 && GO:0005886 && GO:0004930 // GO:0070006 && GO:0046872 && GO:0042803 && GO:0030145 && GO:0016787 && GO:0010815 && GO:0008237 && GO:0008233 && GO:0006508 && GO:0005829 && GO:0005737 && GO:0004177 &&	Receiving a signal and transmitting it in the cell to initiate a change in cell activity. A signal is a physical entity or change in state that is used to transfer information in order to trigger a response. && The component of a membrane consisting of the gene products and protein complexes having at least some part of their peptide sequence embedded in the hydrophobic region of the membrane. &&…
10457667	3.43564089367206	ENSMUSG00000094145 // ENSMUSG00000025027	protein_coding // protein_coding	Vmn2r20 // Xpnpep1	vomeronasal 2, receptor 20 // X-prolyl aminopeptidase (aminopeptidase P) 1, soluble	GO:0038023 && GO:0016021 && GO:0016020 && GO:0007186 && GO:0007165 && GO:0005887 && GO:0005886 && GO:0004930 // GO:0070006 && GO:0046872 && GO:0042803 && GO:0030145 && GO:0016787 && GO:0010815 && GO:0008237 && GO:0008233 && GO:0006508 && GO:0005829 && GO:0005737 && GO:0004177 &&	Receiving a signal and transmitting it in the cell to initiate a change in cell activity. A signal is a physical entity or change in state that is used to transfer information in order to trigger a response. && The component of a membrane consisting of the gene products and protein complexes having at least some part of their peptide sequence embedded in the hydrophobic region of the membrane. &&…
10468487	3.43564089367206	ENSMUSG00000094145 // ENSMUSG00000025027	protein_coding // protein_coding	Vmn2r20 // Xpnpep1	vomeronasal 2, receptor 20 // X-prolyl aminopeptidase (aminopeptidase P) 1, soluble	GO:0038023 && GO:0016021 && GO:0016020 && GO:0007186 && GO:0007165 && GO:0005887 && GO:0005886 && GO:0004930 // GO:0070006 && GO:0046872 && GO:0042803 && GO:0030145 && GO:0016787 && GO:0010815 && GO:0008237 && GO:0008233 && GO:0006508 && GO:0005829 && GO:0005737 && GO:0004177 &&	Receiving a signal and transmitting it in the cell to initiate a change in cell activity. A signal is a physical entity or change in state that is used to transfer information in order to trigger a response. && The component of a membrane consisting of the gene products and protein complexes having at least some part of their peptide sequence embedded in the hydrophobic region of the membrane. &&…
10469127	3.43564089367206	ENSMUSG00000094145 // ENSMUSG00000025027	protein_coding // protein_coding	Vmn2r20 // Xpnpep1	vomeronasal 2, receptor 20 // X-prolyl aminopeptidase (aminopeptidase P) 1, soluble	GO:0038023 && GO:0016021 && GO:0016020 && GO:0007186 && GO:0007165 && GO:0005887 && GO:0005886 && GO:0004930 // GO:0070006 && GO:0046872 && GO:0042803 && GO:0030145 && GO:0016787 && GO:0010815 && GO:0008237 && GO:0008233 && GO:0006508 && GO:0005829 && GO:0005737 && GO:0004177 &&	Receiving a signal and transmitting it in the cell to initiate a change in cell activity. A signal is a physical entity or change in state that is used to transfer information in order to trigger a response. && The component of a membrane consisting of the gene products and protein complexes having at least some part of their peptide sequence embedded in the hydrophobic region of the membrane. &&…
10476399	3.43564089367206	ENSMUSG00000094145 // ENSMUSG00000025027	protein_coding // protein_coding	Vmn2r20 // Xpnpep1	vomeronasal 2, receptor 20 // X-prolyl aminopeptidase (aminopeptidase P) 1, soluble	GO:0038023 && GO:0016021 && GO:0016020 && GO:0007186 && GO:0007165 && GO:0005887 && GO:0005886 && GO:0004930 // GO:0070006 && GO:0046872 && GO:0042803 && GO:0030145 && GO:0016787 && GO:0010815 && GO:0008237 && GO:0008233 && GO:0006508 && GO:0005829 && GO:0005737 && GO:0004177 &&	Receiving a signal and transmitting it in the cell to initiate a change in cell activity. A signal is a physical entity or change in state that is used to transfer information in order to trigger a response. && The component of a membrane consisting of the gene products and protein complexes having at least some part of their peptide sequence embedded in the hydrophobic region of the membrane. &&…
10478746	3.43564089367206	ENSMUSG00000094145 // ENSMUSG00000025027	protein_coding // protein_coding	Vmn2r20 // Xpnpep1	vomeronasal 2, receptor 20 // X-prolyl aminopeptidase (aminopeptidase P) 1, soluble	GO:0038023 && GO:0016021 && GO:0016020 && GO:0007186 && GO:0007165 && GO:0005887 && GO:0005886 && GO:0004930 // GO:0070006 && GO:0046872 && GO:0042803 && GO:0030145 && GO:0016787 && GO:0010815 && GO:0008237 && GO:0008233 && GO:0006508 && GO:0005829 && GO:0005737 && GO:0004177 &&	Receiving a signal and transmitting it in the cell to initiate a change in cell activity. A signal is a physical entity or change in state that is used to transfer information in order to trigger a response. && The component of a membrane consisting of the gene products and protein complexes having at least some part of their peptide sequence embedded in the hydrophobic region of the membrane. &&…
10483161	3.43564089367206	ENSMUSG00000094145 // ENSMUSG00000025027	protein_coding // protein_coding	Vmn2r20 // Xpnpep1	vomeronasal 2, receptor 20 // X-prolyl aminopeptidase (aminopeptidase P) 1, soluble	GO:0038023 && GO:0016021 && GO:0016020 && GO:0007186 && GO:0007165 && GO:0005887 && GO:0005886 && GO:0004930 // GO:0070006 && GO:0046872 && GO:0042803 && GO:0030145 && GO:0016787 && GO:0010815 && GO:0008237 && GO:0008233 && GO:0006508 && GO:0005829 && GO:0005737 && GO:0004177 &&	Receiving a signal and transmitting it in the cell to initiate a change in cell activity. A signal is a physical entity or change in state that is used to transfer information in order to trigger a response. && The component of a membrane consisting of the gene products and protein complexes having at least some part of their peptide sequence embedded in the hydrophobic region of the membrane. &&…
10484355	3.43564089367206	ENSMUSG00000094145 // ENSMUSG00000025027	protein_coding // protein_coding	Vmn2r20 // Xpnpep1	vomeronasal 2, receptor 20 // X-prolyl aminopeptidase (aminopeptidase P) 1, soluble	GO:0038023 && GO:0016021 && GO:0016020 && GO:0007186 && GO:0007165 && GO:0005887 && GO:0005886 && GO:0004930 // GO:0070006 && GO:0046872 && GO:0042803 && GO:0030145 && GO:0016787 && GO:0010815 && GO:0008237 && GO:0008233 && GO:0006508 && GO:0005829 && GO:0005737 && GO:0004177 &&	Receiving a signal and transmitting it in the cell to initiate a change in cell activity. A signal is a physical entity or change in state that is used to transfer information in order to trigger a response. && The component of a membrane consisting of the gene products and protein complexes having at least some part of their peptide sequence embedded in the hydrophobic region of the membrane. &&…
10485355	3.43564089367206	ENSMUSG00000094145 // ENSMUSG00000025027	protein_coding // protein_coding	Vmn2r20 // Xpnpep1	vomeronasal 2, receptor 20 // X-prolyl aminopeptidase (aminopeptidase P) 1, soluble	GO:0038023 && GO:0016021 && GO:0016020 && GO:0007186 && GO:0007165 && GO:0005887 && GO:0005886 && GO:0004930 // GO:0070006 && GO:0046872 && GO:0042803 && GO:0030145 && GO:0016787 && GO:0010815 && GO:0008237 && GO:0008233 && GO:0006508 && GO:0005829 && GO:0005737 && GO:0004177 &&	Receiving a signal and transmitting it in the cell to initiate a change in cell activity. A signal is a physical entity or change in state that is used to transfer information in order to trigger a response. && The component of a membrane consisting of the gene products and protein complexes having at least some part of their peptide sequence embedded in the hydrophobic region of the membrane. &&…
10489721	3.43564089367206	ENSMUSG00000094145 // ENSMUSG00000025027	protein_coding // protein_coding	Vmn2r20 // Xpnpep1	vomeronasal 2, receptor 20 // X-prolyl aminopeptidase (aminopeptidase P) 1, soluble	GO:0038023 && GO:0016021 && GO:0016020 && GO:0007186 && GO:0007165 && GO:0005887 && GO:0005886 && GO:0004930 // GO:0070006 && GO:0046872 && GO:0042803 && GO:0030145 && GO:0016787 && GO:0010815 && GO:0008237 && GO:0008233 && GO:0006508 && GO:0005829 && GO:0005737 && GO:0004177 &&	Receiving a signal and transmitting it in the cell to initiate a change in cell activity. A signal is a physical entity or change in state that is used to transfer information in order to trigger a response. && The component of a membrane consisting of the gene products and protein complexes having at least some part of their peptide sequence embedded in the hydrophobic region of the membrane. &&…
10496167	3.43564089367206	ENSMUSG00000094145 // ENSMUSG00000025027	protein_coding // protein_coding	Vmn2r20 // Xpnpep1	vomeronasal 2, receptor 20 // X-prolyl aminopeptidase (aminopeptidase P) 1, soluble	GO:0038023 && GO:0016021 && GO:0016020 && GO:0007186 && GO:0007165 && GO:0005887 && GO:0005886 && GO:0004930 // GO:0070006 && GO:0046872 && GO:0042803 && GO:0030145 && GO:0016787 && GO:0010815 && GO:0008237 && GO:0008233 && GO:0006508 && GO:0005829 && GO:0005737 && GO:0004177 &&	Receiving a signal and transmitting it in the cell to initiate a change in cell activity. A signal is a physical entity or change in state that is used to transfer information in order to trigger a response. && The component of a membrane consisting of the gene products and protein complexes having at least some part of their peptide sequence embedded in the hydrophobic region of the membrane. &&…
10496336	3.43564089367206	ENSMUSG00000094145 // ENSMUSG00000025027	protein_coding // protein_coding	Vmn2r20 // Xpnpep1	vomeronasal 2, receptor 20 // X-prolyl aminopeptidase (aminopeptidase P) 1, soluble	GO:0038023 && GO:0016021 && GO:0016020 && GO:0007186 && GO:0007165 && GO:0005887 && GO:0005886 && GO:0004930 // GO:0070006 && GO:0046872 && GO:0042803 && GO:0030145 && GO:0016787 && GO:0010815 && GO:0008237 && GO:0008233 && GO:0006508 && GO:0005829 && GO:0005737 && GO:0004177 &&	Receiving a signal and transmitting it in the cell to initiate a change in cell activity. A signal is a physical entity or change in state that is used to transfer information in order to trigger a response. && The component of a membrane consisting of the gene products and protein complexes having at least some part of their peptide sequence embedded in the hydrophobic region of the membrane. &&…
10497327	3.43564089367206	ENSMUSG00000094145 // ENSMUSG00000025027	protein_coding // protein_coding	Vmn2r20 // Xpnpep1	vomeronasal 2, receptor 20 // X-prolyl aminopeptidase (aminopeptidase P) 1, soluble	GO:0038023 && GO:0016021 && GO:0016020 && GO:0007186 && GO:0007165 && GO:0005887 && GO:0005886 && GO:0004930 // GO:0070006 && GO:0046872 && GO:0042803 && GO:0030145 && GO:0016787 && GO:0010815 && GO:0008237 && GO:0008233 && GO:0006508 && GO:0005829 && GO:0005737 && GO:0004177 &&	Receiving a signal and transmitting it in the cell to initiate a change in cell activity. A signal is a physical entity or change in state that is used to transfer information in order to trigger a response. && The component of a membrane consisting of the gene products and protein complexes having at least some part of their peptide sequence embedded in the hydrophobic region of the membrane. &&…
10500527	3.43564089367206	ENSMUSG00000094145 // ENSMUSG00000025027	protein_coding // protein_coding	Vmn2r20 // Xpnpep1	vomeronasal 2, receptor 20 // X-prolyl aminopeptidase (aminopeptidase P) 1, soluble	GO:0038023 && GO:0016021 && GO:0016020 && GO:0007186 && GO:0007165 && GO:0005887 && GO:0005886 && GO:0004930 // GO:0070006 && GO:0046872 && GO:0042803 && GO:0030145 && GO:0016787 && GO:0010815 && GO:0008237 && GO:0008233 && GO:0006508 && GO:0005829 && GO:0005737 && GO:0004177 &&	Receiving a signal and transmitting it in the cell to initiate a change in cell activity. A signal is a physical entity or change in state that is used to transfer information in order to trigger a response. && The component of a membrane consisting of the gene products and protein complexes having at least some part of their peptide sequence embedded in the hydrophobic region of the membrane. &&…
10512463	3.43564089367206	ENSMUSG00000094145 // ENSMUSG00000025027	protein_coding // protein_coding	Vmn2r20 // Xpnpep1	vomeronasal 2, receptor 20 // X-prolyl aminopeptidase (aminopeptidase P) 1, soluble	GO:0038023 && GO:0016021 && GO:0016020 && GO:0007186 && GO:0007165 && GO:0005887 && GO:0005886 && GO:0004930 // GO:0070006 && GO:0046872 && GO:0042803 && GO:0030145 && GO:0016787 && GO:0010815 && GO:0008237 && GO:0008233 && GO:0006508 && GO:0005829 && GO:0005737 && GO:0004177 &&	Receiving a signal and transmitting it in the cell to initiate a change in cell activity. A signal is a physical entity or change in state that is used to transfer information in order to trigger a response. && The component of a membrane consisting of the gene products and protein complexes having at least some part of their peptide sequence embedded in the hydrophobic region of the membrane. &&…
10522742	3.43564089367206	ENSMUSG00000094145 // ENSMUSG00000025027	protein_coding // protein_coding	Vmn2r20 // Xpnpep1	vomeronasal 2, receptor 20 // X-prolyl aminopeptidase (aminopeptidase P) 1, soluble	GO:0038023 && GO:0016021 && GO:0016020 && GO:0007186 && GO:0007165 && GO:0005887 && GO:0005886 && GO:0004930 // GO:0070006 && GO:0046872 && GO:0042803 && GO:0030145 && GO:0016787 && GO:0010815 && GO:0008237 && GO:0008233 && GO:0006508 && GO:0005829 && GO:0005737 && GO:0004177 &&	Receiving a signal and transmitting it in the cell to initiate a change in cell activity. A signal is a physical entity or change in state that is used to transfer information in order to trigger a response. && The component of a membrane consisting of the gene products and protein complexes having at least some part of their peptide sequence embedded in the hydrophobic region of the membrane. &&…
10527425	3.43564089367206	ENSMUSG00000094145 // ENSMUSG00000025027	protein_coding // protein_coding	Vmn2r20 // Xpnpep1	vomeronasal 2, receptor 20 // X-prolyl aminopeptidase (aminopeptidase P) 1, soluble	GO:0038023 && GO:0016021 && GO:0016020 && GO:0007186 && GO:0007165 && GO:0005887 && GO:0005886 && GO:0004930 // GO:0070006 && GO:0046872 && GO:0042803 && GO:0030145 && GO:0016787 && GO:0010815 && GO:0008237 && GO:0008233 && GO:0006508 && GO:0005829 && GO:0005737 && GO:0004177 &&	Receiving a signal and transmitting it in the cell to initiate a change in cell activity. A signal is a physical entity or change in state that is used to transfer information in order to trigger a response. && The component of a membrane consisting of the gene products and protein complexes having at least some part of their peptide sequence embedded in the hydrophobic region of the membrane. &&…
10528165	3.43564089367206	ENSMUSG00000094145 // ENSMUSG00000025027	protein_coding // protein_coding	Vmn2r20 // Xpnpep1	vomeronasal 2, receptor 20 // X-prolyl aminopeptidase (aminopeptidase P) 1, soluble	GO:0038023 && GO:0016021 && GO:0016020 && GO:0007186 && GO:0007165 && GO:0005887 && GO:0005886 && GO:0004930 // GO:0070006 && GO:0046872 && GO:0042803 && GO:0030145 && GO:0016787 && GO:0010815 && GO:0008237 && GO:0008233 && GO:0006508 && GO:0005829 && GO:0005737 && GO:0004177 &&	Receiving a signal and transmitting it in the cell to initiate a change in cell activity. A signal is a physical entity or change in state that is used to transfer information in order to trigger a response. && The component of a membrane consisting of the gene products and protein complexes having at least some part of their peptide sequence embedded in the hydrophobic region of the membrane. &&…
10528205	3.43564089367206	ENSMUSG00000094145 // ENSMUSG00000025027	protein_coding // protein_coding	Vmn2r20 // Xpnpep1	vomeronasal 2, receptor 20 // X-prolyl aminopeptidase (aminopeptidase P) 1, soluble	GO:0038023 && GO:0016021 && GO:0016020 && GO:0007186 && GO:0007165 && GO:0005887 && GO:0005886 && GO:0004930 // GO:0070006 && GO:0046872 && GO:0042803 && GO:0030145 && GO:0016787 && GO:0010815 && GO:0008237 && GO:0008233 && GO:0006508 && GO:0005829 && GO:0005737 && GO:0004177 &&	Receiving a signal and transmitting it in the cell to initiate a change in cell activity. A signal is a physical entity or change in state that is used to transfer information in order to trigger a response. && The component of a membrane consisting of the gene products and protein complexes having at least some part of their peptide sequence embedded in the hydrophobic region of the membrane. &&…
10540531	3.43564089367206	ENSMUSG00000094145 // ENSMUSG00000025027	protein_coding // protein_coding	Vmn2r20 // Xpnpep1	vomeronasal 2, receptor 20 // X-prolyl aminopeptidase (aminopeptidase P) 1, soluble	GO:0038023 && GO:0016021 && GO:0016020 && GO:0007186 && GO:0007165 && GO:0005887 && GO:0005886 && GO:0004930 // GO:0070006 && GO:0046872 && GO:0042803 && GO:0030145 && GO:0016787 && GO:0010815 && GO:0008237 && GO:0008233 && GO:0006508 && GO:0005829 && GO:0005737 && GO:0004177 &&	Receiving a signal and transmitting it in the cell to initiate a change in cell activity. A signal is a physical entity or change in state that is used to transfer information in order to trigger a response. && The component of a membrane consisting of the gene products and protein complexes having at least some part of their peptide sequence embedded in the hydrophobic region of the membrane. &&…
10541129	3.43564089367206	ENSMUSG00000094145 // ENSMUSG00000025027	protein_coding // protein_coding	Vmn2r20 // Xpnpep1	vomeronasal 2, receptor 20 // X-prolyl aminopeptidase (aminopeptidase P) 1, soluble	GO:0038023 && GO:0016021 && GO:0016020 && GO:0007186 && GO:0007165 && GO:0005887 && GO:0005886 && GO:0004930 // GO:0070006 && GO:0046872 && GO:0042803 && GO:0030145 && GO:0016787 && GO:0010815 && GO:0008237 && GO:0008233 && GO:0006508 && GO:0005829 && GO:0005737 && GO:0004177 &&	Receiving a signal and transmitting it in the cell to initiate a change in cell activity. A signal is a physical entity or change in state that is used to transfer information in order to trigger a response. && The component of a membrane consisting of the gene products and protein complexes having at least some part of their peptide sequence embedded in the hydrophobic region of the membrane. &&…
10543029	3.43564089367206	ENSMUSG00000094145 // ENSMUSG00000025027	protein_coding // protein_coding	Vmn2r20 // Xpnpep1	vomeronasal 2, receptor 20 // X-prolyl aminopeptidase (aminopeptidase P) 1, soluble	GO:0038023 && GO:0016021 && GO:0016020 && GO:0007186 && GO:0007165 && GO:0005887 && GO:0005886 && GO:0004930 // GO:0070006 && GO:0046872 && GO:0042803 && GO:0030145 && GO:0016787 && GO:0010815 && GO:0008237 && GO:0008233 && GO:0006508 && GO:0005829 && GO:0005737 && GO:0004177 &&	Receiving a signal and transmitting it in the cell to initiate a change in cell activity. A signal is a physical entity or change in state that is used to transfer information in order to trigger a response. && The component of a membrane consisting of the gene products and protein complexes having at least some part of their peptide sequence embedded in the hydrophobic region of the membrane. &&…
10565598	3.43564089367206	ENSMUSG00000094145 // ENSMUSG00000025027	protein_coding // protein_coding	Vmn2r20 // Xpnpep1	vomeronasal 2, receptor 20 // X-prolyl aminopeptidase (aminopeptidase P) 1, soluble	GO:0038023 && GO:0016021 && GO:0016020 && GO:0007186 && GO:0007165 && GO:0005887 && GO:0005886 && GO:0004930 // GO:0070006 && GO:0046872 && GO:0042803 && GO:0030145 && GO:0016787 && GO:0010815 && GO:0008237 && GO:0008233 && GO:0006508 && GO:0005829 && GO:0005737 && GO:0004177 &&	Receiving a signal and transmitting it in the cell to initiate a change in cell activity. A signal is a physical entity or change in state that is used to transfer information in order to trigger a response. && The component of a membrane consisting of the gene products and protein complexes having at least some part of their peptide sequence embedded in the hydrophobic region of the membrane. &&…
10568534	3.43564089367206	ENSMUSG00000094145 // ENSMUSG00000025027	protein_coding // protein_coding	Vmn2r20 // Xpnpep1	vomeronasal 2, receptor 20 // X-prolyl aminopeptidase (aminopeptidase P) 1, soluble	GO:0038023 && GO:0016021 && GO:0016020 && GO:0007186 && GO:0007165 && GO:0005887 && GO:0005886 && GO:0004930 // GO:0070006 && GO:0046872 && GO:0042803 && GO:0030145 && GO:0016787 && GO:0010815 && GO:0008237 && GO:0008233 && GO:0006508 && GO:0005829 && GO:0005737 && GO:0004177 &&	Receiving a signal and transmitting it in the cell to initiate a change in cell activity. A signal is a physical entity or change in state that is used to transfer information in order to trigger a response. && The component of a membrane consisting of the gene products and protein complexes having at least some part of their peptide sequence embedded in the hydrophobic region of the membrane. &&…
10574432	3.43564089367206	ENSMUSG00000094145 // ENSMUSG00000025027	protein_coding // protein_coding	Vmn2r20 // Xpnpep1	vomeronasal 2, receptor 20 // X-prolyl aminopeptidase (aminopeptidase P) 1, soluble	GO:0038023 && GO:0016021 && GO:0016020 && GO:0007186 && GO:0007165 && GO:0005887 && GO:0005886 && GO:0004930 // GO:0070006 && GO:0046872 && GO:0042803 && GO:0030145 && GO:0016787 && GO:0010815 && GO:0008237 && GO:0008233 && GO:0006508 && GO:0005829 && GO:0005737 && GO:0004177 &&	Receiving a signal and transmitting it in the cell to initiate a change in cell activity. A signal is a physical entity or change in state that is used to transfer information in order to trigger a response. && The component of a membrane consisting of the gene products and protein complexes having at least some part of their peptide sequence embedded in the hydrophobic region of the membrane. &&…
10574434	3.43564089367206	ENSMUSG00000094145 // ENSMUSG00000025027	protein_coding // protein_coding	Vmn2r20 // Xpnpep1	vomeronasal 2, receptor 20 // X-prolyl aminopeptidase (aminopeptidase P) 1, soluble	GO:0038023 && GO:0016021 && GO:0016020 && GO:0007186 && GO:0007165 && GO:0005887 && GO:0005886 && GO:0004930 // GO:0070006 && GO:0046872 && GO:0042803 && GO:0030145 && GO:0016787 && GO:0010815 && GO:0008237 && GO:0008233 && GO:0006508 && GO:0005829 && GO:0005737 && GO:0004177 &&	Receiving a signal and transmitting it in the cell to initiate a change in cell activity. A signal is a physical entity or change in state that is used to transfer information in order to trigger a response. && The component of a membrane consisting of the gene products and protein complexes having at least some part of their peptide sequence embedded in the hydrophobic region of the membrane. &&…
10581009	3.43564089367206	ENSMUSG00000094145 // ENSMUSG00000025027	protein_coding // protein_coding	Vmn2r20 // Xpnpep1	vomeronasal 2, receptor 20 // X-prolyl aminopeptidase (aminopeptidase P) 1, soluble	GO:0038023 && GO:0016021 && GO:0016020 && GO:0007186 && GO:0007165 && GO:0005887 && GO:0005886 && GO:0004930 // GO:0070006 && GO:0046872 && GO:0042803 && GO:0030145 && GO:0016787 && GO:0010815 && GO:0008237 && GO:0008233 && GO:0006508 && GO:0005829 && GO:0005737 && GO:0004177 &&	Receiving a signal and transmitting it in the cell to initiate a change in cell activity. A signal is a physical entity or change in state that is used to transfer information in order to trigger a response. && The component of a membrane consisting of the gene products and protein complexes having at least some part of their peptide sequence embedded in the hydrophobic region of the membrane. &&…
10582983	3.43564089367206	ENSMUSG00000094145 // ENSMUSG00000025027	protein_coding // protein_coding	Vmn2r20 // Xpnpep1	vomeronasal 2, receptor 20 // X-prolyl aminopeptidase (aminopeptidase P) 1, soluble	GO:0038023 && GO:0016021 && GO:0016020 && GO:0007186 && GO:0007165 && GO:0005887 && GO:0005886 && GO:0004930 // GO:0070006 && GO:0046872 && GO:0042803 && GO:0030145 && GO:0016787 && GO:0010815 && GO:0008237 && GO:0008233 && GO:0006508 && GO:0005829 && GO:0005737 && GO:0004177 &&	Receiving a signal and transmitting it in the cell to initiate a change in cell activity. A signal is a physical entity or change in state that is used to transfer information in order to trigger a response. && The component of a membrane consisting of the gene products and protein complexes having at least some part of their peptide sequence embedded in the hydrophobic region of the membrane. &&…
10586863	3.43564089367206	ENSMUSG00000094145 // ENSMUSG00000025027	protein_coding // protein_coding	Vmn2r20 // Xpnpep1	vomeronasal 2, receptor 20 // X-prolyl aminopeptidase (aminopeptidase P) 1, soluble	GO:0038023 && GO:0016021 && GO:0016020 && GO:0007186 && GO:0007165 && GO:0005887 && GO:0005886 && GO:0004930 // GO:0070006 && GO:0046872 && GO:0042803 && GO:0030145 && GO:0016787 && GO:0010815 && GO:0008237 && GO:0008233 && GO:0006508 && GO:0005829 && GO:0005737 && GO:0004177 &&	Receiving a signal and transmitting it in the cell to initiate a change in cell activity. A signal is a physical entity or change in state that is used to transfer information in order to trigger a response. && The component of a membrane consisting of the gene products and protein complexes having at least some part of their peptide sequence embedded in the hydrophobic region of the membrane. &&…
10589974	3.43564089367206	ENSMUSG00000094145 // ENSMUSG00000025027	protein_coding // protein_coding	Vmn2r20 // Xpnpep1	vomeronasal 2, receptor 20 // X-prolyl aminopeptidase (aminopeptidase P) 1, soluble	GO:0038023 && GO:0016021 && GO:0016020 && GO:0007186 && GO:0007165 && GO:0005887 && GO:0005886 && GO:0004930 // GO:0070006 && GO:0046872 && GO:0042803 && GO:0030145 && GO:0016787 && GO:0010815 && GO:0008237 && GO:0008233 && GO:0006508 && GO:0005829 && GO:0005737 && GO:0004177 &&	Receiving a signal and transmitting it in the cell to initiate a change in cell activity. A signal is a physical entity or change in state that is used to transfer information in order to trigger a response. && The component of a membrane consisting of the gene products and protein complexes having at least some part of their peptide sequence embedded in the hydrophobic region of the membrane. &&…
10603549	3.43564089367206	ENSMUSG00000094145 // ENSMUSG00000025027	protein_coding // protein_coding	Vmn2r20 // Xpnpep1	vomeronasal 2, receptor 20 // X-prolyl aminopeptidase (aminopeptidase P) 1, soluble	GO:0038023 && GO:0016021 && GO:0016020 && GO:0007186 && GO:0007165 && GO:0005887 && GO:0005886 && GO:0004930 // GO:0070006 && GO:0046872 && GO:0042803 && GO:0030145 && GO:0016787 && GO:0010815 && GO:0008237 && GO:0008233 && GO:0006508 && GO:0005829 && GO:0005737 && GO:0004177 &&	Receiving a signal and transmitting it in the cell to initiate a change in cell activity. A signal is a physical entity or change in state that is used to transfer information in order to trigger a response. && The component of a membrane consisting of the gene products and protein complexes having at least some part of their peptide sequence embedded in the hydrophobic region of the membrane. &&…
10603803	3.43564089367206	ENSMUSG00000094145 // ENSMUSG00000025027	protein_coding // protein_coding	Vmn2r20 // Xpnpep1	vomeronasal 2, receptor 20 // X-prolyl aminopeptidase (aminopeptidase P) 1, soluble	GO:0038023 && GO:0016021 && GO:0016020 && GO:0007186 && GO:0007165 && GO:0005887 && GO:0005886 && GO:0004930 // GO:0070006 && GO:0046872 && GO:0042803 && GO:0030145 && GO:0016787 && GO:0010815 && GO:0008237 && GO:0008233 && GO:0006508 && GO:0005829 && GO:0005737 && GO:0004177 &&	Receiving a signal and transmitting it in the cell to initiate a change in cell activity. A signal is a physical entity or change in state that is used to transfer information in order to trigger a response. && The component of a membrane consisting of the gene products and protein complexes having at least some part of their peptide sequence embedded in the hydrophobic region of the membrane. &&…
10607429	3.43564089367206	ENSMUSG00000094145 // ENSMUSG00000025027	protein_coding // protein_coding	Vmn2r20 // Xpnpep1	vomeronasal 2, receptor 20 // X-prolyl aminopeptidase (aminopeptidase P) 1, soluble	GO:0038023 && GO:0016021 && GO:0016020 && GO:0007186 && GO:0007165 && GO:0005887 && GO:0005886 && GO:0004930 // GO:0070006 && GO:0046872 && GO:0042803 && GO:0030145 && GO:0016787 && GO:0010815 && GO:0008237 && GO:0008233 && GO:0006508 && GO:0005829 && GO:0005737 && GO:0004177 &&	Receiving a signal and transmitting it in the cell to initiate a change in cell activity. A signal is a physical entity or change in state that is used to transfer information in order to trigger a response. && The component of a membrane consisting of the gene products and protein complexes having at least some part of their peptide sequence embedded in the hydrophobic region of the membrane. &&…

## Sheet: Table S1.2
Table S1.2 Genes up-regulated in basal BALB/c gene expression
AffyID	FC	ENSEMBL ID	Gene Class	Gene Name	Gene Description	GO ID	GO Description
10347915	1.92830677976632	ENSMUSG00000118640 // ENSMUSG00000118607 // ENSMUSG00000118591 // ENSMUSG00000118590 // ENSMUSG00000079457 // ENSMUSG00000062783	protein_coding // protein_coding // protein_coding // protein_coding // protein_coding // protein_coding	// // // // Gm7609 // Csprs	// // // // predicted pseudogene 7609 // component of Sp100-rs	GO:0016021 // GO:0016021 && GO:0005634 // GO:0016021 // GO:0016021 // GO:0016021 // GO:0016021 && GO:0016020 && GO:0007186 && GO:0004930	The component of a membrane consisting of the gene products and protein complexes having at least some part of their peptide sequence embedded in the hydrophobic region of the membrane. // The component of a membrane consisting of the gene products and protein complexes having at least some part of their peptide sequence embedded in the hydrophobic region of the membrane. && A membrane-bounded or…
10347925	1.92756381411052	ENSMUSG00000118640 // ENSMUSG00000118607 // ENSMUSG00000118591 // ENSMUSG00000118590 // ENSMUSG00000079457 // ENSMUSG00000062783	protein_coding // protein_coding // protein_coding // protein_coding // protein_coding // protein_coding	// // // // Gm7609 // Csprs	// // // // predicted pseudogene 7609 // component of Sp100-rs	GO:0016021 // GO:0016021 && GO:0005634 // GO:0016021 // GO:0016021 // GO:0016021 // GO:0016021 && GO:0016020 && GO:0007186 && GO:0004930	The component of a membrane consisting of the gene products and protein complexes having at least some part of their peptide sequence embedded in the hydrophobic region of the membrane. // The component of a membrane consisting of the gene products and protein complexes having at least some part of their peptide sequence embedded in the hydrophobic region of the membrane. && A membrane-bounded or…
10356274	1.55626268524174	ENSMUSG00000118640 // ENSMUSG00000118607 // ENSMUSG00000118591 // ENSMUSG00000118590 // ENSMUSG00000079457 // ENSMUSG00000062783	protein_coding // protein_coding // protein_coding // protein_coding // protein_coding // protein_coding	// // // // Gm7609 // Csprs	// // // // predicted pseudogene 7609 // component of Sp100-rs	GO:0016021 // GO:0016021 && GO:0005634 // GO:0016021 // GO:0016021 // GO:0016021 // GO:0016021 && GO:0016020 && GO:0007186 && GO:0004930	The component of a membrane consisting of the gene products and protein complexes having at least some part of their peptide sequence embedded in the hydrophobic region of the membrane. // The component of a membrane consisting of the gene products and protein complexes having at least some part of their peptide sequence embedded in the hydrophobic region of the membrane. && A membrane-bounded or…
10582879	1.6549358167313	ENSMUSG00000118640 // ENSMUSG00000118607 // ENSMUSG00000118591 // ENSMUSG00000118590 // ENSMUSG00000079457 // ENSMUSG00000062783	protein_coding // protein_coding // protein_coding // protein_coding // protein_coding // protein_coding	// // // // Gm7609 // Csprs	// // // // predicted pseudogene 7609 // component of Sp100-rs	GO:0016021 // GO:0016021 && GO:0005634 // GO:0016021 // GO:0016021 // GO:0016021 // GO:0016021 && GO:0016020 && GO:0007186 && GO:0004930	The component of a membrane consisting of the gene products and protein complexes having at least some part of their peptide sequence embedded in the hydrophobic region of the membrane. // The component of a membrane consisting of the gene products and protein complexes having at least some part of their peptide sequence embedded in the hydrophobic region of the membrane. && A membrane-bounded or…
10441933	1.79420304790837	ENSMUSG00000116953 // ENSMUSG00000116895 // ENSMUSG00000036552	protein_coding // protein_coding // protein_coding	9030025P20Rik // Gm3435 // Ermard	RIKEN cDNA 9030025P20 gene // predicted gene 3435 // ER membrane associated RNA degradation	GO:0008150 && GO:0005575 && GO:0003674 && // GO:0008150 && GO:0005575 && GO:0003674 // GO:0008150 && GO:0005575 && GO:0003674 &&	A biological process represents a specific objective that the organism is genetically programmed to achieve. Biological processes are often described by their outcome or ending state, e.g., the biological process of cell division results in the creation of two daughter cells (a divided cell) from a single parent cell. A biological process is accomplished by a particular set of molecular functions…
10441952	1.43048976474635	ENSMUSG00000116953 // ENSMUSG00000116895 // ENSMUSG00000036552	protein_coding // protein_coding // protein_coding	9030025P20Rik // Gm3435 // Ermard	RIKEN cDNA 9030025P20 gene // predicted gene 3435 // ER membrane associated RNA degradation	GO:0008150 && GO:0005575 && GO:0003674 && // GO:0008150 && GO:0005575 && GO:0003674 // GO:0008150 && GO:0005575 && GO:0003674 &&	A biological process represents a specific objective that the organism is genetically programmed to achieve. Biological processes are often described by their outcome or ending state, e.g., the biological process of cell division results in the creation of two daughter cells (a divided cell) from a single parent cell. A biological process is accomplished by a particular set of molecular functions…
10489391	3.04105437727057	ENSMUSG00000017697	protein_coding	Ada	adenosine deaminase	GO:0070256 && GO:0070244 && GO:0060407 && GO:0060205 && GO:0060169 && GO:0050870 && GO:0050862 && GO:0050850 && GO:0050728 && GO:0048566 && GO:0048541 && GO:0048286 && GO:0046872 && GO:0046638 && GO:0046111 && GO:0046103 && GO:0046101 && GO:0046085 && GO:0046061 && GO:0045987 && GO:0045582 && GO:0045580 && GO:0045187 && GO:0043278 && GO:0043103 && GO:0043066 && GO:0043025 && GO:0042542 && GO:0042…	Any process that stops, prevents, or reduces the frequency, rate or extent of the regulated release of mucus from a cell or a tissue. && Any process that stops, prevents, or reduces the frequency, rate or extent of thymocyte death by apoptotic process. && Any process that stops, prevents, or reduces the rate, frequency or extent of penile erection. Penile erection is the hardening, enlarging and …
10502772	1.12682197197158	ENSMUSG00000028184	protein_coding	Adgrl2	adhesion G protein-coupled receptor L2	GO:0099055 && GO:0098978 && GO:0051965 && GO:0050808 && GO:0043005 && GO:0030424 && GO:0030246 && GO:0030165 && GO:0016021 && GO:0016020 && GO:0009617 && GO:0007420 && GO:0007189 && GO:0007186 && GO:0007166 && GO:0007165 && GO:0005887 && GO:0005886 && GO:0004930 && GO:0004888 &&	The component of the postsynaptic membrane consisting of the gene products and protein complexes having at least some part of their peptide sequence embedded in the hydrophobic region of the membrane. && A synapse that uses glutamate as a neurotransmitter. && Any process that activates, maintains or increases the frequency, rate or extent of synapse assembly, the aggregation, arrangement and bond…
10459288	1.40067023483426	ENSMUSG00000045730	protein_coding	Adrb2	adrenergic receptor, beta 2	GO:2000969 && GO:2000300 && GO:1905665 && GO:1904646 && GO:1904504 && GO:1901098 && GO:0120162 && GO:0098978 && GO:0097755 && GO:0097746 && GO:0090722 && GO:0090331 && GO:0071902 && GO:0071880 && GO:0071875 && GO:0071456 && GO:0061885 && GO:0060079 && GO:0051930 && GO:0051924 && GO:0051721 && GO:0051380 && GO:0051379 && GO:0050873 && GO:0050728 && GO:0048633 && GO:0045986 && GO:0045944 && GO:0045…	Any process that activates or increases the frequency, rate or extent of AMPA selective glutamate receptor activity. && Any process that modulates the frequency, rate or extent of synaptic vesicle exocytosis. && Any process that activates or increases the frequency, rate or extent of calcium ion import across plasma membrane. && Any process that results in a change in state or activity of a cell …
10502042	4.5453931669706	ENSMUSG00000028028	protein_coding	Alpk1	alpha-kinase 1	GO:0048029 && GO:0045087 && GO:0043123 && GO:0016740 && GO:0016310 && GO:0016301 && GO:0006468 && GO:0005829 && GO:0005524 && GO:0004674 && GO:0002753 &&	Interacting selectively and non-covalently with any monosaccharide. Monosaccharides are the simplest carbohydrates; they are polyhydroxy aldehydes H[CH(OH)]nC(=O)H or polyhydroxy ketones H[CHOH]nC(=O)[CHOH]mH with three or more carbon atoms. They form the constitutional repeating units of oligo- and polysaccharides. && Innate immune responses are defense responses mediated by germline encoded com…
10502050	2.45002874519218	ENSMUSG00000028028	protein_coding	Alpk1	alpha-kinase 1	GO:0048029 && GO:0045087 && GO:0043123 && GO:0016740 && GO:0016310 && GO:0016301 && GO:0006468 && GO:0005829 && GO:0005524 && GO:0004674 && GO:0002753 &&	Interacting selectively and non-covalently with any monosaccharide. Monosaccharides are the simplest carbohydrates; they are polyhydroxy aldehydes H[CH(OH)]nC(=O)H or polyhydroxy ketones H[CHOH]nC(=O)[CHOH]mH with three or more carbon atoms. They form the constitutional repeating units of oligo- and polysaccharides. && Innate immune responses are defense responses mediated by germline encoded com…
10502052	2.99982330051137	ENSMUSG00000028028	protein_coding	Alpk1	alpha-kinase 1	GO:0048029 && GO:0045087 && GO:0043123 && GO:0016740 && GO:0016310 && GO:0016301 && GO:0006468 && GO:0005829 && GO:0005524 && GO:0004674 && GO:0002753 &&	Interacting selectively and non-covalently with any monosaccharide. Monosaccharides are the simplest carbohydrates; they are polyhydroxy aldehydes H[CH(OH)]nC(=O)H or polyhydroxy ketones H[CHOH]nC(=O)[CHOH]mH with three or more carbon atoms. They form the constitutional repeating units of oligo- and polysaccharides. && Innate immune responses are defense responses mediated by germline encoded com…
10545974	3.96845020642355	ENSMUSG00000033420	protein_coding	Antxr1	anthrax toxin receptor 1	GO:1905050 && GO:1901998 && GO:1901202 && GO:0051015 && GO:0046872 && GO:0042995 && GO:0038023 && GO:0034446 && GO:0031532 && GO:0031527 && GO:0031258 && GO:0022414 && GO:0016021 && GO:0016020 && GO:0009986 && GO:0009897 && GO:0005886 && GO:0005518 && GO:0004888 && GO:0001568 &&	Any process that activates or increases the frequency, rate or extent of metallopeptidase activity. && The directed movement of a toxin into, out of or within a cell, or between cells, by means of some agent such as a transporter or pore. && Any process that stops, prevents or reduces the frequency, rate or extent of extracellular matrix assembly. && Interacting selectively and non-covalently wit…
10368343	2.35394934849912	ENSMUSG00000019987	protein_coding	Arg1	arginase, liver	GO:2000552 && GO:0071560 && GO:0071549 && GO:0071377 && GO:0071353 && GO:0071222 && GO:0070965 && GO:0070301 && GO:0060336 && GO:0060135 && GO:0060056 && GO:0051597 && GO:0048678 && GO:0048545 && GO:0046872 && GO:0046686 && GO:0046007 && GO:0045087 && GO:0043434 && GO:0043200 && GO:0043025 && GO:0043005 && GO:0042832 && GO:0042802 && GO:0042493 && GO:0042130 && GO:0033197 && GO:0033189 && GO:0032…	Any process that stops, prevents or reduces the frequency, rate or extent of T-helper 2 cell cytokine production. && Any process that results in a change in state or activity of a cell (in terms of movement, secretion, enzyme production, gene expression, etc.) as a result of a transforming growth factor beta stimulus. && Any process that results in a change in state or activity of a cell (in term…
10396831	7.66421325838254	ENSMUSG00000021125	protein_coding	Arg2	arginase type II	GO:2000774 && GO:2000562 && GO:1905403 && GO:1904468 && GO:1903426 && GO:1900425 && GO:0071650 && GO:0071644 && GO:0071641 && GO:0051001 && GO:0050998 && GO:0046872 && GO:0045988 && GO:0045087 && GO:0032720 && GO:0032700 && GO:0032696 && GO:0032651 && GO:0030145 && GO:0019547 && GO:0016813 && GO:0016787 && GO:0010963 && GO:0006941 && GO:0006525 && GO:0005739 && GO:0005737 && GO:0004053 && GO:0002…	Any process that activates or increases the frequency, rate or extent of cellular senescence. && Any process that stops, prevents or reduces the frequency, rate or extent of CD4-positive, alpha-beta T cell proliferation. && Any process that stops, prevents or reduces the frequency, rate or extent of activated CD8-positive, alpha-beta T cell apoptotic process. && Any process that stops, prevents o…
10463704	1.53923827719968	ENSMUSG00000003559	protein_coding	As3mt	arsenic (+3 oxidation state) methyltransferase	GO:0046685 && GO:0032259 && GO:0030792 && GO:0030791 && GO:0018872 && GO:0016740 && GO:0009404 && GO:0008168 && GO:0005829 && GO:0005739 && GO:0005737 &&	Any process that results in a change in state or activity of a cell or an organism (in terms of movement, secretion, enzyme production, gene expression, etc.) as a result of an arsenic stimulus from compounds containing arsenic, including arsenates, arsenites, and arsenides. && The process in which a methyl group is covalently attached to a molecule. && Catalysis of the reaction: S-adenosyl-L-met…
10538082	2.30734633140989	ENSMUSG00000039347	protein_coding	Atp6v0e2	ATPase, H+ transporting, lysosomal V0 subunit E2	GO:1902600 && GO:0055085 && GO:0046961 && GO:0033179 && GO:0016787 && GO:0016021 && GO:0016020 && GO:0015078 && GO:0006811 &&	The directed movement of a proton across a membrane. && The process in which a solute is transported across a lipid bilayer, from one side of a membrane to the other. && Enables the transfer of protons from one side of a membrane to the other according to the reaction: ATP + H2O + H+(in) = ADP + phosphate + H+(out), by a rotational mechanism. && A protein complex that forms part of a proton-trans…
10573348	2.33334649092248	ENSMUSG00000034656	protein_coding	Cacna1a	calcium channel, voltage-dependent, P/Q type, alpha 1A subunit	GO:1904646 && GO:1904645 && GO:1901385 && GO:0099626 && GO:0099509 && GO:0099059 && GO:0098978 && GO:0070588 && GO:0070509 && GO:0060024 && GO:0055085 && GO:0051899 && GO:0050905 && GO:0050885 && GO:0050883 && GO:0050877 && GO:0050804 && GO:0050770 && GO:0048813 && GO:0048791 && GO:0048266 && GO:0048265 && GO:0046872 && GO:0043524 && GO:0043204 && GO:0043113 && GO:0043025 && GO:0042995 && GO:0042…	Any process that results in a change in state or activity of a cell (in terms of movement, secretion, enzyme production, gene expression, etc.) as a result of a amyloid-beta stimulus. && Any process that results in a change in state or activity of a cell or an organism (in terms of movement, secretion, enzyme production, gene expression, etc.) as a result of a amyloid-beta stimulus. && Any proces…
10585048	4.20533246849687	ENSMUSG00000032076	protein_coding	Cadm1	cell adhesion molecule 1	GO:0099560 && GO:0099056 && GO:0099055 && GO:0099054 && GO:0098978 && GO:0098942 && GO:0098880 && GO:0098685 && GO:0097060 && GO:0097021 && GO:0060348 && GO:0051606 && GO:0050839 && GO:0050715 && GO:0045954 && GO:0045202 && GO:0043005 && GO:0042803 && GO:0042271 && GO:0030425 && GO:0030424 && GO:0030165 && GO:0030154 && GO:0030054 && GO:0016338 && GO:0016323 && GO:0016021 && GO:0016020 && GO:0014…	The attachment of presynaptic membrane to postsynaptic membrane via adhesion molecules that are at least partially embedded in the plasma membrane. && The component of the presynaptic membrane consisting of the gene products and protein complexes having at least some part of their peptide sequence embedded in the hydrophobic region of the membrane. && The component of the postsynaptic membrane co…
10536499	3.19220301910967	ENSMUSG00000007655	protein_coding	Cav1	caveolin 1, caveolae protein	GO:2001258 && GO:2001244 && GO:2001238 && GO:2000811 && GO:2000535 && GO:2000286 && GO:1903609 && GO:1903598 && GO:1903071 && GO:1901844 && GO:1901380 && GO:1900085 && GO:1900027 && GO:0120162 && GO:0098911 && GO:0098903 && GO:0097190 && GO:0090398 && GO:0090263 && GO:0090090 && GO:0086098 && GO:0086091 && GO:0072584 && GO:0071711 && GO:0071560 && GO:0071455 && GO:0071375 && GO:0071360 && GO:0071…	Any process that stops, prevents or reduces the frequency, rate or extent of cation channel activity. && Any process that activates or increases the frequency, rate or extent of intrinsic apoptotic signaling pathway. && Any process that activates or increases the frequency, rate or extent of extrinsic apoptotic signaling pathway. && Any process that stops, prevents or reduces the frequency, rate …
10597279	2.51711223799872	ENSMUSG00000043953	protein_coding	Ccrl2	chemokine (C-C motif) receptor-like 2	GO:0070098 && GO:0060326 && GO:0048020 && GO:0042379 && GO:0019957 && GO:0019956 && GO:0019722 && GO:0016493 && GO:0016021 && GO:0016020 && GO:0009897 && GO:0007204 && GO:0007186 && GO:0007165 && GO:0006955 && GO:0006954 && GO:0006935 && GO:0005887 && GO:0005886 && GO:0005737 && GO:0004950 && GO:0004930	A series of molecular signals initiated by the binding of a chemokine to a receptor on the surface of a cell, and ending with regulation of a downstream cellular process, e.g. transcription. && The directed movement of a motile cell guided by a specific chemical concentration gradient. Movement may be towards a higher concentration (positive chemotaxis) or towards a lower concentration (negative …
10500677	1.76866705641102	ENSMUSG00000027863	protein_coding	Cd2	CD2 antigen	GO:0098609 && GO:0046658 && GO:0045121 && GO:0043621 && GO:0042802 && GO:0042110 && GO:0034113 && GO:0032991 && GO:0032760 && GO:0032757 && GO:0032729 && GO:0030971 && GO:0019901 && GO:0016021 && GO:0016020 && GO:0009986 && GO:0009898 && GO:0009897 && GO:0007155 && GO:0005911 && GO:0005886 && GO:0005576 && GO:0005515 && GO:0005102 &&	The attachment of one cell to another cell via adhesion molecules. && The component of the plasma membrane consisting of the gene products that are tethered to the membrane only by a covalently attached anchor, such as a lipid group, that is embedded in the membrane. Gene products with peptide sequences that are embedded in the membrane are excluded from this grouping. && Any of the small (10-200…
10392822	3.51993208042477	ENSMUSG00000089753	protein_coding	Cd300ld2	CD300 molecule like family member D2	GO:0016021 && GO:0016020 && GO:0008150 && GO:0005575 && GO:0003674	The component of a membrane consisting of the gene products and protein complexes having at least some part of their peptide sequence embedded in the hydrophobic region of the membrane. && A lipid bilayer along with all the proteins and protein complexes embedded in it an attached to it. && A biological process represents a specific objective that the organism is genetically programmed to achieve…
10569972	1.6206420952386	ENSMUSG00000008206	protein_coding	Cers4	ceramide synthase 4	GO:0050291 && GO:0046513 && GO:0030148 && GO:0016740 && GO:0016410 && GO:0016021 && GO:0016020 && GO:0006665 && GO:0006629 && GO:0005789 && GO:0005783 && GO:0005634 && GO:0003677 &&	Catalysis of the reaction: acyl-CoA + sphingosine = CoA + N-acylsphingosine. && The chemical reactions and pathways resulting in the formation of ceramides, any N-acylated sphingoid. && The chemical reactions and pathways resulting in the formation of sphingolipids, any of a class of lipids containing the long-chain amine diol sphingosine or a closely related base (a sphingoid). && Catalysis of t…
10358339	3.35961282529371	ENSMUSG00000026365	protein_coding	Cfh	complement component factor h	GO:1903659 && GO:0140053 && GO:0070527 && GO:0060041 && GO:0051640 && GO:0050905 && GO:0046548 && GO:0046530 && GO:0046034 && GO:0045087 && GO:0043395 && GO:0042802 && GO:0032835 && GO:0030449 && GO:0010467 && GO:0008340 && GO:0008201 && GO:0007601 && GO:0006957 && GO:0006956 && GO:0006955 && GO:0006954 && GO:0005886 && GO:0005739 && GO:0005737 && GO:0005634 && GO:0005615 && GO:0005576 && GO:0005…	Any process that modulates the frequency, rate or extent of complement-dependent cytotoxicity. && The process in which a mitochondrial gene's sequence is converted into a mature gene product or products (proteins or RNA). This includes the production of an RNA transcript as well as any processing to produce a mature RNA product or an mRNA or circRNA (for protein-coding genes) and the translation …
10608654	1.55288445845462	ENSMUSG00000033898 // ENSMUSG00000026365	protein_coding // protein_coding	Cfhr2 // Cfh	complement factor H-related 2 // complement component factor h	// GO:1903659 && GO:0140053 && GO:0070527 && GO:0060041 && GO:0051640 && GO:0050905 && GO:0046548 && GO:0046530 && GO:0046034 && GO:0045087 && GO:0043395 && GO:0042802 && GO:0032835 && GO:0030449 && GO:0010467 && GO:0008340 && GO:0008201 && GO:0007601 && GO:0006957 && GO:0006956 && GO:0006955 && GO:0006954 && GO:0005886 && GO:0005739 && GO:0005737 && GO:0005634 && GO:0005615 && GO:0005576 && GO:0…	// Any process that modulates the frequency, rate or extent of complement-dependent cytotoxicity. && The process in which a mitochondrial gene's sequence is converted into a mature gene product or products (proteins or RNA). This includes the production of an RNA transcript as well as any processing to produce a mature RNA product or an mRNA or circRNA (for protein-coding genes) and the translati…
10601312	1.29335238687322	ENSMUSG00000031327	protein_coding	Chic1	cysteine-rich hydrophobic domain 1	GO:0031410 && GO:0016021 && GO:0016020 && GO:0005886 && GO:0003674	A vesicle found in the cytoplasm of a cell. && The component of a membrane consisting of the gene products and protein complexes having at least some part of their peptide sequence embedded in the hydrophobic region of the membrane. && A lipid bilayer along with all the proteins and protein complexes embedded in it an attached to it. && The membrane surrounding a cell that separates the cell from…
10542120	4.28865510758492	ENSMUSG00000030365	protein_coding	Clec2i	C-type lectin domain family 2, member i	GO:2000522 && GO:0050852 && GO:0046703 && GO:0045671 && GO:0043113 && GO:0042129 && GO:0032663 && GO:0030833 && GO:0030246 && GO:0016021 && GO:0016020 && GO:0009986 && GO:0009897 && GO:0005886 && GO:0005515 && GO:0004888 && GO:0001765 &&	Any process that activates or increases the frequency, rate or extent of immunological synapse formation. && A series of molecular signals initiated by the cross-linking of an antigen receptor on a T cell. && Interacting selectively and non-covalently with a lectin-like natural killer cell receptor. && Any process that stops, prevents, or reduces the frequency, rate or extent of osteoclast differ…
10547664	1.01828121556906	ENSMUSG00000030142	protein_coding	Clec4e	C-type lectin domain family 4, member e	GO:0050715 && GO:0046872 && GO:0045087 && GO:0042742 && GO:0038187 && GO:0038094 && GO:0038023 && GO:0030246 && GO:0016021 && GO:0016020 && GO:0006955 && GO:0005515 && GO:0005509 && GO:0002376 && GO:0002292 && GO:0002221 &&	Any process that activates or increases the frequency, rate or extent of the regulated release of cytokines from a cell. && Interacting selectively and non-covalently with any metal ion. && Innate immune responses are defense responses mediated by germline encoded components that directly recognize components of potential pathogens. && Reactions triggered in response to the presence of a bacteriu…
10584561	13.1692625585984	ENSMUSG00000032024	protein_coding	Clmp	CXADR-like membrane protein	GO:0048565 && GO:0030054 && GO:0016021 && GO:0016020 && GO:0005923 && GO:0005886 && GO:0005881 && GO:0003674 &&	The process whose specific outcome is the progression of the digestive tract over time, from its formation to the mature structure. The digestive tract is the anatomical structure through which food passes and is processed. && A cellular component that forms a specialized region of connection between two or more cells, or between a cell and the extracellular matrix, or between two membrane-bound …
10453747	6.48020996909752	ENSMUSG00000036103	protein_coding	Colec12	collectin sub-family member 12	GO:0071360 && GO:0062023 && GO:0060355 && GO:0046872 && GO:0042742 && GO:0038187 && GO:0038023 && GO:0034138 && GO:0030246 && GO:0030169 && GO:0016021 && GO:0016020 && GO:0006955 && GO:0006910 && GO:0005581 && GO:0005044 &&	Any process that results in a change in state or activity of a cell (in terms of movement, secretion, enzyme production, gene expression, etc.) as a result of an exogenous double-stranded RNA stimulus. && An extracellular matrix consisting mainly of proteins (especially collagen) and glycosaminoglycans (mostly as proteoglycans) that provides not only essential physical scaffolding for the cellula…
10453759	5.66883990724634	ENSMUSG00000036103	protein_coding	Colec12	collectin sub-family member 12	GO:0071360 && GO:0062023 && GO:0060355 && GO:0046872 && GO:0042742 && GO:0038187 && GO:0038023 && GO:0034138 && GO:0030246 && GO:0030169 && GO:0016021 && GO:0016020 && GO:0006955 && GO:0006910 && GO:0005581 && GO:0005044 &&	Any process that results in a change in state or activity of a cell (in terms of movement, secretion, enzyme production, gene expression, etc.) as a result of an exogenous double-stranded RNA stimulus. && An extracellular matrix consisting mainly of proteins (especially collagen) and glycosaminoglycans (mostly as proteoglycans) that provides not only essential physical scaffolding for the cellula…
10340214	2.38409035142628	ENSMUSG00000026553	protein_coding	Copa	coatomer protein complex subunit alpha	GO:1902463 && GO:0099612 && GO:0044297 && GO:0031410 && GO:0030663 && GO:0030426 && GO:0030424 && GO:0030157 && GO:0030137 && GO:0030126 && GO:0030117 && GO:0016192 && GO:0016020 && GO:0015031 && GO:0007165 && GO:0006891 && GO:0006890 && GO:0006888 && GO:0006886 && GO:0005794 && GO:0005737 && GO:0005615 && GO:0005576 && GO:0005515 && GO:0005198 && GO:0005179 && GO:0003729 && GO:0000139 &&	A process in which a protein is transported to, or maintained in, a location within a cell leading edge. && A process in which a protein is transported to or maintained in a location within an axon. && The portion of a cell bearing surface projections such as axons, dendrites, cilia, or flagella that includes the nucleus, but excludes all cell projections. && A vesicle found in the cytoplasm of a…
10399005	1.86544169440329	ENSMUSG00000006360	protein_coding	Crip1	cysteine-rich protein 1 (intestinal)	GO:0071493 && GO:0071236 && GO:0046872 && GO:0042277 && GO:0010468 && GO:0010043 && GO:0008630 && GO:0008270 && GO:0005737 &&	Any process that results in a change in state or activity of a cell (in terms of movement, secretion, enzyme production, gene expression, etc.) as a result of a UV-B radiation stimulus. UV-B radiation (UV-B light) spans the wavelengths 280 to 315 nm. && Any process that results in a change in state or activity of a cell (in terms of movement, secretion, enzyme production, gene expression, etc.) a…
10590325	1.57482432759104	ENSMUSG00000006932	protein_coding	Ctnnb1	catenin (cadherin associated protein), beta 1	GO:2001234 && GO:2000179 && GO:2000144 && GO:2000017 && GO:2000008 && GO:1990909 && GO:1990907 && GO:1990791 && GO:1990403 && GO:1990314 && GO:1990226 && GO:1990138 && GO:1904954 && GO:1904948 && GO:1904888 && GO:1904798 && GO:1904796 && GO:1904793 && GO:1904501 && GO:1904499 && GO:1904173 && GO:1903204 && GO:1901215 && GO:0098831 && GO:0098685 && GO:0098609 && GO:0097718 && GO:0097091 && GO:0090…	Any process that stops, prevents or reduces the frequency, rate or extent of apoptotic signaling pathway. && Any process that activates or increases the frequency, rate or extent of neural precursor cell proliferation. && Any process that activates or increases the frequency, rate or extent of DNA-templated transcription initiation. && Any process that activates or increases the frequency, rate o…
10349648	7.90172780980143	ENSMUSG00000004552	protein_coding	Ctse	cathepsin E	GO:0042802 && GO:0019886 && GO:0016787 && GO:0016540 && GO:0008233 && GO:0006508 && GO:0005768 && GO:0004190 &&	Interacting selectively and non-covalently with an identical protein or proteins. && The process in which an antigen-presenting cell expresses a peptide antigen of exogenous origin on its cell surface in association with an MHC class II protein complex. The peptide antigen is typically, but not always, processed from a whole protein. && Catalysis of the hydrolysis of various bonds, e.g. C-O, C-N,…
10409579	3.64599499403807	ENSMUSG00000021508	protein_coding	Cxcl14	chemokine (C-X-C motif) ligand 14	GO:2000503 && GO:0061844 && GO:0060326 && GO:0048839 && GO:0045662 && GO:0031640 && GO:0008009 && GO:0007165 && GO:0006955 && GO:0005794 && GO:0005615 && GO:0005576 && GO:0005125	Any process that activates or increases the frequency, rate or extent of natural killer cell chemotaxis. && An immune response against microbes mediated by anti-microbial peptides in body fluid. && The directed movement of a motile cell guided by a specific chemical concentration gradient. Movement may be towards a higher concentration (positive chemotaxis) or towards a lower concentration (negat…
10565775	1.448373548713	ENSMUSG00000030747	protein_coding	Dgat2	diacylglycerol O-acyltransferase 2	GO:1990578 && GO:0097006 && GO:0090181 && GO:0071400 && GO:0060613 && GO:0055089 && GO:0050746 && GO:0050252 && GO:0048471 && GO:0046339 && GO:0046322 && GO:0045722 && GO:0043231 && GO:0042803 && GO:0042632 && GO:0042572 && GO:0038183 && GO:0035356 && GO:0035336 && GO:0034383 && GO:0030176 && GO:0019915 && GO:0019432 && GO:0016747 && GO:0016746 && GO:0016740 && GO:0016021 && GO:0016020 && GO:0010…	The membrane of the perinuclear endoplasmic reticulum, which is the portion of endoplasmic reticulum, the intracellular network of tubules and cisternae, that occurs near the nucleus. && Any process involved in the maintenance of internal levels of plasma lipoprotein particles within an organism. && Any process that modulates the rate, frequency, or extent of cholesterol metabolism, the chemical …
10542355	1.15881577548368	ENSMUSG00000030208	protein_coding	Emp1	epithelial membrane protein 1	GO:0032060 && GO:0016021 && GO:0016020 && GO:0008219 && GO:0005886 &&	The assembly of a bleb, a cell extension caused by localized decoupling of the cytoskeleton from the plasma membrane and characterized by rapid formation, rounded shape, and scarcity of organelles within the protrusion. Plasma membrane blebbing occurs during apoptosis and other cellular processes, including cell locomotion, cell division, and as a result of physical or chemical stresses. && The c…
10547807	5.15111680359186	ENSMUSG00000004267	protein_coding	Eno2	enolase 2, gamma neuronal	GO:0099738 && GO:0097060 && GO:0046872 && GO:0045121 && GO:0044877 && GO:0043209 && GO:0043204 && GO:0043025 && GO:0043005 && GO:0042802 && GO:0032889 && GO:0030426 && GO:0019899 && GO:0016829 && GO:0016020 && GO:0009986 && GO:0006096 && GO:0005886 && GO:0005829 && GO:0005737 && GO:0004634 && GO:0001917 && GO:0000287 && GO:0000015 &&	The complete extent of cell cortex that underlies some some region of the plasma membrane && A specialized area of membrane on either the presynaptic or the postsynaptic side of a synapse, the junction between a nerve fiber of one neuron and another neuron or muscle fiber or glial cell. && Interacting selectively and non-covalently with any metal ion. && Any of the small (10-200 nm), heterogeneou…
10351224	1.56285882201568	ENSMUSG00000026579	protein_coding	F5	coagulation factor V	GO:0046872 && GO:0031091 && GO:0008015 && GO:0007599 && GO:0007596 && GO:0005794 && GO:0005783 && GO:0005615 && GO:0005576 && GO:0005507	Interacting selectively and non-covalently with any metal ion. && A secretory organelle found in blood platelets, which is unique in that it exhibits further compartmentalization and acquires its protein content via two distinct mechanisms: (1) biosynthesis predominantly at the megakaryocyte (MK) level (with some vestigial platelet synthesis) (e.g. platelet factor 4) and (2) endocytosis and pinoc…
10526853	1.29967715399834	ENSMUSG00000025854	protein_coding	Fam20c	family with sequence similarity 20, member C	GO:0097187 && GO:0071895 && GO:0070166 && GO:0051174 && GO:0046872 && GO:0046034 && GO:0045669 && GO:0040036 && GO:0036179 && GO:0031214 && GO:0030501 && GO:0030145 && GO:0016773 && GO:0016740 && GO:0016310 && GO:0016301 && GO:0006468 && GO:0005794 && GO:0005737 && GO:0005615 && GO:0005576 && GO:0005524 && GO:0005509 && GO:0004674 && GO:0001501 && GO:0000166 &&	The process whose specific outcome is the formation of dentin, the mineralized tissue that constitutes the major bulk of teeth. Dentin may be one of three types: primary dentin, secondary dentin, and tertiary dentin. && The process in which a relatively unspecialized cell of neural crest origin acquires the specialized features of an odontoblast, a cell on the outer surface of the dental pulp who…
10563085	1.22805513768927	ENSMUSG00000003420	protein_coding	Fcgrt	Fc receptor, IgG, alpha chain transporter	GO:0030881 && GO:0019864 && GO:0016021 && GO:0016020 && GO:0010008 && GO:0009897 && GO:0005886 && GO:0005768 && GO:0005615 &&	Interacting selectively and non-covalently with beta-2-microglobulin. && Interacting selectively and non-covalently with an immunoglobulin of an IgG isotype. && The component of a membrane consisting of the gene products and protein complexes having at least some part of their peptide sequence embedded in the hydrophobic region of the membrane. && A lipid bilayer along with all the proteins and p…
10496555	7.92599448777338	ENSMUSG00000040264	protein_coding	Gbp2b	guanylate binding protein 2b	GO:0005525 && GO:0003924	Interacting selectively and non-covalently with GTP, guanosine triphosphate. && Catalysis of the reaction: GTP + H2O = GDP + phosphate.
10466521	2.63327752543592	ENSMUSG00000038843	protein_coding	Gcnt1	glucosaminyl (N-acetyl) transferase 1, core 2	GO:0060993 && GO:0060352 && GO:0050901 && GO:0048729 && GO:0032868 && GO:0031985 && GO:0016757 && GO:0016740 && GO:0016021 && GO:0016020 && GO:0009101 && GO:0006486 && GO:0005802 && GO:0005794 && GO:0005615 && GO:0003829 && GO:0000139 &&	Morphogenesis of a kidney. A kidney is an organ that filters the blood and excretes the end products of body metabolism in the form of urine. && The appearance of a cell adhesion molecule due to biosynthesis or secretion. && Transient adhesive interactions between leukocytes and endothelial cells lining blood vessels. Carbohydrates on circulating leukocytes bind selectins on the vessel wall causi…
10473109	1.01634944086867	ENSMUSG00000054510	lincRNA	Gm14461	predicted gene 14461
10459768	1.17098042501998	ENSMUSG00000089235 // ENSMUSG00000088689	scaRNA // scaRNA	Gm23119 // Scarna17	predicted gene, 23119 // small Cajal body-specific RNA 17	//	//
10459766	2.04769146551047	ENSMUSG00000089625 // ENSMUSG00000089235 // ENSMUSG00000088689 // ENSMUSG00000088310	scaRNA // scaRNA // scaRNA // scaRNA	Gm25443 // Gm23119 // Scarna17 // Gm26183	predicted gene, 25443 // predicted gene, 23119 // small Cajal body-specific RNA 17 // predicted gene, 26183	// // //	// // //
10461642	2.04769146551047	ENSMUSG00000089625 // ENSMUSG00000089235 // ENSMUSG00000088689 // ENSMUSG00000088310	scaRNA // scaRNA // scaRNA // scaRNA	Gm25443 // Gm23119 // Scarna17 // Gm26183	predicted gene, 25443 // predicted gene, 23119 // small Cajal body-specific RNA 17 // predicted gene, 26183	// // //	// // //
10448016	2.18530884570231	ENSMUSG00000116780 // ENSMUSG00000079710 // ENSMUSG00000079707	protein_coding // protein_coding // protein_coding	Gm3417 // Gm3448 // Tcte3	predicted gene 3417 // predicted gene 3448 // t-complex-associated testis expressed 3	GO:0036126 && GO:0030286 && GO:0019898 && GO:0016020 && GO:0008150 && GO:0007018 && GO:0005874 && GO:0005868 && GO:0005856 && GO:0005737 && GO:0005575 && GO:0005515 && GO:0003774 && GO:0003674 // GO:0008150 && GO:0005575 && GO:0003674 // GO:0036126 && GO:0030286 && GO:0019898 && GO:0016020 && GO:0008150 && GO:0007018 && GO:0005874 && GO:0005868 && GO:0005856 && GO:0005737 && GO:0005575 && GO:0005…	A microtubule-based flagellum (or cilium) that is part of a sperm, a mature male germ cell that develops from a spermatid. && Any of several large complexes that contain two or three dynein heavy chains and several light chains, and have microtubule motor activity. && The component of a membrane consisting of gene products and protein complexes that are loosely bound to one of its surfaces, but n…
10448023	2.12730594623478	ENSMUSG00000116780 // ENSMUSG00000079710 // ENSMUSG00000079707	protein_coding // protein_coding // protein_coding	Gm3417 // Gm3448 // Tcte3	predicted gene 3417 // predicted gene 3448 // t-complex-associated testis expressed 3	GO:0036126 && GO:0030286 && GO:0019898 && GO:0016020 && GO:0008150 && GO:0007018 && GO:0005874 && GO:0005868 && GO:0005856 && GO:0005737 && GO:0005575 && GO:0005515 && GO:0003774 && GO:0003674 // GO:0008150 && GO:0005575 && GO:0003674 // GO:0036126 && GO:0030286 && GO:0019898 && GO:0016020 && GO:0008150 && GO:0007018 && GO:0005874 && GO:0005868 && GO:0005856 && GO:0005737 && GO:0005575 && GO:0005…	A microtubule-based flagellum (or cilium) that is part of a sperm, a mature male germ cell that develops from a spermatid. && Any of several large complexes that contain two or three dynein heavy chains and several light chains, and have microtubule motor activity. && The component of a membrane consisting of gene products and protein complexes that are loosely bound to one of its surfaces, but n…
10608711	1.18651460259873	ENSMUSG00000096768 // ENSMUSG00000095562	lincRNA // lincRNA	Gm47283 // Erdr1	predicted gene, 47283 // erythroid differentiation regulator 1	//	//
10422493	1.14687160935809	ENSMUSG00000050350	protein_coding	Gpr18	G protein-coupled receptor 18	GO:0051482 && GO:0035025 && GO:0032720 && GO:0031410 && GO:0030659 && GO:0016021 && GO:0016020 && GO:0007186 && GO:0007165 && GO:0005887 && GO:0005886 && GO:0004930 && GO:0002689 && GO:0002305 && GO:0002300	Any process that increases the concentration of calcium ions in the cytosol that occurs as part of a PLC-activating G protein-coupled receptor signaling pathway. G-protein-activated PLC hydrolyses phosphatidylinositol-bisphosphate (PIP2) to release diacylglycerol (DAG) and inositol trisphosphate (IP3). IP3 then binds to calcium release channels in the endoplasmic reticulum (ER) to trigger calcium…
10450675	2.07090151555892	ENSMUSG00000053835	protein_coding	H2-T24	histocompatibility 2, T region locus 24	GO:0016021 && GO:0016020 && GO:0009897 && GO:0005615 && GO:0002476	The component of a membrane consisting of the gene products and protein complexes having at least some part of their peptide sequence embedded in the hydrophobic region of the membrane. && A lipid bilayer along with all the proteins and protein complexes embedded in it an attached to it. && The leaflet of the plasma membrane that faces away from the cytoplasm and any proteins embedded or anchored…
10494407	1.16585984257765	ENSMUSG00000105827 // ENSMUSG00000050936	protein_coding // lincRNA	H2bc18 // Gm42743	H2B clustered histone 18 // predicted gene 42743	GO:0046982 && GO:0006334 && GO:0005829 && GO:0005694 && GO:0005654 && GO:0005634 && GO:0003677 && GO:0000786 //	Interacting selectively and non-covalently with a nonidentical protein to form a heterodimer. && The aggregation, arrangement and bonding together of a nucleosome, the beadlike structural units of eukaryotic chromatin composed of histones and DNA. && The part of the cytoplasm that does not contain organelles but which does contain other particulate matter, such as protein complexes. && A structur…
10365769	12.3509209539016	ENSMUSG00000020017	protein_coding	Hal	histidine ammonia lyase	GO:0019557 && GO:0019556 && GO:0016841 && GO:0016829 && GO:0006548 && GO:0006547 && GO:0005737 && GO:0004397 && GO:0003824 &&	The chemical reactions and pathways resulting in the breakdown of histidine into other compounds, including glutamate and formate. && The chemical reactions and pathways resulting in the breakdown of histidine into other compounds, including glutamate and formamide. && Catalysis of the release of ammonia by the cleavage of a carbon-nitrogen bond or the reverse reaction with ammonia as a substrate…
10581605	1.56077763279752	ENSMUSG00000031722	protein_coding	Hp	haptoglobin	GO:2000296 && GO:0098869 && GO:0072562 && GO:0051354 && GO:0042802 && GO:0042742 && GO:0042542 && GO:0031838 && GO:0031638 && GO:0030492 && GO:0016209 && GO:0010942 && GO:0009617 && GO:0007219 && GO:0006953 && GO:0006508 && GO:0005794 && GO:0005783 && GO:0005615 && GO:0005576 && GO:0004252 && GO:0002526 && GO:0002376 && GO:0001889 &&	Any process that stops, prevents or reduces the frequency, rate or extent of hydrogen peroxide catabolic process. && Any process carried out at the cellular level that reduces or removes the toxicity superoxide radicals or hydrogen peroxide. && A phospholipid microvesicle that is derived from any of several cell types, such as platelets, blood cells, endothelial cells, or others, and contains mem…
10360398	41.7195395209174	ENSMUSG00000026535	protein_coding	Ifi202b	interferon activated gene 202B	GO:0045824 && GO:0045087 && GO:0043154 && GO:0035458 && GO:0032731 && GO:0009617 && GO:0006954 && GO:0005737 && GO:0005730 && GO:0005634 && GO:0005515 && GO:0003690 && GO:0003677 && GO:0002376 && GO:0002218	Any process that stops, prevents, or reduces the frequency, rate or extent of the innate immune response. && Innate immune responses are defense responses mediated by germline encoded components that directly recognize components of potential pathogens. && Any process that stops, prevents, or reduces the frequency, rate or extent of a cysteine-type endopeptidase activity involved in the apoptotic…
10360391	1.1390176365255	ENSMUSG00000039997	protein_coding	Ifi203	interferon activated gene 203	GO:0035458 && GO:0005634 && GO:0002218 &&	Any process that results in a change in state or activity of a cell (in terms of movement, secretion, enzyme production, gene expression, etc.) as a result of an interferon-beta stimulus. Interferon-beta is a type I interferon. && A membrane-bounded organelle of eukaryotic cells in which chromosomes are housed and replicated. In most cells, the nucleus contains all of the cell's chromosomes excep…
10360370	4.0687602653162	ENSMUSG00000070501	protein_coding	Ifi214	interferon activated gene 214	GO:0035458 && GO:0005634 && GO:0002218 &&	Any process that results in a change in state or activity of a cell (in terms of movement, secretion, enzyme production, gene expression, etc.) as a result of an interferon-beta stimulus. Interferon-beta is a type I interferon. && A membrane-bounded organelle of eukaryotic cells in which chromosomes are housed and replicated. In most cells, the nucleus contains all of the cell's chromosomes excep…
10502791	5.70570520533144	ENSMUSG00000028037	protein_coding	Ifi44	interferon-induced protein 44	GO:0009617 && GO:0006955 && GO:0005737 && GO:0003674 &&	Any process that results in a change in state or activity of a cell or an organism (in terms of movement, secretion, enzyme production, gene expression, etc.) as a result of a stimulus from a bacterium. && Any immune system process that functions in the calibrated response of an organism to a potential internal or invasive threat. && All of the contents of a cell excluding the plasma membrane and…
10502801	47.9505184137263	ENSMUSG00000039146	protein_coding	Ifi44l	interferon-induced protein 44 like	GO:0005737	All of the contents of a cell excluding the plasma membrane and nucleus, but including other subcellular structures.
10558769	3.1636145302891	ENSMUSG00000025491	protein_coding	Ifitm1	interferon induced transmembrane protein 1	GO:0060337 && GO:0051607 && GO:0046597 && GO:0045669 && GO:0045087 && GO:0045071 && GO:0035456 && GO:0035455 && GO:0034341 && GO:0032991 && GO:0030336 && GO:0016021 && GO:0016020 && GO:0009952 && GO:0009615 && GO:0008285 && GO:0005886 && GO:0005769 && GO:0003674 && GO:0002376 && GO:0001756 && GO:0001503	A series of molecular signals initiated by the binding of a type I interferon to a receptor on the surface of a cell, and ending with regulation of a downstream cellular process, e.g. transcription. Type I interferons include the interferon-alpha, beta, delta, episilon, zeta, kappa, tau, and omega gene families. && Reactions triggered in response to the presence of a virus that act to protect the…
10570434	5.31553370814216	ENSMUSG00000025491	protein_coding	Ifitm1	interferon induced transmembrane protein 1	GO:0060337 && GO:0051607 && GO:0046597 && GO:0045669 && GO:0045087 && GO:0045071 && GO:0035456 && GO:0035455 && GO:0034341 && GO:0032991 && GO:0030336 && GO:0016021 && GO:0016020 && GO:0009952 && GO:0009615 && GO:0008285 && GO:0005886 && GO:0005769 && GO:0003674 && GO:0002376 && GO:0001756 && GO:0001503	A series of molecular signals initiated by the binding of a type I interferon to a receptor on the surface of a cell, and ending with regulation of a downstream cellular process, e.g. transcription. Type I interferons include the interferon-alpha, beta, delta, episilon, zeta, kappa, tau, and omega gene families. && Reactions triggered in response to the presence of a virus that act to protect the…
10569020	3.98031315207375	ENSMUSG00000059108	protein_coding	Ifitm6	interferon induced transmembrane protein 6	GO:0060337 && GO:0051607 && GO:0046597 && GO:0045071 && GO:0035456 && GO:0035455 && GO:0034341 && GO:0016021 && GO:0016020 && GO:0005886 && GO:0003674	A series of molecular signals initiated by the binding of a type I interferon to a receptor on the surface of a cell, and ending with regulation of a downstream cellular process, e.g. transcription. Type I interferons include the interferon-alpha, beta, delta, episilon, zeta, kappa, tau, and omega gene families. && Reactions triggered in response to the presence of a virus that act to protect the…
10381096	1.19095586931629	ENSMUSG00000017493	protein_coding	Igfbp4	insulin-like growth factor binding protein 4	GO:0044342 && GO:0043568 && GO:0043567 && GO:0043410 && GO:0040008 && GO:0031995 && GO:0031994 && GO:0019838 && GO:0010906 && GO:0006954 && GO:0005615 && GO:0005576 && GO:0005520 && GO:0005515 && GO:0001558 &&	The multiplication or reproduction of pancreatic B cells, resulting in the expansion of an pancreatic B cell population. Pancreatic B cell are cells of the pancreas that secrete insulin. && Any process that increases the frequency, rate or extent of insulin-like growth factor receptor signaling. && Any process that modulates the frequency, rate or extent of insulin-like growth factor receptor sig…
10487597	4.62179470840985	ENSMUSG00000027398	protein_coding	Il1b	interleukin 1 beta	GO:2001240 && GO:2000556 && GO:2000178 && GO:2000173 && GO:1903597 && GO:1903140 && GO:1902680 && GO:1901224 && GO:1900745 && GO:0097192 && GO:0090023 && GO:0071639 && GO:0071407 && GO:0071310 && GO:0071260 && GO:0071222 && GO:0070555 && GO:0070498 && GO:0070487 && GO:0070374 && GO:0070372 && GO:0070164 && GO:0060559 && GO:0060252 && GO:0051781 && GO:0051092 && GO:0051091 && GO:0051044 && GO:0050…	Any process that stops, prevents or reduces the frequency, rate or extent of extrinsic apoptotic signaling pathway in absence of ligand. && Any process that activates or increases the frequency, rate or extent of T-helper 1 cell cytokine production. && Any process that stops, prevents, or reduces the frequency, rate or extent of neural precursor cell proliferation. && Any process that stops, prev…
10584841	5.53018465468483	ENSMUSG00000048534	protein_coding	Jaml	junction adhesion molecule like	GO:0072672 && GO:0060054 && GO:0050900 && GO:0050839 && GO:0046629 && GO:0042803 && GO:0035696 && GO:0030593 && GO:0030054 && GO:0016021 && GO:0016020 && GO:0007157 && GO:0007155 && GO:0005923 && GO:0005886 && GO:0005178 && GO:0002376 &&	The migration of a neutrophil from the blood vessels into the surrounding tissue. && Any process that activates or increases the rate or extent of epithelial cell proliferation, contributing to the restoration of integrity to a damaged tissue following an injury. && The movement of a leukocyte within or between different tissues and organs of the body. && Interacting selectively and non-covalentl…
10351781	4.82636073405214	ENSMUSG00000044708	protein_coding	Kcnj10	potassium inwardly-rectifying channel, subfamily J, member 10	GO:1990573 && GO:0098793 && GO:0097449 && GO:0071805 && GO:0060081 && GO:0060075 && GO:0055075 && GO:0051938 && GO:0051935 && GO:0051930 && GO:0048169 && GO:0044297 && GO:0042802 && GO:0042391 && GO:0034765 && GO:0034220 && GO:0022010 && GO:0016324 && GO:0016323 && GO:0016021 && GO:0016020 && GO:0014003 && GO:0007628 && GO:0007601 && GO:0006813 && GO:0006811 && GO:0005902 && GO:0005887 && GO:0005…	The directed movement of potassium ions from outside of a cell, across the plasma membrane and into the cytosol. && The part of a synapse that is part of the presynaptic cell. && A prolongation or process extending from the soma of an astrocyte and wrapping around neurons. && A process in which a potassium ion is transported from one side of a membrane to the other. && The process in which membra…
10530692	3.28937852222571	ENSMUSG00000062960	protein_coding	Kdr	kinase insert domain protein receptor	GO:2000352 && GO:1904881 && GO:0090141 && GO:0090050 && GO:0070374 && GO:0070371 && GO:0061042 && GO:0051901 && GO:0051894 && GO:0051770 && GO:0050927 && GO:0048010 && GO:0046777 && GO:0045766 && GO:0045296 && GO:0045121 && GO:0043536 && GO:0043491 && GO:0043410 && GO:0043066 && GO:0042802 && GO:0038085 && GO:0038084 && GO:0038033 && GO:0036324 && GO:0035924 && GO:0035584 && GO:0031410 && GO:0030…	Any process that stops, prevents or reduces the frequency, rate or extent of endothelial cell apoptotic process. && Any process that results in a change in state or activity of a cell (in terms of movement, secretion, enzyme production, gene expression, etc.) as a result of a hydrogen sulfide stimulus. && Any process that increases the rate, frequency or extent of mitochondrial fission. Mitochond…
10548345	2.16537527250741	ENSMUSG00000030149	protein_coding	Klrk1	killer cell lectin-like receptor subfamily K, member 1	GO:2000502 && GO:0071222 && GO:0050830 && GO:0045954 && GO:0045429 && GO:0045087 && GO:0043065 && GO:0042288 && GO:0042267 && GO:0038023 && GO:0034260 && GO:0032729 && GO:0032394 && GO:0030887 && GO:0030246 && GO:0030154 && GO:0030101 && GO:0016021 && GO:0016020 && GO:0009986 && GO:0009897 && GO:0005886 && GO:0005515 && GO:0002860 && GO:0002376 && GO:0002250 && GO:0002223 &&	Any process that stops, prevents or reduces the frequency, rate or extent of natural killer cell chemotaxis. && Any process that results in a change in state or activity of a cell (in terms of movement, secretion, enzyme production, gene expression, etc.) as a result of a lipopolysaccharide stimulus; lipopolysaccharide is a major component of the cell wall of gram-negative bacteria. && Reactions …
10352000	1.58177762527721	ENSMUSG00000039783	protein_coding	Kmo	kynurenine 3-monooxygenase (kynurenine 3-hydroxylase)	GO:1903296 && GO:1901216 && GO:0097052 && GO:0071949 && GO:0071347 && GO:0071222 && GO:0070189 && GO:0055114 && GO:0050660 && GO:0043420 && GO:0034354 && GO:0034276 && GO:0032496 && GO:0031966 && GO:0019805 && GO:0019674 && GO:0019363 && GO:0016491 && GO:0016174 && GO:0016021 && GO:0016020 && GO:0014049 && GO:0009651 && GO:0009435 && GO:0007568 && GO:0006569 && GO:0005743 && GO:0005741 && GO:0005…	Any process that activates or increases the frequency, rate or extent of glutamate secretion, where glutamate acts as a neurotransmitter. && Any process that activates or increases the frequency, rate or extent of neuron death. && The chemical reactions and pathways involving L-kynurenine, the L-enantiomer of the amino acid kynurenine (3-(2-aminobenzoyl)-alanine). && Interacting selectively and n…
10559478	2.07911252333585	ENSMUSG00000030427	protein_coding	Lilra6	leukocyte immunoglobulin-like receptor, subfamily A (with TM domain), member 6	GO:0008150 && GO:0005575 && GO:0003674 &&	A biological process represents a specific objective that the organism is genetically programmed to achieve. Biological processes are often described by their outcome or ending state, e.g., the biological process of cell division results in the creation of two daughter cells (a divided cell) from a single parent cell. A biological process is accomplished by a particular set of molecular functions…
10513256	1.81458538857953	ENSMUSG00000038668	protein_coding	Lpar1	lysophosphatidic acid receptor 1	GO:1904566 && GO:0071673 && GO:0071453 && GO:0070915 && GO:0060999 && GO:0060326 && GO:0051496 && GO:0051482 && GO:0043951 && GO:0043410 && GO:0043198 && GO:0043197 && GO:0043123 && GO:0043065 && GO:0043025 && GO:0043005 && GO:0042552 && GO:0035727 && GO:0035025 && GO:0032060 && GO:0030165 && GO:0030139 && GO:0022038 && GO:0022008 && GO:0021554 && GO:0021549 && GO:0019222 && GO:0016021 && GO:0016…	Any process that results in a change in state or activity of a cell (in terms of movement, secretion, enzyme production, gene expression, etc.) as a result of a 1-oleoyl-sn-glycerol 3-phosphate stimulus. && Any process that activates or increases the frequency, rate, or extent of smooth muscle cell chemotaxis. && Any process that results in a change in state or activity of a cell (in terms of mov…
10429568	3.27548423855993	ENSMUSG00000079018 // ENSMUSG00000022584	protein_coding // protein_coding	Ly6c1 // Ly6c2	lymphocyte antigen 6 complex, locus C1 // lymphocyte antigen 6 complex, locus C2	GO:2000272 && GO:0095500 && GO:0045202 && GO:0033130 && GO:0031225 && GO:0030550 && GO:0016020 && GO:0009986 && GO:0009897 && GO:0005886 && // GO:2000272 && GO:0095500 && GO:0045202 && GO:0033130 && GO:0031225 && GO:0030550 && GO:0016020 && GO:0009986 && GO:0005886 &&	Any process that stops, prevents or reduces the frequency, rate or extent of a signaling receptor activity. && The series of molecular signals generated as a consequence of an acetylcholine receptor binding to one of its physiological ligands. && The junction between an axon of one neuron and a dendrite of another neuron, a muscle fiber or a glial cell. As the axon approaches the synapse it enlar…
10429573	2.00772477093803	ENSMUSG00000079018 // ENSMUSG00000022584	protein_coding // protein_coding	Ly6c1 // Ly6c2	lymphocyte antigen 6 complex, locus C1 // lymphocyte antigen 6 complex, locus C2	GO:2000272 && GO:0095500 && GO:0045202 && GO:0033130 && GO:0031225 && GO:0030550 && GO:0016020 && GO:0009986 && GO:0009897 && GO:0005886 && // GO:2000272 && GO:0095500 && GO:0045202 && GO:0033130 && GO:0031225 && GO:0030550 && GO:0016020 && GO:0009986 && GO:0005886 &&	Any process that stops, prevents or reduces the frequency, rate or extent of a signaling receptor activity. && The series of molecular signals generated as a consequence of an acetylcholine receptor binding to one of its physiological ligands. && The junction between an axon of one neuron and a dendrite of another neuron, a muscle fiber or a glial cell. As the axon approaches the synapse it enlar…
10369154	1.27549113297421	ENSMUSG00000003746	protein_coding	Man1a	mannosidase 1, alpha	GO:0046872 && GO:0016798 && GO:0016787 && GO:0016021 && GO:0016020 && GO:0008152 && GO:0006491 && GO:0006486 && GO:0005829 && GO:0005794 && GO:0005793 && GO:0005783 && GO:0005509 && GO:0004571 && GO:0003824 && GO:0000139 &&	Interacting selectively and non-covalently with any metal ion. && Catalysis of the hydrolysis of any glycosyl bond. && Catalysis of the hydrolysis of various bonds, e.g. C-O, C-N, C-C, phosphoric anhydride bonds, etc. Hydrolase is the systematic name for any enzyme of EC class 3. && The component of a membrane consisting of the gene products and protein complexes having at least some part of thei…
10508465	1.99787871914509	ENSMUSG00000047945	protein_coding	Marcksl1	MARCKS-like 1	GO:0099626 && GO:0099523 && GO:0099509 && GO:0099026 && GO:0016020 && GO:0008284 && GO:0008021 && GO:0005886 && GO:0005856 && GO:0005737 && GO:0005516 && GO:0003779	Regulation of presynaptic cytosolic calcium ion concentrations via the action of voltage-gated calcium ion channels. && The region of the cytosol consisting of all cytosol that is part of the presynapse. && Any process that regulates the concentration of calcium in the presynaptic cytosol. && The component of the presynaptic membrane consisting of the gene products that are tethered to the membra…
10450384	2.67296799063907	ENSMUSG00000007035	protein_coding	Msh5	mutS homolog 5	GO:0030983 && GO:0006298 && GO:0005524 && GO:0003677 && GO:0000166 &&	Interacting selectively and non-covalently with double-stranded DNA containing one or more mismatches. && A system for the correction of errors in which an incorrect base, which cannot form hydrogen bonds with the corresponding base in the parent strand, is incorporated into the daughter strand. The mismatch repair system promotes genomic fidelity by repairing base-base mismatches, insertion-dele…
10538408	1.02691675258659	ENSMUSG00000038065	protein_coding	Mturn	maturin, neural progenitor differentiation regulator homolog (Xenopus)	GO:0070374 && GO:0048666 && GO:0046330 && GO:0045654 && GO:0032088 && GO:0007275 && GO:0005737 && GO:0005575 && GO:0003674 &&	Any process that activates or increases the frequency, rate or extent of signal transduction mediated by the ERK1 and ERK2 cascade. && The process whose specific outcome is the progression of a neuron over time, from initial commitment of the cell to a specific fate, to the fully functional differentiated cell. && Any process that activates or increases the frequency, rate or extent of signal tra…
10429140	3.76418086167521	ENSMUSG00000005125	protein_coding	Ndrg1	N-myc downstream regulated gene 1	GO:0099173 && GO:0098978 && GO:0071456 && GO:0055038 && GO:0048471 && GO:0045576 && GO:0045296 && GO:0043209 && GO:0043015 && GO:0042127 && GO:0032287 && GO:0030330 && GO:0017137 && GO:0016020 && GO:0015630 && GO:0008285 && GO:0008017 && GO:0007165 && GO:0005912 && GO:0005886 && GO:0005874 && GO:0005856 && GO:0005829 && GO:0005815 && GO:0005813 && GO:0005737 && GO:0005634 &&	A process that is carried out at the cellular level which results in the assembly, arrangement of constituent parts, or disassembly of a postsynapse. && A synapse that uses glutamate as a neurotransmitter. && Any process that results in a change in state or activity of a cell (in terms of movement, secretion, enzyme production, gene expression, etc.) as a result of a stimulus indicating lowered o…
10387659	1.10563568666943	ENSMUSG00000051790	protein_coding	Nlgn2	neuroligin 2	GO:2000809 && GO:2000463 && GO:2000311 && GO:1905606 && GO:1904862 && GO:1904034 && GO:1902474 && GO:1901142 && GO:0099060 && GO:0099055 && GO:0098982 && GO:0098698 && GO:0098691 && GO:0098690 && GO:0097470 && GO:0097151 && GO:0097119 && GO:0097116 && GO:0097105 && GO:0097104 && GO:0072553 && GO:0060999 && GO:0060077 && GO:0060076 && GO:0051968 && GO:0051965 && GO:0050885 && GO:0050839 && GO:0050…	Any process that activates or increases the frequency, rate or extent of synaptic vesicle clustering. && Any process that enhances the establishment or increases the extent of the excitatory postsynaptic potential (EPSP) which is a temporary increase in postsynaptic potential due to the flow of positively charged ions into the postsynaptic cell. The flow of ions that causes an EPSP is an excitato…
10395553	3.29477335845384	ENSMUSG00000020598	protein_coding	Nrcam	neuronal cell adhesion molecule	GO:0098632 && GO:0098609 && GO:0086080 && GO:0070593 && GO:0045202 && GO:0045162 && GO:0043194 && GO:0042995 && GO:0034113 && GO:0033268 && GO:0031290 && GO:0030506 && GO:0030424 && GO:0019227 && GO:0016021 && GO:0016020 && GO:0010975 && GO:0008104 && GO:0007417 && GO:0007411 && GO:0007156 && GO:0007155 && GO:0005886 && GO:0005576 && GO:0005515 && GO:0001525 &&	The binding by a cell-adhesion protein on the cell surface to an extracellular matrix component, to mediate adhesion of the cell to another cell. && The attachment of one cell to another cell via adhesion molecules. && Interacting selectively and non-covalently with any protein or protein complex contributing to the adhesion of two different types of cells. && The process in which dendrites recog…
10555510	1.99167119005074	ENSMUSG00000110195 // ENSMUSG00000030653	protein_coding // protein_coding	Pde2a // Gm45837	phosphodiesterase 2A, cGMP-stimulated // predicted gene 45837	GO:1904613 && GO:0097457 && GO:0097060 && GO:0097011 && GO:0071321 && GO:0071320 && GO:0071260 && GO:0071222 && GO:0061028 && GO:0060976 && GO:0060548 && GO:0050729 && GO:0048471 && GO:0047555 && GO:0046872 && GO:0046069 && GO:0045121 && GO:0043951 && GO:0043117 && GO:0043116 && GO:0042803 && GO:0042802 && GO:0042301 && GO:0036006 && GO:0036004 && GO:0035904 && GO:0035690 && GO:0030911 && GO:0030…	Any process that results in a change in state or activity of a cell (in terms of movement, secretion, enzyme production, gene expression, etc.) as a result of a 2,3,7,8-tetrachlorodibenzodioxine stimulus. && Axon of dentate gyrus granule cell projecting to hippocampal area CA3, characterized by expansions (mossy fiber expansions) giving the fibers a mossy appearance. These unmyelinated axons were…
10541753	4.91246469040251	ENSMUSG00000030329	protein_coding	Pianp	PILR alpha associated neural protein	GO:0050776 && GO:0016323 && GO:0016021 && GO:0016020 && GO:0008150 && GO:0003674	Any process that modulates the frequency, rate or extent of the immune response, the immunological reaction of an organism to an immunogenic stimulus. && The region of the plasma membrane that includes the basal end and sides of the cell. Often used in reference to animal polarized epithelial membranes, where the basal membrane is the part attached to the extracellular matrix, or in plant cells, …
10531724	2.54552252379852	ENSMUSG00000029322	protein_coding	Plac8	placenta-specific 8	GO:0120162 && GO:0050873 && GO:0045944 && GO:0043066 && GO:0042742 && GO:0040015 && GO:0009409 && GO:0008284 && GO:0005634 && GO:0005515 && GO:0003682 &&	Any process that activates or increases the frequency, rate or extent of cold-induced thermogenesis. && The process in which a relatively unspecialized cell acquires specialized features of a brown adipocyte, an animal connective tissue cell involved in adaptive thermogenesis. Brown adipocytes contain multiple small droplets of triglycerides and a high number of mitochondria. && Any process that …
10548817	12.2498533812439	ENSMUSG00000030214	protein_coding	Plbd1	phospholipase B domain containing 1	GO:0016787 && GO:0016042 && GO:0006629 && GO:0005615 && GO:0004620 &&	Catalysis of the hydrolysis of various bonds, e.g. C-O, C-N, C-C, phosphoric anhydride bonds, etc. Hydrolase is the systematic name for any enzyme of EC class 3. && The chemical reactions and pathways resulting in the breakdown of lipids, compounds soluble in an organic solvent but not, or sparingly, in an aqueous solvent. && The chemical reactions and pathways involving lipids, compounds soluble…
10469457	2.64795623883395	ENSMUSG00000026748	protein_coding	Plxdc2	plexin domain containing 2	GO:0062023 && GO:0016021 && GO:0016020 && GO:0005886 &&	An extracellular matrix consisting mainly of proteins (especially collagen) and glycosaminoglycans (mostly as proteoglycans) that provides not only essential physical scaffolding for the cellular constituents but can also initiate crucial biochemical and biomechanical cues required for tissue morphogenesis, differentiation and homeostasis. The components are secreted by cells in the vicinity and …
10500666	1.02802449828029	ENSMUSG00000027864	protein_coding	Ptgfrn	prostaglandin F2 receptor negative regulator	GO:0034389 && GO:0016021 && GO:0016020 && GO:0014905 && GO:0005794 && GO:0005789 && GO:0005783 && GO:0005515 &&	A process that is carried out at the cellular level which results in the assembly, arrangement of constituent parts, or disassembly of a lipid particle. && The component of a membrane consisting of the gene products and protein complexes having at least some part of their peptide sequence embedded in the hydrophobic region of the membrane. && A lipid bilayer along with all the proteins and protei…
10359034	1.16189477104229	ENSMUSG00000033684	protein_coding	Qsox1	quiescin Q6 sulfhydryl oxidase 1	GO:0085029 && GO:0071949 && GO:0070062 && GO:0055114 && GO:0045454 && GO:0045171 && GO:0043231 && GO:0030173 && GO:0016972 && GO:0016971 && GO:0016491 && GO:0016242 && GO:0016021 && GO:0016020 && GO:0006457 && GO:0005794 && GO:0005783 && GO:0005615 && GO:0005576 && GO:0003756 && GO:0000139 &&	The aggregation, arrangement and bonding together of the extracellular matrix. && Interacting selectively and non-covalently with the oxidized form, FAD, of flavin-adenine dinucleotide, the coenzyme or the prosthetic group of various flavoprotein oxidoreductase enzymes. && A vesicle that is released into the extracellular region by fusion of the limiting endosomal membrane of a multivesicular bod…
10404965	1.14429868582504	ENSMUSG00000038068	protein_coding	Rnf144b	ring finger protein 144B	GO:0061630 && GO:0046872 && GO:0043066 && GO:0032436 && GO:0031966 && GO:0031624 && GO:0016740 && GO:0016567 && GO:0016021 && GO:0016020 && GO:0006915 && GO:0006511 && GO:0005739 && GO:0005737 && GO:0004842 && GO:0000209 && GO:0000151	Catalysis of the transfer of ubiquitin to a substrate protein via the reaction X-ubiquitin + S -> X + S-ubiquitin, where X is either an E2 or E3 enzyme, the X-ubiquitin linkage is a thioester bond, and the S-ubiquitin linkage is an amide bond: an isopeptide bond between the C-terminal glycine of ubiquitin and the epsilon-amino group of lysine residues in the substrate or, in the linear extension …
10567043	2.41476048779033	ENSMUSG00000055723	protein_coding	Rras2	related RAS viral (r-ras) oncogene 2	GO:1901214 && GO:0030335 && GO:0019003 && GO:0016787 && GO:0016020 && GO:0009987 && GO:0007265 && GO:0007165 && GO:0005886 && GO:0005794 && GO:0005525 && GO:0005515 && GO:0003924 && GO:0000166 && GO:0000139	Any process that modulates the frequency, rate or extent of neuron death. && Any process that activates or increases the frequency, rate or extent of cell migration. && Interacting selectively and non-covalently with GDP, guanosine 5'-diphosphate. && Catalysis of the hydrolysis of various bonds, e.g. C-O, C-N, C-C, phosphoric anhydride bonds, etc. Hydrolase is the systematic name for any enzyme o…
10383632	1.70368652831775	ENSMUSG00000023764	protein_coding	Sfi1	Sfi1 homolog, spindle assembly associated (yeast)	GO:0019902 && GO:0010923 && GO:0005856 && GO:0005814 && GO:0005813 && GO:0005737 &&	Interacting selectively and non-covalently with any phosphatase. && Any process that decreases the rate or frequency of phosphatase activity. Phosphatases catalyze the hydrolysis of phosphoric monoesters, releasing inorganic phosphate. && Any of the various filamentous elements that form the internal framework of cells, and typically remain after treatment of the cells with mild detergent to remo…
10516956	1.76437098835071	ENSMUSG00000028885	protein_coding	Smpdl3b	sphingomyelin phosphodiesterase, acid-like 3B	GO:0050728 && GO:0046872 && GO:0046466 && GO:0045824 && GO:0045087 && GO:0034122 && GO:0031225 && GO:0016798 && GO:0016787 && GO:0016042 && GO:0016020 && GO:0008270 && GO:0008152 && GO:0008081 && GO:0006954 && GO:0006685 && GO:0006629 && GO:0005886 && GO:0005615 && GO:0005576 && GO:0005515 && GO:0004767 && GO:0002376	Any process that stops, prevents, or reduces the frequency, rate or extent of the inflammatory response. && Interacting selectively and non-covalently with any metal ion. && The chemical reactions and pathways resulting in the breakdown of membrane lipids, any lipid found in or associated with a biological membrane. && Any process that stops, prevents, or reduces the frequency, rate or extent of …
10584580	2.96770813288307	ENSMUSG00000096263 // ENSMUSG00000095118 // ENSMUSG00000064791 // ENSMUSG00000015656	snoRNA // snoRNA // snoRNA // protein_coding	Snord14c // Snord14d // Snord14e // Hspa8	small nucleolar RNA, C/D box 14C // small nucleolar RNA, C/D box 14D // small nucleolar RNA, C/D box 14E // heat shock protein 8	// // // GO:1990904 && GO:1990836 && GO:1990833 && GO:1990832 && GO:1990124 && GO:1904764 && GO:1904593 && GO:1904592 && GO:1902904 && GO:0101031 && GO:0099524 && GO:0099523 && GO:0099175 && GO:0098978 && GO:0098880 && GO:0098794 && GO:0098793 && GO:0098690 && GO:0098684 && GO:0097214 && GO:0072318 && GO:0070062 && GO:0061741 && GO:0061740 && GO:0061738 && GO:0061684 && GO:0061635 && GO:0061077 &…	// // // A macromolecular complex containing both protein and RNA molecules. && A matrix composed of supramolecular assemblies of lysosomal enzymes and lipids which forms at a pH of 5.0 within the lysosome. && Catalysis of the reaction: ATP + H2O = ADP + phosphate. Catalysis of the removal of clathrin from vesicle membranes, coupled to the hydrolysis of ATP. && The directed slow movement of non-m…
10435075	2.20709196135425	ENSMUSG00000022797	protein_coding	Tfrc	transferrin receptor	GO:1990830 && GO:1990712 && GO:1900182 && GO:0071281 && GO:0070062 && GO:0055038 && GO:0055037 && GO:0051092 && GO:0051087 && GO:0048471 && GO:0045830 && GO:0045780 && GO:0044877 && GO:0043231 && GO:0043123 && GO:0043066 && GO:0042803 && GO:0042802 && GO:0042470 && GO:0042102 && GO:0035690 && GO:0035556 && GO:0034755 && GO:0033572 && GO:0033138 && GO:0031668 && GO:0031623 && GO:0031410 && GO:0031…	Any process that results in a change in state or activity of a cell (in terms of movement, secretion, enzyme production, gene expression, etc.) as a result of a leukemia inhibitory factor stimulus. && A protein complex containing at least HFE and a transferrin receptor (either TFR1/TFRC or TFR2), proposed to play a role in the sensing of transferrin-bound Fe (Fe2-Tf) on the plasma membrane to reg…
10409567	1.30080460851737	ENSMUSG00000049625	protein_coding	Tifab	TRAF-interacting protein with forkhead-associated domain, family member B	GO:1905748 && GO:1905747 && GO:1901078 && GO:0098583 && GO:0097094 && GO:0090103 && GO:0090102 && GO:0071626 && GO:0050885 && GO:0048839 && GO:0048806 && GO:0048634 && GO:0042472 && GO:0035112 && GO:0031223 && GO:0030432 && GO:0021650 && GO:0021559 && GO:0007356 && GO:0007249 && GO:0005575 && GO:0005515 && GO:0003674	The developmental process by which a hard palate is generated and organized. && Any process that stops, prevents or reduces the frequency, rate or extent of saliva secretion. && Any process that stops, prevents or reduces the frequency, rate or extent of relaxation of muscle. && A vocalization behavior that is the result of learning. && The process in which any suture between cranial and/or facia…
10503410	1.04775431528743	ENSMUSG00000043252	protein_coding	Tmem64	transmembrane protein 64	GO:0090090 && GO:0051480 && GO:0045780 && GO:0045672 && GO:0045668 && GO:0045600 && GO:0043462 && GO:0016021 && GO:0016020 && GO:0005783 && GO:0005515	Any process that decreases the rate, frequency, or extent of the Wnt signaling pathway through beta-catenin, the series of molecular signals initiated by binding of a Wnt protein to a frizzled family receptor on the surface of the target cell, followed by propagation of the signal via beta-catenin, and ending with a change in transcription of target genes. && Any process involved in the maintenan…
10389816	2.39033296059409	ENSMUSG00000020541	protein_coding	Tom1l1	target of myb1-like 1 (chicken)	GO:0045839 && GO:0032147 && GO:0031954 && GO:0030295 && GO:0030276 && GO:0019901 && GO:0017124 && GO:0016020 && GO:0015031 && GO:0010008 && GO:0007169 && GO:0007165 && GO:0006886 && GO:0005829 && GO:0005795 && GO:0005794 && GO:0005768 && GO:0005737 && GO:0005515 &&	Any process that stops, prevents or reduces the rate or extent of mitosis. Mitosis is the division of the eukaryotic cell nucleus to produce two daughter nuclei that, usually, contain the identical chromosome complement to their mother. && Any process that initiates the activity of an inactive protein kinase. && Any process that activates or increases the frequency, rate or extent of the phosphor…
10593270	1.88688195677942	ENSMUSG00000040219	protein_coding	Ttc12	tetratricopeptide repeat domain 12	GO:0008150 && GO:0005813 && GO:0005515 && GO:0003674 &&	A biological process represents a specific objective that the organism is genetically programmed to achieve. Biological processes are often described by their outcome or ending state, e.g., the biological process of cell division results in the creation of two daughter cells (a divided cell) from a single parent cell. A biological process is accomplished by a particular set of molecular functions…
10410931	1.71003245315207	ENSMUSG00000021614	protein_coding	Vcan	versican	GO:0030246 && GO:0007155 && GO:0005576 && GO:0005540 && GO:0005509 &&	Interacting selectively and non-covalently with any carbohydrate, which includes monosaccharides, oligosaccharides and polysaccharides as well as substances derived from monosaccharides by reduction of the carbonyl group (alditols), by oxidation of one or more hydroxy groups to afford the corresponding aldehydes, ketones, or carboxylic acids, or by replacement of one or more hydroxy group(s) by a…
10551770	1.08466160080201	ENSMUSG00000047473	protein_coding	Zfp30	zinc finger protein 30	GO:0046872 && GO:0006355 && GO:0003676 &&	Interacting selectively and non-covalently with any metal ion. && Any process that modulates the frequency, rate or extent of cellular DNA-templated transcription. && Interacting selectively and non-covalently with any nucleic acid. &&

## Sheet: Table S1.3
Table S1.3 Over-representation of DEGs in mouse pathways (ConsensusPathDB).
p-value	q-value	pathway score	pathway	source	members_input_overlap	members_input_overlap_geneids	size	effective_size	overlap
2.97169e-06	0.000395717	5.527	Innate Immune System	Reactome	Acpp; Plac8; C5ar2; Iqgap2; Ctsh; Itch; Hp; H2-M2; C1qb; C1qa; Mmp8; Atp6v0d2; Ggh; Lcn2; Klrk1; S100a9; Ltf; Ctnnb1; Nlrp1a; Cfh; Arg1; Qsox1; Atp6v0e2; Clec4e	242341; 13036; 16396; 12387; 195046; 15439; 17002; 12628; 231507; 20202; 544963; 319430; 17394; 56619; 27007; 16819; 56318; 104009; 14990; 11846; 12259; 14590; 76252; 12260	882	880	24 (2.7%)
3.53319e-06	0.000395717	5.45183	Metal sequestration by antimicrobial proteins	Reactome	S100a9; Ltf; Lcn2	16819; 17002; 20202	4	4	3 (75.0%)
1.26802e-05	0.000946789	4.89687	Immune System	Reactome	Ifitm1; Acpp; Pianp; Plac8; Ctse; C5ar2; Rnf144b; Iqgap2; Ctsh; Itch; Clec4e; H2-M2; C1qb; C1qa; Mmp8; Slamf7; Atp6v0d2; Ggh; Lcn2; Klrk1; S100a9; Ltf; Jaml; Il1b; Ctnnb1; Nlrp1a; Cfh; Arg1; Qsox1; Atp6v0e2; Hp	242341; 75345; 231507; 20202; 56619; 16819; 14590; 12260; 68713; 319352; 12387; 218215; 319430; 11846; 544963; 16396; 12628; 195046; 17002; 13034; 16176; 104009; 76252; 13036; 15439; 17394; 27007; 56318; 14990; 12259; 270152	1448	1446	31 (2.1%)
1.77344e-05	0.000993126	4.75118	Iron uptake and transport	Reactome	Slc40a1; Lcn2; Tfrc; Atp6v0d2; Atp6v0e2; Steap3	242341; 76252; 22042; 53945; 68428; 16819	57	57	6 (10.5%)
0.000216059	0.00967946	3.66543	Transferrin endocytosis and recycling	Reactome	Atp6v0d2; Atp6v0e2; Tfrc; Steap3	22042; 242341; 76252; 68428	31	31	4 (12.9%)
0.000280699	0.0104794	3.55176	Complement and coagulation cascades - Mus musculus (mouse)	KEGG	Cfhr2; F5; Cfh; C1qb; C1qa; Tfpi	545366; 14067; 21788; 12628; 12259; 12260	93	93	6 (6.5%)
0.000552744	0.0176878	3.25748	arginine degradation I (arginase pathway)	MouseCyc	Arg1; Arg2	11846; 11847	4	4	2 (50.0%)
0.000708029	0.0188944	3.14995	Regulation of Complement cascade	Reactome	C5ar2; C1qa; Cfh; C1qb	12628; 12259; 319430; 12260	44	42	4 (9.5%)
0.00075915	0.0188944	3.11967	Post-translational protein phosphorylation	Reactome	Qsox1; F5; Mfge8; Fam20c; Apol7c; Igfbp4	16010; 80752; 17304; 14067; 104009; 108956	112	112	6 (5.4%)
0.000997659	0.0223476	3.00102	Regulation of Insulin-like Growth Factor (IGF) transport and uptake by Insulin-like Growth Factor Binding Proteins (IGFBPs)	Reactome	Qsox1; F5; Mfge8; Fam20c; Apol7c; Igfbp4	16010; 80752; 17304; 14067; 104009; 108956	118	118	6 (5.1%)
0.00127459	0.0225053	2.89463	Cell adhesion molecules - Mus musculus (mouse)	KEGG	Nlgn2; Nrcam; H2-M2; Vcan; H2-T24; Cd2; Cadm1	319504; 14990; 12481; 15042; 216856; 54725; 13003	174	169	7 (4.1%)
0.00136438	0.0225053	2.86506	urea cycle	MouseCyc	Arg1; Arg2	11846; 11847	6	6	2 (33.3%)
0.00136438	0.0225053	2.86506	arginine degradation VI (arginase 2 pathway)	MouseCyc	Arg1; Arg2	11846; 11847	6	6	2 (33.3%)
0.00147839	0.0225053	2.83021	Complement cascade	Reactome	C5ar2; C1qa; Cfh; C1qb	12628; 12259; 319430; 12260	53	51	4 (7.8%)
0.00150705	0.0225053	2.82187	Neutrophil degranulation	Reactome	Ctsh; H2-M2; Acpp; Lcn2; Plac8; Hp; Qsox1; S100a9; Ltf; Mmp8; Arg1; Ggh; Iqgap2	20202; 13036; 15439; 17002; 231507; 17394; 16819; 56318; 104009; 14990; 11846; 14590; 544963	518	518	13 (2.5%)
0.00189803	0.0258074	2.7217	phosphate acquisition	MouseCyc	Acpp; Acp1	11431; 56318	7	7	2 (28.6%)
0.0019586	0.0258074	2.70805	RHOQ GTPase cycle	Reactome	Steap3; Tfrc; Mpp7; Cav1	22042; 75739; 12389; 68428	55	55	4 (7.3%)
0.00251468	0.0307888	2.59952	NAD phosphorylation and dephosphorylation	MouseCyc	Acpp; Acp1	11431; 56318	8	8	2 (25.0%)
0.00261155	0.0307888	2.5831	Immunoregulatory interactions between a Lymphoid and a non-Lymphoid cell	Reactome	Slamf7; Jaml; Ifitm1; H2-M2; Pianp	75345; 319352; 270152; 68713; 14990	100	98	5 (5.1%)
0.0032127	0.0359822	2.49313	citrulline biosynthesis	MouseCyc	Arg1; Arg2	11846; 11847	9	9	2 (22.2%)
0.00399048	0.0425651	2.39897	Urea cycle	Reactome	Arg1; Arg2	11846; 11847	10	10	2 (20.0%)
0.00471182	0.0452334	2.32681	RHOG GTPase cycle	Reactome	Tfrc; Mpp7; Iqgap2; Cav1	22042; 75739; 12389; 544963	70	70	4 (5.7%)
0.00484644	0.0452334	2.31458	Apoptotic cleavage of cell adhesion proteins	Reactome	Ctnnb1; Tjp2	12387; 21873	11	11	2 (18.2%)
0.00484644	0.0452334	2.31458	Triglyceride biosynthesis	Reactome	Dgat2; Lpin1	67800; 14245	11	11	2 (18.2%)
0.00577901	0.0497884	2.23815	NAD salvage pathway II	MouseCyc	Acpp; Acp1	11431; 56318	12	12	2 (16.7%)
0.00577901	0.0497884	2.23815	Classical antibody-mediated complement activation	Reactome	C1qb; C1qa	12260; 12259	14	12	2 (16.7%)
0.00676888	0.052421	2.16948	Ferroptosis - Mus musculus (mouse)	KEGG	Steap3; Tfrc; Slc40a1	22042; 53945; 68428	40	40	3 (7.5%)
0.00676888	0.052421	2.16948	RND1 GTPase cycle	Reactome	Cav1; Tfrc; Rras2	22042; 66922; 12389	40	40	3 (7.5%)
0.00678665	0.052421	2.16834	RHO GTPases activate IQGAPs	Reactome	Ctnnb1; Iqgap2	544963; 12387	13	13	2 (15.4%)
0.00710154	0.0530248	2.14865	Osteoclast differentiation - Mus musculus (mouse)	KEGG	Lilra6; Il1b; Sirpb1a; Sirpb1b; Sirpb1c	668101; 16176; 100038947; 18726; 320832	128	124	5 (4.0%)
0.0076982	0.0556257	2.11361	Phagosome - Mus musculus (mouse)	KEGG	H2-M2; H2-T24; Tfrc; Colec12; Atp6v0d2; Atp6v0e2	22042; 14990; 242341; 15042; 76252; 140792	182	178	6 (3.4%)

## Sheet: Table S1.4
Table S1.4 Over-representation analysis of DEGs in GeneOntology terms (ConsensusPathDB).
p-value	q-value	term_goid	term_category	term_level	term_name	members_input_overlap	members_input_overlap_geneids	size	effective_size	overlap
1.08817e-16	3.06863e-14	GO:0006952	b	3	defense response	623121; 54725; 140792; 207728; 100340; 11801; 68713; 71481; 75345; 102639543; 12655; 11486; 11555; 11846; 11847; 12259; 12260; 12389; 667823; 12628; 76681; 12771; 231507; 637515; 15061; 15439; 15950; 16010; 16176; 213002; 16396; 16819; 17002; 17085; 17329; 17394; 18054; 20307; 20202; 545384; 54199; 80287; 56619; 319236; 319430; 26388; 27007; 27027; 195046	Smpdl3b; Ifitm1; Ifitm6; Cxcl9; Plac8; Ly9; Apobec3; Ngp; C1qa; Igfbp4; Ada; Trim5; Cadm1; Alpk1; Itch; Ifi214; Hp; C1qb; Ifi213; Ccrl2; Tspan32; Mmp8; Slamf7; Lcn2; Klrk1; Trim12a; Ccl8; Trim12c; Pde2a; Ifi44l; Adrb2; Ccr3; S100a9; Ltf; Il1b; Ifi202b; Cav1; Chil3; C5ar2; Nlrp1a; Cfh; Nlrp1b; Ifi206; Arg1; Arg2; Ifi203; Colec12; Clec4e; Cd5l	1614	1578	49 (3.1%)
5.9963e-16	7.01567e-14	GO:0006955	b	2	immune response	623121; 54725; 140792; 100340; 68713; 71481; 14245; 75345; 102639543; 11486; 11846; 11847; 12259; 12260; 12389; 667823; 12628; 76681; 12771; 13036; 14132; 637515; 14990; 15042; 15061; 57266; 15950; 16176; 213002; 16396; 16819; 17002; 17085; 17329; 99899; 20307; 20202; 545384; 54199; 22042; 80287; 56619; 319236; 319352; 319430; 26388; 27007; 93675; 195046	Smpdl3b; Ifitm1; Ifitm6; Lpin1; Cxcl9; H2-T24; Apobec3; C1qa; Ada; Trim5; Cadm1; Alpk1; Pianp; Itch; Ifi214; Clec4e; H2-M2; C1qb; Ifi213; Ccrl2; Slamf7; Fcgrt; Ctsh; Lcn2; Klrk1; Trim12a; Ccl8; Trim12c; Ifi44l; Ccr3; S100a9; Ltf; Il1b; Ifi202b; Cav1; C5ar2; Ifi44; Nlrp1a; Cfh; Nlrp1b; Ifi206; Arg1; Arg2; Ly9; Ifi203; Tfrc; Colec12; Clec2i; Cxcl14	1682	1647	49 (3.0%)
2.06274e-13	2.90846e-11	GO:0045087	b	3	innate immune response	623121; 54725; 140792; 100340; 68713; 71481; 75345; 102639543; 11846; 11847; 12259; 12260; 12389; 667823; 12628; 76681; 637515; 15950; 213002; 16396; 16819; 17002; 17085; 20307; 20202; 545384; 80287; 56619; 319236; 26388; 27007; 195046	Smpdl3b; Ifitm1; Ifitm6; Ly9; Apobec3; C1qa; Trim5; Cadm1; Alpk1; Itch; Ifi214; Clec4e; C1qb; Ifi213; Slamf7; Lcn2; Klrk1; Trim12a; Ccl8; Trim12c; S100a9; Ltf; Ifi202b; Cav1; Nlrp1a; Cfh; Nlrp1b; Ifi206; Arg1; Arg2; Ifi203; Colec12	863	830	32 (3.9%)
1.10075e-12	1.0347e-10	GO:0002682	b	3	regulation of immune system process	623121; 54725; 140792; 100201; 100340; 21873; 71481; 75345; 102639543; 76044; 11486; 11846; 11847; 12259; 12260; 12387; 12389; 667823; 12628; 13036; 14990; 15042; 57266; 15950; 16176; 16396; 16542; 17002; 17394; 545384; 22042; 80287; 56619; 319236; 319352; 319430; 26388; 27007; 27027; 93675; 110168	Smpdl3b; Tmem64; Pianp; H2-T24; Ctnnb1; Ncapg2; C1qa; Ada; Trim5; Cadm1; Tjp2; Itch; Ifi214; Clec4e; H2-M2; C1qb; Ifi213; Alpk1; Tspan32; Mmp8; Slamf7; Ctsh; Klrk1; Trim12c; Gpr18; Tfrc; Ltf; Il1b; Ifi202b; Cav1; Apobec3; Cfh; Ifi206; Arg1; Arg2; Ifi203; C5ar2; Colec12; Clec2i; Cxcl14; Kdr	1458	1439	41 (2.8%)
3.76533e-11	2.20272e-09	GO:0009605	b	2	response to external stimulus	207728; 99633; 100340; 68713; 71481; 270152; 12286; 11486; 11555; 11846; 11847; 12387; 12389; 667823; 12628; 76681; 12771; 231507; 14562; 14745; 15061; 15439; 57266; 16176; 213002; 16396; 16542; 16819; 16956; 17002; 17329; 17394; 17691; 99899; 18263; 20307; 20202; 54199; 22042; 80287; 216856; 56619; 319236; 319430; 319504; 58809; 27007; 27027; 195046; 110168; 21788; 212937; 98256	Smpdl3b; Ifitm1; Kmo; Ifitm6; Cxcl9; Plac8; Ctnnb1; Tfrc; Ada; Lpar1; Trim5; Alpk1; Sik1; Itch; Gdf3; Tifab; Hp; Ccrl2; Tspan32; Nrcam; Mmp8; Cacna1a; Ifi44; Rnase4; Lcn2; Klrk1; Trim12a; Ccl8; Trim12c; Pde2a; Ifi44l; Adrb2; Ccr3; Adgrl2; Ltf; Tfpi; Jaml; Nlgn2; Il1b; Gpr18; Odc1; Cav1; Apobec3; Nlrp1a; Cfh; Arg1; Arg2; C5ar2; Lpl; S100a9; Cxcl14; Kdr; Clec4e	2565	2527	53 (2.1%)
6.60768e-11	2.57699e-09	GO:0006950	b	2	response to stress	623121; 54725; 140792; 207728; 100340; 11801; 68713; 71481; 270152; 12286; 75345; 102639543; 12655; 11486; 11555; 11846; 11847; 12259; 12260; 12387; 12389; 667823; 12628; 76681; 12771; 231507; 12925; 30939; 14067; 637515; 15061; 15439; 15441; 15950; 16010; 16176; 213002; 16396; 16542; 16819; 16956; 17002; 17085; 17329; 68428; 17394; 17687; 17691; 17988; 18054; 20307; 20202; 545384; 54199; 80287; …	Smpdl3b; Ifitm1; Ifitm6; Cxcl9; Cacna1a; Msh5; Ly9; Ctnnb1; Ngp; C1qa; Igfbp4; Ada; Trim5; Cadm1; Alpk1; Sik1; Itch; Ifi214; Hp; C1qb; Ifi213; Ccrl2; Tspan32; Kmo; Mmp8; Plac8; Slamf7; Ndrg1; Steap3; Nlrp1a; Rnase4; Lcn2; Klrk1; Trim12a; Ccl8; Trim12c; Pde2a; Ifi44l; Adrb2; Ccr3; S100a9; Ltf; Tfpi; Jaml; Pttg1; Il1b; Ifi202b; Crip1; Cav1; Chil3; Apobec3; Hp1bp3; F5; Cfh; Nlrp1b; Ifi206; Arg1; Arg…	3736	3697	66 (1.8%)
1.16425e-10	5.83288e-08	GO:0050776	b	4	regulation of immune response	623121; 54725; 100340; 71481; 102639543; 11486; 11846; 11847; 12259; 12260; 12389; 667823; 12628; 13036; 14990; 15042; 15950; 16176; 17002; 545384; 22042; 56619; 319236; 319352; 319430; 140792; 26388; 27007; 93675	Smpdl3b; Pianp; H2-T24; C5ar2; C1qa; Ada; Trim5; Cadm1; Alpk1; Ifi214; Clec4e; H2-M2; C1qb; Ifi213; Ctsh; Klrk1; Trim12c; Tfrc; Ltf; Il1b; Ifi202b; Cav1; Cfh; Ifi206; Arg1; Arg2; Ifi203; Colec12; Clec2i	890	873	29 (3.3%)
1.43379e-09	1.01082e-07	GO:0002218	b	3	activation of innate immune response	623121; 140792; 100340; 71481; 102639543; 12389; 667823; 15950; 17002; 545384; 319236; 26388; 27007	Smpdl3b; Alpk1; Ifi206; Ifi214; Trim12c; Ifi203; Ifi213; Klrk1; Colec12; Ltf; Ifi202b; Trim5; Cav1	169	169	13 (7.7%)
8.32946e-09	2.08653e-06	GO:0002684	b	4	positive regulation of immune system process	623121; 54725; 100201; 100340; 71481; 102639543; 11486; 11846; 12259; 12260; 12389; 667823; 12628; 14990; 15042; 15950; 16176; 16396; 17002; 17394; 545384; 22042; 319236; 57266; 319430; 140792; 26388; 27007; 93675	Smpdl3b; Tmem64; H2-T24; C5ar2; C1qa; Ada; Trim5; Cadm1; Alpk1; Itch; Ifi214; H2-M2; C1qb; Ifi213; Mmp8; Clec2i; Klrk1; Trim12c; Tfrc; Ltf; Il1b; Ifi202b; Cav1; Cfh; Ifi206; Arg1; Ifi203; Colec12; Cxcl14	1071	1052	29 (2.8%)
2.75449e-08	1.68024e-06	GO:0009986	c	2	cell surface	229499; 100041546; 69538; 21873; 12481; 75345; 11486; 12389; 12771; 13003; 13807; 14745; 14990; 16542; 16956; 17002; 17067; 17085; 17304; 17329; 54199; 22042; 216856; 544963; 27007; 27027; 93675; 21788	Cxcl9; Eno2; Ada; Fcrl1; Lpar1; Iqgap2; Tjp2; Nlgn2; Mfge8; H2-M2; Ly9; Ccrl2; Tspan32; Cd2; Slamf7; Clec2i; Antxr1; Klrk1; Lpl; Ltf; Tfpi; Cav1; Vcan; Tfrc; Ly6c1; Ly6c2; Ccr3; Kdr	1062	1043	28 (2.7%)
4.31043e-08	1.25798e-06	GO:0051707	b	2	response to other organism	207728; 99633; 68713; 71481; 11846; 11847; 12389; 667823; 76681; 231507; 15061; 15439; 16176; 213002; 16396; 16819; 16956; 17002; 17329; 99899; 18263; 20202; 80287; 56619; 319236; 27007; 27027; 195046; 98256	Ifitm1; Ifitm6; Cxcl9; Plac8; Apobec3; Trim5; Alpk1; Itch; Hp; Tspan32; Kmo; Ifi44; Lcn2; Klrk1; Trim12a; Trim12c; Pde2a; Ifi44l; Lpl; Adgrl2; Ltf; Il1b; Odc1; Cav1; Nlrp1a; Arg1; Arg2; S100a9; Clec4e	1167	1134	29 (2.6%)
4.56333e-08	2.57372e-06	GO:0043207	b	3	response to external biotic stimulus	207728; 99633; 68713; 71481; 11846; 11847; 12389; 667823; 76681; 231507; 15061; 15439; 16176; 213002; 16396; 16819; 16956; 17002; 17329; 99899; 18263; 20202; 80287; 56619; 319236; 27007; 27027; 195046; 98256	Ifitm1; Ifitm6; Cxcl9; Plac8; Apobec3; Trim5; Alpk1; Itch; Hp; Tspan32; Kmo; Ifi44; Lcn2; Klrk1; Trim12a; Trim12c; Pde2a; Ifi44l; Lpl; Adgrl2; Ltf; Il1b; Odc1; Cav1; Nlrp1a; Arg1; Arg2; S100a9; Clec4e	1170	1137	29 (2.6%)
5.376e-08	1.25798e-06	GO:0002253	b	2	activation of immune response	623121; 140792; 100340; 71481; 102639543; 11486; 12259; 12260; 12389; 667823; 12628; 15950; 17002; 545384; 319236; 319430; 26388; 27007; 93675	Smpdl3b; Alpk1; Ltf; Cfh; Ifi206; Ifi214; Trim12c; C1qb; Ifi213; Ifi203; C5ar2; Klrk1; Colec12; C1qa; Ada; Ifi202b; Trim5; Clec2i; Cav1	531	518	19 (3.7%)
8.42858e-08	1.64357e-06	GO:0009607	b	2	response to biotic stimulus	207728; 99633; 68713; 71481; 11846; 11847; 12389; 667823; 76681; 231507; 15061; 15439; 16176; 213002; 16396; 16819; 16956; 17002; 17329; 99899; 18263; 20202; 80287; 56619; 319236; 27007; 27027; 195046; 98256	Ifitm1; Ifitm6; Cxcl9; Plac8; Apobec3; Trim5; Alpk1; Itch; Hp; Tspan32; Kmo; Ifi44; Lcn2; Klrk1; Trim12a; Trim12c; Pde2a; Ifi44l; Lpl; Adgrl2; Ltf; Il1b; Odc1; Cav1; Nlrp1a; Arg1; Arg2; S100a9; Clec4e	1203	1170	29 (2.5%)
1.54735e-07	2.15569e-05	GO:0048584	b	4	positive regulation of response to stimulus	623121; 54725; 207728; 100340; 71481; 102639543; 11486; 11555; 11846; 11847; 12259; 12260; 12387; 12389; 667823; 12628; 13036; 14562; 14745; 14990; 15042; 15950; 16010; 16176; 16542; 17002; 17329; 68428; 17394; 20307; 20202; 545384; 22042; 216856; 56318; 319236; 57266; 319430; 140792; 26388; 27007; 93675; 110168	Smpdl3b; Acpp; Cxcl9; Gpr18; C1qb; Ctnnb1; C1qa; Igfbp4; Ada; Lpar1; Trim5; Cadm1; Alpk1; Nlgn2; Gdf3; Ifi214; H2-M2; H2-T24; Ifi213; Mmp8; Steap3; Ctsh; Klrk1; Ccl8; Trim12c; Pde2a; Adrb2; Tfrc; S100a9; Ltf; Il1b; Ifi202b; Cav1; C5ar2; Cfh; Ifi206; Arg1; Arg2; Ifi203; Colec12; Clec2i; Cxcl14; Kdr	2325	2307	43 (1.9%)
1.64633e-07	2.75172e-06	GO:0002252	b	2	immune effector process	54725; 68713; 11486; 11846; 12259; 12260; 667823; 12628; 76681; 13036; 14990; 15042; 15061; 16176; 213002; 16396; 17085; 17329; 22042; 80287; 56619; 319236; 27007; 27027	Ifitm1; Ifitm6; Cxcl9; H2-T24; Apobec3; Ada; Trim5; Cadm1; Ctsh; Itch; Clec4e; H2-M2; C1qb; C1qa; Tspan32; Klrk1; Trim12a; Trim12c; Ifi44l; Tfrc; Il1b; Cfh; Arg1; Ly9	881	864	24 (2.8%)
1.97158e-07	2.15569e-05	GO:0032101	b	4	regulation of response to external stimulus	207728; 100340; 11486; 11555; 11846; 11847; 12389; 12628; 14745; 16176; 16396; 16542; 17002; 17394; 20202; 80287; 57266; 319430; 27007; 27027; 110168; 21788	Smpdl3b; C5ar2; Ada; Lpar1; Itch; Tspan32; Mmp8; Klrk1; Gpr18; Adrb2; S100a9; Ltf; Tfpi; Il1b; Pde2a; Cav1; Apobec3; Cfh; Arg1; Arg2; Cxcl14; Kdr	747	744	22 (3.0%)
2.15139e-07	2.15569e-05	GO:0080134	b	4	regulation of response to stress	623121; 54725; 207728; 100340; 71481; 102639543; 11486; 11555; 11846; 11847; 12387; 12389; 667823; 12628; 15950; 16176; 16396; 17002; 68428; 17394; 20202; 545384; 80287; 319236; 140792; 26388; 27007; 27027; 50883; 21788	Smpdl3b; Ctnnb1; Ada; Trim5; Cadm1; Alpk1; Itch; Ifi214; Ifi213; Tspan32; Mmp8; Steap3; Klrk1; Trim12c; Pde2a; Adrb2; S100a9; Ltf; Tfpi; Il1b; Ifi202b; Cav1; Apobec3; Cfh; Ifi206; Arg1; Arg2; Ifi203; Chek2; Colec12	1303	1296	30 (2.3%)
6.87018e-07	5.51668e-05	GO:0098542	b	4	defense response to other organism	68713; 11846; 11847; 667823; 76681; 231507; 15061; 15439; 16176; 213002; 16396; 16819; 17002; 17329; 80287; 56619; 319236; 27007; 27027; 195046	Apobec3; Ifitm1; Clec4e; Trim12a; Itch; Lcn2; Cxcl9; Plac8; Arg2; Trim12c; Nlrp1a; Ifi44l; Klrk1; Ltf; Arg1; Tspan32; Il1b; Trim5; Hp; Ifitm6	706	673	20 (3.0%)
7.70794e-07	5.51668e-05	GO:0006954	b	4	inflammatory response	207728; 100340; 11801; 12655; 11486; 11555; 12628; 12771; 637515; 15439; 16010; 16176; 17329; 17394; 20307; 20202; 54199; 319430; 26388; 195046	Smpdl3b; Chil3; Ifi202b; Nlrp1a; Mmp8; Cfh; Nlrp1b; Cxcl9; Hp; Pde2a; C5ar2; Adrb2; Ccr3; S100a9; Igfbp4; Ada; Il1b; Ccrl2; Ccl8; Cd5l	681	678	20 (2.9%)
1.41366e-06	8.85304e-05	GO:0060326	b	4	cell chemotaxis	270152; 12771; 14745; 16176; 16542; 17329; 20307; 20202; 54199; 57266; 319430; 27007; 110168	Gpr18; Cxcl9; Ccl8; Ccrl2; C5ar2; Klrk1; Ccr3; S100a9; Jaml; Il1b; Lpar1; Cxcl14; Kdr	304	304	13 (4.3%)
1.72709e-06	8.11733e-05	GO:0048518	b	3	positive regulation of biological process	623121; 54725; 140792; 207728; 99633; 66922; 100201; 100340; 68713; 69538; 71481; 71943; 72054; 72515; 270152; 14245; 12481; 102639543; 76044; 11486; 11555; 11846; 11847; 12259; 12260; 12387; 12389; 667823; 12628; 12771; 231507; 13036; 75739; 14562; 14745; 637515; 14990; 15042; 15439; 57266; 15950; 16010; 16176; 16396; 16542; 16819; 16956; 17002; 17085; 17304; 17329; 68428; 17357; 17394; 18263; 2…	Smpdl3b; Ifitm1; Tmem64; Acpp; Lpin1; Cxcl9; Plac8; Gpr18; Dgat2; Cyp4f18; H2-T24; Ctnnb1; Tfrc; Slc40a1; Ncapg2; Rnf144b; C1qa; Igfbp4; Ada; Lpar1; Trim5; Iqgap2; Cadm1; Alpk1; Nlgn2; Itch; Gdf3; Ifi214; Hp; H2-M2; C1qb; Ifi213; Kmo; Sirpb1a; Cd2; Ly9; Steap3; Marcksl1; Ctsh; Fam20c; Antxr1; Mmp8; Lcn2; Klrk1; Ccl8; Trim12c; Pde2a; Adrb2; Ccr3; Adgrl2; Ltf; Tom1l1; Ell2; Jaml; Nlrp1a; Il1b; Ifi2…	6149	6117	79 (1.3%)
2.24715e-06	9.05279e-05	GO:0009615	b	3	response to virus	68713; 667823; 76681; 15061; 16176; 213002; 16396; 16819; 17329; 18263; 80287; 319236; 27027	Apobec3; Ifitm1; Ifitm6; Itch; Lcn2; Cxcl9; Trim12a; Trim12c; Ifi44l; Tspan32; Il1b; Trim5; Odc1	317	317	13 (4.1%)
2.33463e-06	7.12061e-05	GO:0005615	c	2	extracellular space	66857; 100340; 104009; 11486; 11846; 12259; 12260; 12628; 12771; 13003; 13036; 14067; 14537; 14562; 14590; 15439; 57266; 16010; 16176; 16819; 16956; 17002; 17304; 17329; 17394; 18054; 20307; 20202; 21810; 22042; 56318; 80752; 58809; 21788; 98256	Smpdl3b; Acpp; Cxcl9; Tfrc; Ngp; Igfbp4; Ada; Ctsh; Mfge8; Gdf3; Hp; C1qb; C1qa; Kmo; Mmp8; Ggh; Gcnt1; Rnase4; Lcn2; Ccl8; Fam20c; Lpl; S100a9; Ltf; Tfpi; Il1b; F5; Plbd1; Cfh; Arg1; Qsox1; Vcan; Ccr3; Tgfbi; Cxcl14	1895	1857	35 (1.9%)
3.16741e-06	0.000111651	GO:0048583	b	3	regulation of response to stimulus	623121; 54725; 140792; 207728; 100201; 100340; 71085; 71481; 12286; 102639543; 76044; 11486; 11555; 11846; 11847; 12259; 12260; 12387; 12389; 667823; 12628; 13036; 14562; 14745; 14990; 15042; 57266; 15950; 16010; 16176; 16396; 16542; 16956; 17002; 213783; 17329; 68428; 17394; 17691; 20307; 20202; 545384; 22042; 80287; 216856; 56318; 56619; 319236; 319352; 319430; 80752; 26388; 27007; 27027; 50883…	Smpdl3b; Tmem64; Acpp; Pianp; Cxcl9; Cacna1a; Gpr18; H2-T24; Ctnnb1; Ncapg2; C1qa; Igfbp4; Ada; Lpar1; Trim5; Arhgap19; Alpk1; Sik1; Itch; Gdf3; Ifi214; Clec4e; H2-M2; C1qb; Ifi213; Tspan32; Mmp8; Steap3; Cadm1; Ctsh; Fam20c; Klrk1; Ccl8; Trim12c; Pde2a; Adrb2; Lpl; S100a9; Ltf; Tfpi; Nlgn2; Il1b; Ifi202b; Cav1; Plekhg1; Apobec3; Cfh; Ifi206; Arg1; Arg2; Ifi203; Chek2; C5ar2; Tfrc; Colec12; Clec2…	4023	4002	58 (1.4%)
7.18485e-06	0.000399957	GO:0002683	b	4	negative regulation of immune system process	100340; 21873; 76044; 11486; 11846; 11847; 12387; 16396; 17002; 319430; 26388; 27007; 27027; 93675; 110168	Smpdl3b; Tjp2; Ncapg2; Itch; Tspan32; Klrk1; Arg1; Arg2; Gpr18; Ctnnb1; C5ar2; Ltf; Ada; Ifi202b; Clec2i	466	466	15 (3.2%)
7.43085e-06	0.000232833	GO:0051607	b	3	defense response to virus	68713; 667823; 76681; 15061; 16176; 213002; 16396; 17329; 80287; 319236; 27027	Apobec3; Ifitm1; Ifitm6; Itch; Tspan32; Cxcl9; Trim12a; Trim12c; Ifi44l; Il1b; Trim5	251	251	11 (4.4%)
1.07409e-05	0.000302894	GO:0030595	b	3	leukocyte chemotaxis	270152; 12771; 57266; 16176; 17329; 20307; 20202; 319430; 27007; 110168	Cxcl9; Ccl8; Gpr18; C5ar2; Klrk1; Ccr3; S100a9; Jaml; Il1b; Cxcl14	213	213	10 (4.7%)
1.11923e-05	0.000560734	GO:0006873	b	4	cellular ion homeostasis	100201; 331004; 11555; 242341; 12286; 12389; 12771; 14745; 16176; 16542; 16819; 17329; 17357; 53945; 54199; 22042; 319430; 110168	Marcksl1; Tmem64; Slc40a1; Lcn2; Cxcl9; Cacna1a; Gpr18; Slc9a9; Ccrl2; C5ar2; Adrb2; Ccr3; Tfrc; Atp6v0d2; Il1b; Lpar1; Kdr; Cav1	674	674	18 (2.7%)
1.50449e-05	0.000385696	GO:0070887	b	3	cellular response to chemical stimulus	623121; 207728; 68713; 21873; 270152; 12286; 14245; 102639543; 11555; 11846; 12387; 12389; 12771; 12925; 13036; 14562; 14745; 15439; 15441; 57266; 15950; 16176; 57344; 213002; 16542; 16819; 16956; 17002; 17329; 17988; 20307; 20202; 545384; 53945; 54199; 22042; 67800; 319430; 80752; 26388; 27007; 50883; 110168; 21788; 98256	Ifitm1; Ifitm6; Lpin1; Cxcl9; Cacna1a; Dgat2; Ctnnb1; Tfrc; Lpar1; Chek2; Tjp2; Gdf3; Ifi214; Hp; Ifi213; Ccrl2; Kmo; Ndrg1; Gpr18; Ctsh; Slc40a1; Lcn2; Klrk1; Ccl8; Fam20c; Pde2a; Adrb2; Ccr3; S100a9; Ltf; Tfpi; Jaml; Il1b; Ifi202b; Crip1; Cav1; C5ar2; Hp1bp3; Ifi206; Arg1; Ifi203; As3mt; Lpl; Cxcl14; Kdr	2951	2928	45 (1.5%)
1.53901e-05	0.000700949	GO:0050663	b	4	cytokine secretion	54725; 12481; 11847; 637515; 16176; 16956; 17394; 56619; 319430; 195046	Nlrp1a; Mmp8; Nlrp1b; Arg2; C5ar2; Lpl; Cd2; Il1b; Clec4e; Cadm1	222	222	10 (4.5%)
2.06014e-05	0.000860109	GO:0002758	b	4	innate immune response-activating signal transduction	100340; 71481; 12389; 667823; 17002; 319236; 140792; 27007	Smpdl3b; Alpk1; Klrk1; Trim12c; Colec12; Ltf; Trim5; Cav1	140	140	8 (5.7%)
2.28266e-05	0.0008797	GO:0002831	b	4	regulation of response to biotic stimulus	11846; 11847; 16176; 16396; 17002; 80287; 27007; 27027	Tspan32; Itch; Klrk1; Arg1; Arg2; Apobec3; Ltf; Il1b	143	142	8 (5.6%)
2.29363e-05	0.000335443	GO:0050900	b	2	leukocyte migration	270152; 11486; 12771; 14537; 57266; 16176; 17329; 20307; 20202; 319430; 27007; 110168	Gcnt1; Cxcl9; Ccl8; Gpr18; C5ar2; Klrk1; Ccr3; S100a9; Ada; Jaml; Il1b; Cxcl14	338	337	12 (3.6%)
2.49477e-05	0.000892771	GO:0001817	b	4	regulation of cytokine production	54725; 66889; 12481; 11846; 11847; 637515; 16176; 16956; 17002; 17085; 17394; 56619; 319430; 27007; 93675; 195046; 110168	Clec2i; Nlrp1a; Mmp8; Nlrp1b; Klrk1; Arg1; Arg2; Ly9; Gpr18; C5ar2; Lpl; Ltf; Cd2; Rnf128; Il1b; Clec4e; Cadm1	649	648	17 (2.6%)
3.72073e-05	0.00238127	GO:0031410	c	4	cytoplasmic vesicle	54725; 66889; 68713; 331004; 12212; 71943; 56209; 12655; 11486; 11555; 242341; 12389; 12771; 13034; 13036; 14067; 14590; 14745; 16176; 16396; 16542; 16819; 17002; 68428; 17357; 17988; 18054; 53945; 22042; 56318; 26373; 110168	Ifitm1; Chic1; Acpp; Ngp; Ada; Lpar1; Cadm1; Ctsh; Itch; Ctse; Rnf128; Atp6v0d2; Steap3; Ggh; Ndrg1; Marcksl1; Slc40a1; Lcn2; Slc9a9; Gpr18; Adrb2; Ccr3; Ltf; Tom1l1; Gde1; Il1b; Cav1; Chil3; F5; Clcn7; Tfrc; Kdr	1852	1846	32 (1.7%)
3.92194e-05	0.00186639	GO:0097708	c	3	intracellular vesicle	54725; 66889; 68713; 331004; 12212; 71943; 56209; 12655; 11486; 11555; 242341; 12389; 12771; 13034; 13036; 14067; 14590; 14745; 16176; 16396; 16542; 16819; 17002; 68428; 17357; 17988; 18054; 53945; 22042; 56318; 26373; 110168	Ifitm1; Chic1; Acpp; Ngp; Ada; Lpar1; Cadm1; Ctsh; Itch; Ctse; Rnf128; Atp6v0d2; Steap3; Ggh; Ndrg1; Marcksl1; Slc40a1; Lcn2; Slc9a9; Gpr18; Adrb2; Ccr3; Ltf; Tom1l1; Gde1; Il1b; Cav1; Chil3; F5; Clcn7; Tfrc; Kdr	1857	1851	32 (1.7%)
4.38802e-05	0.000546075	GO:0060352	b	2	cell adhesion molecule production	140792; 12389; 14537	Gcnt1; Colec12; Cav1	9	9	3 (33.3%)
4.51485e-05	0.00106099	GO:0051239	b	3	regulation of multicellular organismal process	54725; 99633; 66889; 100201; 68713; 21873; 12286; 14245; 12481; 76044; 11486; 11555; 11846; 11847; 12387; 12389; 12771; 231507; 13036; 14562; 14745; 637515; 16176; 16396; 16513; 16542; 16819; 16956; 17002; 17085; 17394; 18054; 20202; 22042; 216856; 56318; 56619; 319430; 319504; 80752; 27007; 93675; 195046; 110168; 21788; 212937	Ifitm1; Tmem64; Acpp; Lpin1; Nrcam; Plac8; Ctnnb1; Ncapg2; Ngp; Tfrc; Ada; Lpar1; Cadm1; Tjp2; Nlgn2; Itch; Gdf3; Clec4e; Ly9; Cd2; Cacna1a; Ctsh; Fam20c; Mmp8; Lcn2; Klrk1; Rnf128; Gpr18; Adrb2; Ccr3; Adgrl2; Ltf; Tfpi; Tifab; Il1b; Cav1; C5ar2; Kcnj10; Nlrp1a; Nlrp1b; Arg1; Arg2; Lpl; Clec2i; S100a9; Kdr	3161	3155	46 (1.5%)
4.66731e-05	0.000546075	GO:0019725	b	2	cellular homeostasis	100201; 331004; 104009; 12286; 75578; 11555; 242341; 12389; 12771; 14745; 16176; 16542; 16819; 17329; 17357; 53945; 54199; 22042; 67800; 319430; 110168	Marcksl1; Tmem64; Slc40a1; Lcn2; Cxcl9; Cacna1a; Gpr18; Qsox1; Slc9a9; Ccrl2; C5ar2; Adrb2; Ccr3; Dgat2; Fggy; Tfrc; Atp6v0d2; Il1b; Lpar1; Kdr; Cav1	970	970	21 (2.2%)
5.14582e-05	0.00171871	GO:0048878	b	4	chemical homeostasis	100201; 331004; 11555; 242341; 12286; 12389; 12771; 13036; 14745; 16176; 16513; 16542; 16819; 16956; 17002; 17329; 68428; 17357; 53945; 54199; 22042; 67800; 319430; 110168	Tmem64; Cxcl9; Cacna1a; Dgat2; C5ar2; Tfrc; Lpar1; Ctsh; Ccrl2; Atp6v0d2; Steap3; Marcksl1; Slc40a1; Lcn2; Slc9a9; Gpr18; Adrb2; Lpl; Ltf; Il1b; Cav1; Kcnj10; Ccr3; Kdr	1209	1209	24 (2.0%)
5.25744e-05	0.00186639	GO:0031982	c	3	vesicle	54725; 66889; 68713; 331004; 104009; 12212; 71943; 56209; 12655; 11486; 11555; 242341; 12389; 12771; 13034; 13036; 14067; 14590; 14745; 16176; 16396; 16542; 16819; 17002; 68428; 17357; 17988; 18054; 53945; 22042; 56318; 26373; 110168	Ifitm1; Chic1; Acpp; Ngp; Ada; Lpar1; Cadm1; Ctsh; Itch; Ctse; Rnf128; Atp6v0d2; Steap3; Ggh; Ndrg1; Marcksl1; Slc40a1; Lcn2; Slc9a9; Gpr18; Adrb2; Ccr3; Ltf; Tom1l1; Gde1; Il1b; Cav1; Chil3; F5; Qsox1; Clcn7; Tfrc; Kdr	1973	1967	33 (1.7%)
5.53008e-05	0.00173161	GO:0042110	b	4	T cell activation	270152; 12481; 11486; 11846; 11847; 12387; 12389; 16176; 16396; 17085; 22042; 56619; 93675; 110168	Clec2i; Itch; Arg1; Arg2; Ly9; Gpr18; Ctnnb1; Tfrc; Cd2; Ada; Jaml; Il1b; Clec4e; Cav1	491	491	14 (2.9%)
6.67515e-05	0.00196721	GO:0034097	b	4	response to cytokine	623121; 207728; 68713; 21873; 102639543; 11846; 12387; 12389; 12771; 15950; 16176; 213002; 16819; 17329; 20307; 545384; 54199; 22042; 26388; 98256	Tjp2; Ifitm1; Ifi202b; Ifitm6; Lcn2; Ifi206; Arg1; Ccl8; Kmo; Ifi203; Ifi213; Pde2a; Ctnnb1; Cxcl9; Ccr3; Tfrc; Ifi214; Il1b; Ccrl2; Cav1	919	919	20 (2.2%)
6.79474e-05	0.00147394	GO:0055082	b	3	cellular chemical homeostasis	100201; 331004; 12286; 11555; 242341; 12389; 12771; 14745; 16176; 16542; 16819; 17329; 17357; 53945; 54199; 22042; 67800; 319430; 110168	Marcksl1; Tmem64; Slc40a1; Lcn2; Cxcl9; Cacna1a; Gpr18; Dgat2; Slc9a9; Ccrl2; C5ar2; Adrb2; Ccr3; Tfrc; Atp6v0d2; Il1b; Lpar1; Kdr; Cav1	846	846	19 (2.2%)
6.89043e-05	0.0041587	GO:0042802	m	3	identical protein binding	623121; 54725; 207728; 11655; 270152; 170750; 12481; 75345; 102639543; 11555; 12260; 12389; 667823; 13034; 13807; 15439; 15950; 16513; 16542; 16819; 17219; 68428; 18263; 545384; 53945; 22042; 67800; 216856; 56318; 319236; 27007; 50883	Acpp; Dgat2; C1qb; Mcm6; Eno2; Trim5; Xpnpep1; Cadm1; Nlgn2; Ifi214; Hp; Ctse; Ifi213; Cd2; Slamf7; Steap3; Slc40a1; Lcn2; Klrk1; Trim12c; Pde2a; Alas1; Adrb2; Tfrc; Jaml; Odc1; Cav1; Kcnj10; Ifi206; Ifi203; Chek2; Kdr	1907	1906	32 (1.7%)
7.9537e-05	0.0016021	GO:0098609	b	3	cell-cell adhesion	54725; 270152; 74202; 12481; 11486; 11555; 11846; 11847; 12387; 12389; 14537; 16176; 16396; 20202; 22042; 216856; 319504; 27027	Tspan32; Nlgn2; Gcnt1; Itch; Nrcam; Arg1; Arg2; Ctnnb1; Adrb2; Tfrc; S100a9; Cd2; Ada; Jaml; Fblim1; Il1b; Cav1; Cadm1	784	783	18 (2.3%)
8.18692e-05	0.00227869	GO:0071621	b	4	granulocyte chemotaxis	270152; 12771; 16176; 17329; 20307; 20202; 319430	Cxcl9; Ccl8; C5ar2; Ccr3; S100a9; Jaml; Il1b	126	126	7 (5.6%)
9.03664e-05	0.00096117	GO:0001816	b	2	cytokine production	54725; 66889; 12481; 11846; 11847; 637515; 16176; 16956; 17002; 17085; 17394; 56619; 319430; 27007; 93675; 195046; 110168	Clec2i; Nlrp1a; Mmp8; Nlrp1b; Klrk1; Arg1; Arg2; Ly9; Gpr18; C5ar2; Lpl; Ltf; Cd2; Rnf128; Il1b; Clec4e; Cadm1	720	719	17 (2.4%)
0.000104194	0.00101589	GO:0042330	b	2	taxis	270152; 12771; 14745; 57266; 16176; 16542; 17329; 20307; 20202; 54199; 216856; 319430; 319504; 27007; 110168	Nlgn2; Gpr18; Cxcl9; Ccl8; Ccrl2; C5ar2; Nrcam; Ccr3; S100a9; Jaml; Il1b; Lpar1; Klrk1; Cxcl14; Kdr	588	588	15 (2.6%)
0.000112153	0.00210848	GO:0002764	b	3	immune response-regulating signaling pathway	140792; 100340; 71481; 11486; 12389; 667823; 13036; 17002; 56619; 319236; 319430; 27007; 93675	Smpdl3b; Alpk1; Ctsh; Klrk1; Clec4e; Trim12c; C5ar2; Colec12; Ltf; Ada; Trim5; Clec2i; Cav1	473	460	13 (2.8%)
0.000126021	0.0041587	GO:0050839	m	3	cell adhesion molecule binding	54725; 270152; 12387; 16176; 16542; 17304; 17988; 21810; 216856	Nlgn2; Mfge8; Ctnnb1; Tgfbi; Jaml; Ndrg1; Il1b; Kdr; Cadm1	231	231	9 (3.9%)
0.000127655	0.0011489	GO:0045321	b	2	leukocyte activation	229499; 270152; 12481; 75345; 11486; 11846; 11847; 12387; 12389; 16176; 16396; 17085; 17394; 17988; 22042; 56619; 27007; 27027; 93675; 110168	Clec2i; Tspan32; Mmp8; Itch; Klrk1; Arg1; Arg2; Ly9; Gpr18; Ctnnb1; Slamf7; Tfrc; Cd2; Ada; Jaml; Fcrl1; Il1b; Clec4e; Ndrg1; Cav1	982	964	20 (2.1%)
0.000170688	0.00135002	GO:0007155	b	2	cell adhesion	54725; 69538; 270152; 74202; 12481; 11486; 11555; 11846; 11847; 12387; 12389; 13003; 14537; 16176; 16396; 16542; 17085; 17304; 20202; 21810; 22042; 216856; 319504; 27027	Nrcam; Ctnnb1; Ada; Antxr1; Cadm1; Nlgn2; Mfge8; Ly9; Tspan32; Cd2; Gcnt1; Adrb2; Tfrc; S100a9; Jaml; Fblim1; Il1b; Cav1; Itch; Arg1; Arg2; Vcan; Tgfbi; Kdr	1308	1307	24 (1.8%)
0.000173079	0.00135002	GO:0008219	b	2	cell death	54725; 207728; 66922; 11801; 12286; 11486; 11555; 11847; 12387; 12389; 231507; 12925; 13036; 13730; 14562; 14745; 637515; 15439; 16176; 16396; 16542; 16819; 17002; 68428; 17691; 20202; 53945; 26388; 27007; 50883; 195046; 218215; 98256	Kmo; Plac8; Ctnnb1; Rnf144b; Ada; Lpar1; Chek2; Cadm1; Ctsh; Sik1; Itch; Gdf3; Hp; Emp1; Steap3; Cacna1a; Slc40a1; Lcn2; Klrk1; Pde2a; Adrb2; S100a9; Ltf; Il1b; Ifi202b; Crip1; Cav1; Nlrp1a; Nlrp1b; Arg2; Rras2; Cd5l; Kdr	2101	2093	33 (1.6%)
0.000177231	0.00298684	GO:0042592	b	3	homeostatic process	100201; 331004; 104009; 12286; 14245; 75578; 76044; 11486; 11555; 242341; 12387; 12389; 12771; 231507; 13036; 14745; 16176; 16513; 16542; 16819; 16956; 17002; 17329; 68428; 17357; 53945; 54199; 22042; 67800; 319430; 110168	Tmem64; Lpin1; Cxcl9; Plac8; Dgat2; Ctnnb1; Ncapg2; Tfrc; Ada; Lpar1; Ctsh; Ccrl2; Cacna1a; Atp6v0d2; Steap3; Marcksl1; Slc40a1; Lcn2; Slc9a9; Gpr18; Adrb2; Lpl; Ltf; Il1b; Cav1; C5ar2; Kcnj10; Qsox1; Ccr3; Kdr; Fggy	1917	1915	31 (1.6%)
0.000180057	0.00298684	GO:0009617	b	3	response to bacterium	207728; 99633; 71481; 11846; 11847; 12389; 231507; 15439; 16176; 16819; 16956; 17002; 17329; 99899; 56619; 27007; 195046; 98256	Alpk1; Kmo; Clec4e; Lcn2; Cxcl9; Arg1; Arg2; Pde2a; Klrk1; Lpl; Adgrl2; Ltf; Plac8; Nlrp1a; Il1b; Ifi44; Hp; Cav1	868	836	18 (2.2%)
0.000207078	0.00151425	GO:0001775	b	2	cell activation	229499; 270152; 12481; 75345; 11486; 11555; 11846; 11847; 12387; 12389; 16176; 16396; 17085; 17394; 17988; 22042; 56619; 27007; 27027; 93675; 110168	Clec2i; Tspan32; Mmp8; Itch; Klrk1; Arg1; Arg2; Ly9; Gpr18; Ctnnb1; Slamf7; Adrb2; Tfrc; Cd2; Ada; Jaml; Fcrl1; Il1b; Clec4e; Ndrg1; Cav1	1097	1079	21 (1.9%)
0.000213866	0.00563932	GO:0097530	b	4	granulocyte migration	270152; 12771; 16176; 17329; 20307; 20202; 319430	Cxcl9; Ccl8; C5ar2; Ccr3; S100a9; Jaml; Il1b	148	147	7 (4.8%)
0.000259053	0.00648929	GO:0046460	b	4	neutral lipid biosynthetic process	14245; 16956; 17691; 67800	Lpl; Sik1; Dgat2; Lpin1	38	38	4 (10.5%)
0.000264318	0.0137267	GO:0042803	m	4	protein homodimerization activity	54725; 207728; 270152; 170750; 12481; 11555; 12260; 667823; 13034; 13807; 15439; 16819; 18263; 22042; 67800; 56318; 319236; 27007; 50883	Eno2; Acpp; Ctse; Lcn2; Klrk1; Chek2; Hp; Dgat2; C1qb; Odc1; Pde2a; Trim12c; Adrb2; Tfrc; Cd2; Jaml; Trim5; Xpnpep1; Cadm1	940	940	19 (2.0%)
0.000304511	0.00726476	GO:0051240	b	4	positive regulation of multicellular organismal process	54725; 99633; 100201; 68713; 14245; 12481; 11486; 11555; 12387; 12389; 12771; 231507; 13036; 14745; 637515; 16176; 16396; 16542; 16819; 16956; 17002; 17085; 17394; 20202; 22042; 216856; 56619; 80752; 27007; 195046	Ifitm1; Tmem64; Lpin1; Plac8; Ctnnb1; Tfrc; Ada; Lpar1; Cadm1; Ctsh; Nlgn2; Itch; Clec4e; Ly9; Cd2; Mmp8; Lcn2; Klrk1; Fam20c; Adrb2; Lpl; Adgrl2; Ltf; Il1b; Cav1; Nlrp1a; Nlrp1b; Ccr3; S100a9; Kdr	1889	1884	30 (1.6%)
0.000324597	0.00223399	GO:0065008	b	2	regulation of biological quality	207728; 99633; 66889; 100201; 331004; 21873; 104009; 72054; 12286; 74202; 14245; 75578; 76044; 11486; 11555; 242341; 12387; 12389; 12771; 231507; 13036; 14067; 14745; 15441; 16176; 16513; 16542; 16819; 16956; 17002; 17329; 68428; 17357; 17394; 20202; 53945; 54199; 22042; 67800; 216856; 319430; 319504; 544963; 27007; 27027; 50883; 93675; 110168; 21788; 212937; 98256	Cyp4f18; Tmem64; Lpin1; Cxcl9; Plac8; Dgat2; Ctnnb1; Ncapg2; Tfrc; Ada; Lpar1; Chek2; Iqgap2; Tjp2; Nlgn2; Ccrl2; Tspan32; Nrcam; Mmp8; Cacna1a; Atp6v0d2; Steap3; Marcksl1; Ctsh; Slc40a1; Lcn2; Klrk1; Tifab; Rnf128; Slc9a9; Pde2a; Adrb2; Ccr3; Adgrl2; Fggy; Tfpi; Fblim1; Il1b; Gpr18; Cav1; C5ar2; Kcnj10; Hp1bp3; F5; Qsox1; Kmo; Lpl; Clec2i; S100a9; Kdr; Ltf	3942	3934	51 (1.3%)
0.000341119	0.0053442	GO:0006935	b	3	chemotaxis	270152; 12771; 14745; 57266; 16176; 16542; 17329; 20307; 20202; 54199; 319430; 319504; 27007; 110168	Gpr18; Cxcl9; Ccl8; Ccrl2; C5ar2; Nrcam; Ccr3; S100a9; Jaml; Il1b; Lpar1; Klrk1; Cxcl14; Kdr	585	585	14 (2.4%)
0.000382747	0.00905834	GO:0009897	c	3	external side of plasma membrane	69538; 12481; 75345; 11486; 12771; 16542; 17067; 17304; 17329; 54199; 22042; 27007; 93675	Clec2i; Antxr1; Mfge8; Cxcl9; Ccrl2; Tfrc; Ccr3; Ly6c1; Cd2; Ada; Slamf7; Klrk1; Kdr	538	522	13 (2.5%)
0.000403726	0.00888198	GO:0038187	m	3	pattern recognition receptor activity	140792; 667823; 319236	Trim5; Trim12c; Colec12	18	18	3 (16.7%)
0.000403726	0.0137267	GO:0008329	m	4	signaling pattern recognition receptor activity	667823; 319236; 140792	Colec12; Trim12c; Trim5	18	18	3 (16.7%)
0.000430492	0.00638941	GO:0043900	b	3	regulation of multi-organism process	68713; 11486; 11846; 11847; 12389; 16176; 213002; 16396; 17002; 80287; 27027	Tspan32; Ifitm1; Ifitm6; Itch; Arg1; Arg2; Apobec3; Ltf; Ada; Il1b; Cav1	396	395	11 (2.8%)
0.000441304	0.0100497	GO:0046649	b	4	lymphocyte activation	229499; 270152; 12481; 75345; 11486; 11846; 11847; 12387; 12389; 16176; 16396; 17085; 22042; 56619; 27007; 93675; 110168	Clec2i; Itch; Klrk1; Arg1; Arg2; Ly9; Gpr18; Ctnnb1; Slamf7; Tfrc; Cd2; Ada; Jaml; Fcrl1; Il1b; Clec4e; Cav1	840	823	17 (2.1%)
0.000498508	0.0108588	GO:0002697	b	4	regulation of immune effector process	54725; 11846; 12628; 14990; 15042; 16176; 16396; 22042; 80287; 27007; 27027	Tspan32; Itch; Cfh; Klrk1; Arg1; H2-M2; H2-T24; Apobec3; Tfrc; Il1b; Cadm1	406	402	11 (2.7%)
0.000560255	0.00364166	GO:0048646	b	2	anatomical structure formation involved in morphogenesis	68713; 12286; 11486; 11555; 12387; 12389; 12771; 13036; 14562; 16176; 16542; 17304; 17329; 17394; 18054; 20307; 53945; 21810; 319504; 80752; 212937	Ctsh; Ifitm1; Fam20c; Tifab; Slc40a1; Mfge8; Gdf3; Cacna1a; Ccl8; Nrcam; Ctnnb1; Cxcl9; Adrb2; Ccr3; Ngp; Mmp8; Ada; Tgfbi; Il1b; Kdr; Cav1	1165	1163	21 (1.8%)
0.000584442	0.0122002	GO:0071219	b	4	cellular response to molecule of bacterial origin	207728; 11846; 16176; 16819; 17002; 17329; 27007; 98256	Kmo; Lcn2; Cxcl9; Arg1; Pde2a; Klrk1; Ltf; Il1b	246	227	8 (3.5%)
0.000636744	0.0124849	GO:0048522	b	4	positive regulation of cellular process	54725; 99633; 66922; 100201; 68713; 69538; 71481; 71943; 72515; 270152; 14245; 12481; 76044; 11486; 11555; 11846; 11847; 12387; 12389; 12628; 12771; 231507; 13036; 75739; 14562; 14745; 637515; 15439; 16010; 16176; 16396; 16542; 16819; 16956; 17002; 17304; 17329; 68428; 17357; 17394; 18263; 20307; 20202; 53945; 22042; 67800; 216856; 56318; 56619; 57266; 319430; 140792; 544963; 80752; 320832; 27007…	Ifitm1; Tmem64; Acpp; Lpin1; Cxcl9; Plac8; Dgat2; Ctnnb1; Tfrc; Slc40a1; Ncapg2; Rnf144b; Igfbp4; Ada; Lpar1; Chek2; Iqgap2; Cadm1; Alpk1; Nlgn2; Itch; Gdf3; Hp; Kmo; Sirpb1a; Cd2; Steap3; Marcksl1; Ctsh; Antxr1; Mmp8; Lcn2; Klrk1; Ccl8; Fam20c; Gpr18; Adrb2; Ccr3; Adgrl2; Ltf; Tom1l1; Ell2; Jaml; Il1b; Odc1; Cav1; C5ar2; Wdr43; Nlrp1a; Mfge8; Cfh; Nlrp1b; Arg1; Arg2; Rras2; Mpp7; Ccnyl1; Cxcl14;…	5467	5437	64 (1.2%)
0.000647921	0.0124849	GO:0071310	b	4	cellular response to organic substance	623121; 207728; 68713; 21873; 14245; 102639543; 11555; 11846; 12286; 12387; 12389; 12771; 13036; 14562; 14745; 15950; 16176; 213002; 16542; 16819; 16956; 17002; 17329; 20307; 545384; 54199; 22042; 67800; 80752; 26388; 27007; 50883; 21788; 98256	Ifitm1; Ifitm6; Lpin1; Cxcl9; Cacna1a; Dgat2; Ctnnb1; Tfrc; Lpar1; Chek2; Tjp2; Gdf3; Ifi214; Ifi213; Ccrl2; Kmo; Ctsh; Lcn2; Klrk1; Ccl8; Fam20c; Pde2a; Adrb2; Ccr3; Ltf; Tfpi; Il1b; Ifi202b; Cav1; Ifi206; Arg1; Ifi203; Lpl; Kdr	2366	2346	34 (1.4%)
0.000650993	0.0132369	GO:0005886	c	2	plasma membrane	54725; 229499; 100041546; 207728; 99633; 66922; 100434; 67448; 100340; 11431; 68713; 331004; 71566; 69538; 21873; 71085; 71720; 12212; 72054; 270152; 12286; 12481; 56209; 75345; 668101; 11486; 11555; 667180; 242341; 12387; 12389; 12628; 12771; 75739; 13730; 13807; 14132; 14745; 14990; 15042; 213002; 16396; 16513; 16542; 16956; 17067; 17085; 17304; 17329; 68428; 17357; 17988; 20202; 545205; 53945;…	Smpdl3b; Ifitm1; Chic1; Acpp; Ifitm6; Cxcl9; Cacna1a; Slc40a1; Sirpb1b; Cyp4f18; Ly9; Ctnnb1; Eno2; Tfrc; Ada; Fcrl1; Lpar1; Cdv3; Arhgap19; Tjp2; Slc44a1; Pianp; Nlgn2; Vmn2r20; Sirpb1c; H2-M2; H2-T24; Ccrl2; Tspan32; Nrcam; Tfpi; Sirpb1a; Cd2; Emp1; Slamf7; Atp6v0d2; Steap3; Cadm1; Plxdc2; Ndrg1; Olfr111; Marcksl1; Clec2i; Mfge8; Antxr1; Acp1; Klrk1; Kcnj10; Slc9a9; Pde2a; Adrb2; Ccr3; Adgrl2; …	6248	6219	71 (1.1%)
0.000679271	0.00957772	GO:0002250	b	3	adaptive immune response	75345; 11486; 11846; 11847; 12259; 12260; 13036; 14990; 15042; 16176; 17085; 22042; 27007	Ctsh; Klrk1; Arg1; Arg2; H2-M2; C1qb; C1qa; H2-T24; Tfrc; Ada; Slamf7; Il1b; Ly9	571	555	13 (2.3%)
0.000693771	0.00412281	GO:0009056	b	2	catabolic process	207728; 66857; 66889; 100340; 104009; 72054; 170750; 14245; 12655; 11486; 11555; 11846; 11847; 667823; 76681; 13034; 13036; 13807; 637515; 15109; 15439; 16176; 16396; 16542; 16956; 17394; 18263; 20202; 80287; 319236; 50883; 218215; 98256	Smpdl3b; Cyp4f18; Hal; Lpin1; Kmo; Apobec3; Eno2; Rnf144b; Ada; Trim5; Xpnpep1; Ctsh; Itch; Chek2; Hp; Ctse; Mmp8; Rnf128; Trim12a; Trim12c; Pde2a; Adrb2; Lpl; S100a9; Il1b; Odc1; Chil3; Plbd1; Nlrp1b; Arg1; Arg2; Qsox1; Kdr	2263	2260	33 (1.5%)
0.000703864	0.0129585	GO:0010941	b	4	regulation of cell death	207728; 66922; 11486; 11555; 11847; 12286; 12387; 12389; 231507; 13036; 14562; 14745; 637515; 15439; 16176; 16396; 16542; 17002; 68428; 20202; 53945; 26388; 27007; 50883; 195046; 218215; 98256	Kmo; Plac8; Ctnnb1; Rnf144b; Ada; Lpar1; Chek2; Ctsh; Itch; Gdf3; Hp; Cacna1a; Steap3; Slc40a1; Klrk1; Pde2a; Adrb2; S100a9; Ltf; Il1b; Ifi202b; Cav1; Nlrp1a; Nlrp1b; Arg2; Rras2; Kdr	1715	1707	27 (1.6%)
0.000704753	0.00412281	GO:0048871	b	2	multicellular organismal homeostasis	100201; 14245; 11555; 12387; 12389; 231507; 13036; 16176; 16542; 16819; 53945; 22042	Ctsh; Tmem64; Slc40a1; Lpin1; Plac8; Lcn2; Ctnnb1; Adrb2; Tfrc; Il1b; Kdr; Cav1	487	487	12 (2.5%)
0.000724229	0.0129585	GO:0043901	b	4	negative regulation of multi-organism process	68713; 11486; 11847; 213002; 16396; 17002; 80287	Ifitm1; Ifitm6; Itch; Arg2; Apobec3; Ltf; Ada	181	180	7 (3.9%)
0.000743803	0.0168595	GO:0050998	m	4	nitric-oxide synthase binding	11847; 12387; 12389	Ctnnb1; Arg2; Cav1	22	22	3 (13.6%)
0.000807827	0.00450075	GO:0001909	b	2	leukocyte mediated cytotoxicity	54725; 11846; 13036; 14990; 15042; 27007	Ctsh; Klrk1; Arg1; H2-M2; H2-T24; Cadm1	137	133	6 (4.5%)
0.000966506	0.0166972	GO:0031343	b	4	positive regulation of cell killing	54725; 11846; 14990; 15042; 27007	Klrk1; Arg1; H2-M2; H2-T24; Cadm1	95	92	5 (5.4%)
0.000981359	0.0314035	GO:1990462	c	4	omegasome	667823; 319236	Trim12c; Trim5	6	6	2 (33.3%)
0.00110249	0.0137423	GO:0017144	b	3	drug metabolic process	72054; 170750; 12655; 11486; 12389; 13036; 13807; 15109; 15439; 16176; 17394; 56318; 80752; 27007; 98256	Chil3; Ctsh; Cyp4f18; Hal; Klrk1; Hp; Fam20c; Kmo; Eno2; Mmp8; Ada; Acpp; Il1b; Xpnpep1; Cav1	740	736	15 (2.0%)
0.0011032	0.0137423	GO:0002757	b	3	immune response-activating signal transduction	140792; 100340; 71481; 11486; 12389; 667823; 17002; 319236; 319430; 27007; 93675	Smpdl3b; Alpk1; Klrk1; Trim12c; C5ar2; Colec12; Ltf; Ada; Trim5; Clec2i; Cav1	456	443	11 (2.5%)
0.00112083	0.0137423	GO:0071216	b	3	cellular response to biotic stimulus	207728; 11846; 16176; 16819; 17002; 17329; 27007; 98256	Kmo; Lcn2; Cxcl9; Arg1; Pde2a; Klrk1; Ltf; Il1b	270	251	8 (3.2%)
0.00114555	0.0191307	GO:0007159	b	4	leukocyte cell-cell adhesion	11486; 11846; 11847; 12389; 14537; 16176; 16396; 20202; 22042	Gcnt1; Itch; Arg1; Arg2; Tfrc; S100a9; Ada; Il1b; Cav1	313	313	9 (2.9%)
0.00114966	0.0204064	GO:0016323	c	3	basolateral plasma membrane	54725; 12387; 12389; 16513; 53945; 22042; 319352; 319430	C5ar2; Kcnj10; Pianp; Slc40a1; Ctnnb1; Tfrc; Cadm1; Cav1	252	252	8 (3.2%)
0.00122575	0.0198098	GO:0120162	b	4	positive regulation of cold-induced thermogenesis	14245; 11555; 12389; 231507; 16819	Lcn2; Plac8; Adrb2; Cav1; Lpin1	97	97	5 (5.2%)
0.00129789	0.019689	GO:0071944	c	2	cell periphery	54725; 229499; 100041546; 207728; 99633; 66922; 100434; 67448; 100340; 11431; 68713; 331004; 71566; 69538; 21873; 71085; 71720; 12212; 72054; 270152; 12286; 12481; 56209; 75345; 668101; 11486; 11555; 667180; 242341; 12387; 12389; 12628; 12771; 75739; 13730; 13807; 14132; 14745; 14990; 15042; 213002; 16396; 16513; 16542; 16956; 17067; 17085; 17304; 17329; 68428; 17357; 17988; 20202; 545205; 53945;…	Smpdl3b; Ifitm1; Chic1; Acpp; Ifitm6; Cxcl9; Cacna1a; Slc40a1; Sirpb1b; Cyp4f18; Ly9; Ctnnb1; Eno2; Tfrc; Ada; Fcrl1; Lpar1; Cdv3; Arhgap19; Tjp2; Slc44a1; Pianp; Nlgn2; Vmn2r20; Sirpb1c; H2-M2; H2-T24; Ccrl2; Tspan32; Nrcam; Tfpi; Sirpb1a; Cd2; Emp1; Slamf7; Atp6v0d2; Steap3; Cadm1; Plxdc2; Ndrg1; Olfr111; Marcksl1; Clec2i; Mfge8; Antxr1; Acp1; Klrk1; Kcnj10; Slc9a9; Pde2a; Adrb2; Ccr3; Adgrl2; …	6391	6362	71 (1.1%)
0.00135063	0.0201358	GO:0050865	b	4	regulation of cell activation	75345; 11486; 11555; 11846; 11847; 12387; 12389; 16176; 16396; 17394; 22042; 27007; 27027; 93675	Clec2i; Tspan32; Itch; Klrk1; Arg1; Arg2; Ctnnb1; Adrb2; Tfrc; Mmp8; Ada; Slamf7; Il1b; Cav1	689	674	14 (2.1%)
0.0013665	0.0201358	GO:0003057	b	4	regulation of the force of heart contraction by chemical signal	11555; 12389	Adrb2; Cav1	7	7	2 (28.6%)
0.0013665	0.0201358	GO:0060353	b	4	regulation of cell adhesion molecule production	12389; 140792	Colec12; Cav1	7	7	2 (28.6%)
0.00146223	0.0209308	GO:0042127	b	4	regulation of cell proliferation	68713; 270152; 11486; 11555; 11846; 11847; 12387; 12389; 12771; 231507; 13036; 30939; 15441; 16176; 16396; 16542; 17002; 17329; 17357; 17988; 18263; 22042; 216856; 319430; 27027; 93675	Ifitm1; Cxcl9; Plac8; Ctnnb1; Ada; Ctsh; Nlgn2; Itch; Tspan32; Ndrg1; Marcksl1; Clec2i; Adrb2; Ccr3; Ltf; Jaml; Pttg1; Il1b; Odc1; Cav1; C5ar2; Hp1bp3; Arg1; Arg2; Tfrc; Kdr	1709	1701	26 (1.5%)
0.00149852	0.0176076	GO:0097529	b	3	myeloid leukocyte migration	270152; 12771; 16176; 17329; 20307; 20202; 319430	Cxcl9; Ccl8; C5ar2; Ccr3; S100a9; Jaml; Il1b	205	204	7 (3.4%)
0.00155992	0.021525	GO:0006915	b	4	apoptotic process	54725; 11801; 11486; 11555; 11847; 12286; 12387; 12389; 231507; 12925; 13036; 14562; 14745; 637515; 16176; 16396; 16542; 16819; 17002; 68428; 17691; 20202; 53945; 26388; 27007; 50883; 195046; 218215	Plac8; Ctnnb1; Rnf144b; Ada; Lpar1; Chek2; Cadm1; Ctsh; Sik1; Itch; Gdf3; Cacna1a; Steap3; Slc40a1; Lcn2; Klrk1; Adrb2; S100a9; Ltf; Il1b; Ifi202b; Crip1; Cav1; Nlrp1a; Nlrp1b; Arg2; Cd5l; Kdr	1902	1894	28 (1.5%)
0.00160087	0.021525	GO:0001910	b	4	regulation of leukocyte mediated cytotoxicity	54725; 11846; 14990; 15042; 27007	Klrk1; Arg1; H2-M2; H2-T24; Cadm1	106	103	5 (4.9%)
0.00161385	0.019689	GO:0012505	c	2	endomembrane system	54725; 207728; 66889; 100201; 68713; 331004; 234911; 104009; 71720; 71943; 72054; 56043; 14245; 75345; 67260; 12655; 11555; 242341; 12387; 12389; 667823; 12771; 13034; 13036; 14067; 14537; 14745; 15439; 57266; 16176; 16396; 16542; 17002; 17155; 68428; 17357; 17988; 18054; 19221; 53945; 21810; 22042; 67800; 56318; 319236; 80752; 50883; 68659	Ifitm1; Tmem64; Acpp; Lpin1; Dgat2; Cyp4f18; Akr1e1; Ctnnb1; Ngp; Mmp27; Lpar1; Trim5; Cadm1; Ctsh; Itch; Chek2; Hp; Man1a; Ctse; Rnf128; Slamf7; Atp6v0d2; Steap3; Ptgfrn; Marcksl1; Cers4; Fam20c; Gcnt1; Slc40a1; Trim12c; Slc9a9; Pde2a; Adrb2; Ccr3; Ltf; Tom1l1; Ndrg1; Osbpl3; Il1b; Cav1; Chil3; F5; Qsox1; Gask1b; Tfrc; Tgfbi; Cxcl14; Kdr	3900	3893	48 (1.2%)
0.00163264	0.021525	GO:0019221	b	4	cytokine-mediated signaling pathway	68713; 21873; 11846; 12389; 12771; 16176; 213002; 17329; 20307; 54199	Tjp2; Ifitm1; Ifitm6; Cxcl9; Arg1; Ccl8; Ccrl2; Ccr3; Il1b; Cav1	396	396	10 (2.5%)
0.0017185	0.0220762	GO:0032640	b	4	tumor necrosis factor production	12481; 11847; 17002; 17394; 319430; 110168	Mmp8; Arg2; Gpr18; C5ar2; Ltf; Cd2	154	154	6 (3.9%)
0.00186892	0.02232	GO:0071709	b	4	membrane assembly	12389; 216856; 93675	Clec2i; Nlgn2; Cav1	30	30	3 (10.0%)
0.00189057	0.02232	GO:0002449	b	4	lymphocyte mediated immunity	54725; 11846; 12259; 12260; 13036; 14990; 15042; 16176; 22042; 27007	Ctsh; Klrk1; Arg1; H2-M2; C1qb; C1qa; H2-T24; Tfrc; Il1b; Cadm1	421	404	10 (2.5%)
0.00189385	0.02232	GO:0021782	b	4	glial cell development	14745; 16176; 16513; 17988; 20202	Ndrg1; Il1b; Lpar1; S100a9; Kcnj10	107	107	5 (4.7%)
0.00189473	0.0213725	GO:0071706	b	3	tumor necrosis factor superfamily cytokine production	12481; 11847; 17002; 17394; 319430; 110168	Mmp8; Arg2; Gpr18; C5ar2; Ltf; Cd2	157	157	6 (3.8%)
0.00191569	0.02232	GO:0050920	b	4	regulation of chemotaxis	14745; 16176; 16542; 57266; 319430; 27007; 110168	Klrk1; Gpr18; C5ar2; Il1b; Lpar1; Cxcl14; Kdr	213	213	7 (3.3%)
0.00208431	0.022322	GO:0007596	b	3	blood coagulation	11555; 12389; 14067; 20202; 27027; 21788	F5; Tspan32; Adrb2; S100a9; Tfpi; Cav1	160	160	6 (3.8%)
0.00211729	0.0236476	GO:0045428	b	4	regulation of nitric oxide biosynthetic process	12389; 16176; 17394; 27007	Klrk1; Il1b; Mmp8; Cav1	67	66	4 (6.1%)
0.00213721	0.022322	GO:0012501	b	3	programmed cell death	54725; 11801; 12286; 11486; 11555; 11847; 12387; 12389; 231507; 12925; 13036; 14562; 14745; 637515; 16176; 16396; 16542; 16819; 17002; 68428; 17691; 20202; 53945; 26388; 27007; 50883; 195046; 218215	Plac8; Ctnnb1; Rnf144b; Ada; Lpar1; Chek2; Cadm1; Ctsh; Sik1; Itch; Gdf3; Cacna1a; Steap3; Slc40a1; Lcn2; Klrk1; Adrb2; S100a9; Ltf; Il1b; Ifi202b; Crip1; Cav1; Nlrp1a; Nlrp1b; Arg2; Cd5l; Kdr	1943	1935	28 (1.4%)
0.00215881	0.0219479	GO:0098552	c	2	side of membrane	11431; 69538; 12481; 75345; 11486; 12771; 16542; 17067; 17304; 17329; 54199; 22042; 27007; 93675	Clec2i; Antxr1; Acp1; Mfge8; Cxcl9; Ccrl2; Tfrc; Ccr3; Ly6c1; Cd2; Ada; Slamf7; Klrk1; Kdr	725	709	14 (2.0%)
0.00220572	0.0236476	GO:0051241	b	4	negative regulation of multicellular organismal process	66889; 100201; 21873; 76044; 11486; 11555; 11846; 11847; 12387; 12389; 231507; 14745; 16176; 17002; 17394; 18054; 319430; 93675; 110168; 21788; 212937	Tjp2; C5ar2; Tmem64; Plac8; Arg1; Arg2; Rnf128; Gpr18; Ctnnb1; Adrb2; Ncapg2; Ngp; Ltf; Mmp8; Ada; Tifab; Il1b; Lpar1; Clec2i; Tfpi; Cav1	1299	1298	21 (1.6%)
0.00220758	0.0236476	GO:0002694	b	4	regulation of leukocyte activation	75345; 11486; 11846; 11847; 12387; 12389; 16176; 16396; 17394; 22042; 27007; 27027; 93675	Clec2i; Tspan32; Itch; Klrk1; Arg1; Arg2; Ctnnb1; Tfrc; Mmp8; Ada; Slamf7; Il1b; Cav1	648	633	13 (2.1%)
0.00221844	0.0236476	GO:0007599	b	4	hemostasis	11555; 12389; 14067; 20202; 27027; 21788	F5; Tspan32; Adrb2; S100a9; Tfpi; Cav1	162	162	6 (3.7%)
0.0022879	0.0121674	GO:0050817	b	2	coagulation	11555; 12389; 14067; 20202; 27027; 21788	F5; Tspan32; Adrb2; S100a9; Tfpi; Cav1	163	163	6 (3.7%)
0.00236926	0.0390928	GO:0046983	m	3	protein dimerization activity	54725; 207728; 270152; 170750; 12481; 11555; 12260; 12387; 12389; 667823; 13034; 75739; 13807; 15439; 16819; 18263; 22042; 67800; 56318; 319189; 319236; 27007; 50883	H2bc18; Acpp; Dgat2; C1qb; Ctnnb1; Eno2; Trim5; Xpnpep1; Cadm1; Chek2; Hp; Ctse; Cd2; Lcn2; Klrk1; Trim12c; Pde2a; Adrb2; Tfrc; Jaml; Odc1; Cav1; Mpp7	1485	1485	23 (1.5%)
0.00242022	0.025261	GO:0046903	b	4	secretion	54725; 72054; 12481; 11486; 11555; 11847; 12286; 12389; 637515; 16176; 16956; 68428; 17394; 20202; 216856; 56619; 319430; 195046; 212937; 98256	Clec4e; Cyp4f18; Nlgn2; Mmp8; Nlrp1b; Kmo; Cacna1a; Arg2; Tifab; C5ar2; Adrb2; Lpl; S100a9; Cd2; Ada; Nlrp1a; Il1b; Cav1; Steap3; Cadm1	1222	1220	20 (1.6%)
0.00258067	0.0260323	GO:0002521	b	4	leukocyte differentiation	100201; 21873; 11486; 12387; 16176; 17002; 17085; 22042; 56619; 80752; 93675; 110168	Tjp2; Clec2i; Tmem64; Clec4e; Fam20c; Ly9; Gpr18; Ctnnb1; Tfrc; Ltf; Ada; Il1b	568	568	12 (2.1%)
0.00262631	0.0260323	GO:0071260	b	4	cellular response to mechanical stimulus	207728; 12387; 12389; 16176	Ctnnb1; Il1b; Cav1; Pde2a	70	70	4 (5.7%)
0.00268175	0.0260323	GO:0002460	b	4	adaptive immune response based on somatic recombination of immune receptors built from immunoglobulin superfamily domains	11486; 11846; 12259; 12260; 13036; 14990; 15042; 16176; 17085; 22042	Ctsh; Arg1; H2-M2; C1qb; C1qa; H2-T24; Tfrc; Ada; Il1b; Ly9	440	424	10 (2.4%)
0.00282497	0.0903989	GO:0030246	m	2	carbohydrate binding	140792; 99633; 71481; 12655; 13003; 56619; 27007; 93675	Alpk1; Chil3; Klrk1; Clec4e; Vcan; Adgrl2; Clec2i; Colec12	293	291	8 (2.7%)
0.00286239	0.0260323	GO:0051336	b	4	regulation of hydrolase activity	100201; 69538; 71085; 11555; 12389; 13003; 13036; 78887; 30939; 14745; 637515; 17002; 18054; 20307; 20202; 544963; 26388; 27007; 195046; 21788	Ctsh; S100a9; Tmem64; Antxr1; Nlrp1b; Lpar1; Sfi1; Ccl8; Vcan; Nlrp1a; Ifi202b; Klrk1; Adrb2; Ngp; Ltf; Tfpi; Pttg1; Arhgap19; Iqgap2; Cav1	1239	1238	20 (1.6%)
0.0028812	0.0260323	GO:0046085	b	4	adenosine metabolic process	11486; 56318	Acpp; Ada	10	10	2 (20.0%)
0.0028812	0.0260323	GO:0000050	b	4	urea cycle	11846; 11847	Arg1; Arg2	10	10	2 (20.0%)
0.0028812	0.0614656	GO:0033179	c	4	proton-transporting V-type ATPase, V0 domain	76252; 242341	Atp6v0d2; Atp6v0e2	10	10	2 (20.0%)
0.0028898	0.0260323	GO:1901652	b	4	response to peptide	14245; 11555; 11846; 12286; 12387; 12389; 14537; 14590; 16176; 16956; 195046	Gcnt1; Lpin1; Cacna1a; Ctnnb1; Adrb2; Lpl; Arg1; Nlrp1a; Il1b; Ggh; Cav1	501	501	11 (2.2%)
0.00290076	0.0272403	GO:1903409	b	3	reactive oxygen species biosynthetic process	11847; 12389; 16176; 17394; 27007	Klrk1; Arg2; Il1b; Mmp8; Cav1	119	118	5 (4.2%)
0.0029098	0.0260323	GO:0032611	b	4	interleukin-1 beta production	11847; 637515; 16176; 195046	Arg2; Nlrp1a; Il1b; Nlrp1b	72	72	4 (5.6%)
0.00300829	0.0272403	GO:0031341	b	3	regulation of cell killing	54725; 11846; 14990; 15042; 27007	Klrk1; Arg1; H2-M2; H2-T24; Cadm1	122	119	5 (4.2%)
0.003051	0.0268167	GO:1901565	b	4	organonitrogen compound catabolic process	207728; 66889; 100340; 170750; 12655; 11486; 11846; 11847; 13034; 13036; 637515; 15109; 16176; 16396; 18263; 80287; 50883; 218215; 98256	Smpdl3b; Chil3; Nlrp1b; Hal; Itch; Ctsh; Kmo; Arg1; Arg2; Ada; Ctse; Odc1; Pde2a; Apobec3; Rnf144b; Rnf128; Il1b; Chek2; Xpnpep1	1157	1157	19 (1.6%)
0.00305909	0.0272403	GO:0006766	b	3	vitamin metabolic process	72054; 16176; 56318; 98256	Kmo; Cyp4f18; Acpp; Il1b	73	73	4 (5.5%)
0.00314259	0.0272403	GO:0009306	b	3	protein secretion	54725; 12481; 11847; 637515; 16176; 16956; 68428; 17394; 216856; 56619; 319430; 195046	Clec4e; Nlgn2; Mmp8; Nlrp1b; Arg2; C5ar2; Lpl; Cd2; Nlrp1a; Il1b; Steap3; Cadm1	582	582	12 (2.1%)
0.00321354	0.0277583	GO:0006809	b	4	nitric oxide biosynthetic process	12389; 16176; 17394; 27007	Klrk1; Il1b; Mmp8; Cav1	75	74	4 (5.4%)
0.00340483	0.0272403	GO:0044248	b	3	cellular catabolic process	207728; 66889; 100340; 104009; 72054; 170750; 14245; 12655; 11486; 11555; 11846; 11847; 667823; 76681; 13036; 13807; 15109; 15439; 16176; 16396; 16542; 16956; 20202; 80287; 319236; 50883; 218215; 98256	Smpdl3b; Cyp4f18; Hal; Lpin1; Kmo; Apobec3; Eno2; Rnf144b; Ada; Trim5; Xpnpep1; Ctsh; Itch; Chek2; Hp; Rnf128; Trim12a; Trim12c; Pde2a; Adrb2; Lpl; S100a9; Il1b; Chil3; Arg1; Arg2; Qsox1; Kdr	2002	1999	28 (1.4%)
0.0034068	0.0272403	GO:0001525	b	3	angiogenesis	11555; 12387; 12389; 12771; 13036; 16176; 16542; 17304; 18054; 21810; 319504	Ctsh; Mfge8; Nrcam; Ctnnb1; Adrb2; Ccr3; Ngp; Tgfbi; Il1b; Kdr; Cav1	513	512	11 (2.1%)
0.00342986	0.0272403	GO:0044091	b	3	membrane biogenesis	12389; 216856; 93675	Clec2i; Nlgn2; Cav1	37	37	3 (8.1%)
0.00342986	0.0290058	GO:0098751	b	4	bone cell development	21873; 17002; 80752	Tjp2; Fam20c; Ltf	37	37	3 (8.1%)
0.00346734	0.0476346	GO:0005178	m	4	integrin binding	270152; 16176; 16542; 17304; 21810	Jaml; Tgfbi; Il1b; Mfge8; Kdr	123	123	5 (4.1%)
0.00350254	0.0272403	GO:0019627	b	3	urea metabolic process	11846; 11847	Arg1; Arg2	11	11	2 (18.2%)
0.00350254	0.0272403	GO:0060056	b	3	mammary gland involution	11846; 12389	Arg1; Cav1	11	11	2 (18.2%)
0.00350254	0.0476346	GO:0016813	m	4	hydrolase activity, acting on carbon-nitrogen (but not peptide) bonds, in linear amidines	11846; 11847	Arg1; Arg2	11	11	2 (18.2%)
0.00353821	0.0290058	GO:0030193	b	4	regulation of blood coagulation	11555; 12389; 20202; 21788	Adrb2; Tfpi; S100a9; Cav1	76	76	4 (5.3%)
0.00353821	0.0290058	GO:0050688	b	4	regulation of defense response to virus	16176; 16396; 80287; 27027	Apobec3; Tspan32; Il1b; Itch	76	76	4 (5.3%)
0.00357408	0.0272403	GO:0050793	b	3	regulation of developmental process	99633; 100201; 68713; 21873; 12286; 74202; 14245; 76044; 11486; 11555; 11847; 12387; 12389; 12771; 231507; 13036; 14562; 14745; 57266; 16176; 16396; 16542; 16956; 17002; 17329; 17691; 18054; 20307; 20202; 22042; 216856; 319504; 80752; 93675; 212937	Ifitm1; Tmem64; Lpin1; Cxcl9; Plac8; Ctnnb1; Ncapg2; Ngp; Tfrc; Ada; Lpar1; Tjp2; Sik1; Itch; Gdf3; Tifab; Nrcam; Cacna1a; Ctsh; Ccl8; Fam20c; Adrb2; Ccr3; Adgrl2; Ltf; Fblim1; Il1b; Cav1; Arg2; Lpl; Clec2i; S100a9; Nlgn2; Cxcl14; Kdr	2706	2695	35 (1.3%)
0.00358954	0.0290058	GO:0006638	b	4	neutral lipid metabolic process	14245; 12389; 16956; 17691; 67800	Dgat2; Cav1; Sik1; Lpl; Lpin1	124	124	5 (4.0%)
0.00370164	0.0290314	GO:0000578	b	4	embryonic axis specification	12387; 14562; 212937	Ctnnb1; Gdf3; Tifab	38	38	3 (7.9%)
0.0037086	0.0275217	GO:1900046	b	3	regulation of hemostasis	11555; 12389; 20202; 21788	Adrb2; Tfpi; S100a9; Cav1	77	77	4 (5.2%)
0.0037086	0.0290314	GO:0046209	b	4	nitric oxide metabolic process	12389; 16176; 17394; 27007	Klrk1; Il1b; Mmp8; Cav1	78	77	4 (5.2%)
0.00398621	0.052618	GO:0042605	m	3	peptide antigen binding	14132; 14990; 15042	H2-M2; Fcgrt; H2-T24	39	39	3 (7.7%)
0.00414149	0.0210676	GO:0002520	b	2	immune system development	100201; 21873; 76044; 11486; 12387; 16176; 16396; 16542; 17002; 17085; 53945; 22042; 80287; 56619; 80752; 93675; 110168	Tjp2; Apobec3; Tmem64; Slc40a1; Itch; Clec4e; Fam20c; Ly9; Gpr18; Ctnnb1; Ncapg2; Ltf; Tfrc; Ada; Il1b; Clec2i; Kdr	1018	1015	17 (1.7%)
0.00418048	0.0299838	GO:0071941	b	3	nitrogen cycle metabolic process	11846; 11847	Arg1; Arg2	12	12	2 (16.7%)
0.00425302	0.0299838	GO:0019915	b	3	lipid storage	12389; 16176; 16956; 67800	Il1b; Lpl; Dgat2; Cav1	80	80	4 (5.0%)
0.00425302	0.0327809	GO:0050818	b	4	regulation of coagulation	11555; 12389; 20202; 21788	Adrb2; Tfpi; S100a9; Cav1	80	80	4 (5.0%)
0.0042622	0.0346847	GO:0044459	c	2	plasma membrane part	54725; 207728; 99633; 11431; 69538; 72054; 12286; 12481; 56209; 75345; 11486; 11555; 667180; 242341; 12387; 12389; 12771; 75739; 13807; 14745; 16513; 16542; 17067; 17304; 17329; 17357; 53945; 54199; 22042; 216856; 319352; 319430; 319504; 27007; 27027; 93675; 110168; 21788	Cyp4f18; Pianp; Cxcl9; Cacna1a; Slc40a1; Tfpi; Ctnnb1; Eno2; Ada; Lpar1; Cadm1; Clec2i; Nlgn2; Vmn2r20; Ccrl2; Tspan32; Nrcam; Cd2; Slamf7; Atp6v0d2; Marcksl1; Antxr1; Acp1; Klrk1; Pde2a; Adrb2; Ccr3; Adgrl2; Gde1; Gpr18; Cav1; C5ar2; Kcnj10; Mfge8; Mpp7; Tfrc; Ly6c1; Kdr	3047	3030	38 (1.3%)
0.00438423	0.0332803	GO:0046651	b	4	lymphocyte proliferation	11486; 11846; 11847; 12387; 16176; 16396; 22042; 93675	Clec2i; Itch; Arg1; Arg2; Ctnnb1; Tfrc; Ada; Il1b	313	313	8 (2.6%)
0.00444583	0.0305733	GO:2001057	b	3	reactive nitrogen species metabolic process	12389; 16176; 17394; 27007	Klrk1; Il1b; Mmp8; Cav1	82	81	4 (4.9%)
0.00450503	0.0336869	GO:0051049	b	4	regulation of transport	54725; 207728; 72054; 12481; 11486; 11555; 11846; 11847; 12286; 12387; 12389; 637515; 16176; 16513; 16956; 17304; 17329; 17394; 17691; 20202; 216856; 56619; 319430; 320832; 195046; 212937; 98256	Cyp4f18; Cxcl9; Cacna1a; Ctnnb1; Ada; Cadm1; Sik1; Mfge8; Clec4e; Kmo; Sirpb1a; Mmp8; Cd2; Tifab; Pde2a; Adrb2; Lpl; S100a9; Nlgn2; Il1b; Cav1; C5ar2; Kcnj10; Nlrp1a; Nlrp1b; Arg1; Arg2	1946	1943	27 (1.4%)
0.00454882	0.0346847	GO:0098805	c	2	whole membrane	207728; 100434; 331004; 71943; 14245; 12481; 11555; 11846; 242341; 12387; 12389; 13807; 16396; 16542; 68428; 17988; 22042; 56318; 26373; 21788; 98256	Slc44a1; Eno2; Acpp; Tom1l1; Itch; Lpin1; Kmo; Arg1; Tfpi; Clcn7; Slc9a9; Pde2a; Ctnnb1; Adrb2; Tfrc; Cd2; Ndrg1; Atp6v0d2; Steap3; Kdr; Cav1	1382	1381	21 (1.5%)
0.00455346	0.0305733	GO:0032943	b	3	mononuclear cell proliferation	11486; 11846; 11847; 12387; 16176; 16396; 22042; 93675	Clec2i; Itch; Arg1; Arg2; Ctnnb1; Tfrc; Ada; Il1b	315	315	8 (2.5%)
0.00464446	0.0342187	GO:0044106	b	4	cellular amine metabolic process	56209; 12286; 18263; 98256	Kmo; Cacna1a; Odc1; Gde1	82	82	4 (4.9%)
0.00473655	0.067259	GO:0031225	c	3	anchored component of membrane	100041546; 100340; 12481; 16956; 17067; 17357	Smpdl3b; Marcksl1; Lpl; Ly6c1; Cd2; Ly6c2	193	189	6 (3.2%)
0.00485858	0.0236856	GO:0048771	b	2	tissue remodeling	100201; 11555; 11846; 12387; 12389; 22042	Tmem64; Arg1; Ctnnb1; Adrb2; Tfrc; Cav1	190	190	6 (3.2%)
0.00491405	0.0356803	GO:0033197	b	4	response to vitamin E	11486; 11846	Arg1; Ada	13	13	2 (15.4%)
0.00498292	0.0326787	GO:0001659	b	3	temperature homeostasis	14245; 11555; 12389; 231507; 16176; 16819	Lcn2; Plac8; Lpin1; Adrb2; Il1b; Cav1	191	191	6 (3.1%)
0.00525577	0.0336847	GO:0070050	b	3	neuron cellular homeostasis	12286; 75578; 17357	Marcksl1; Cacna1a; Fggy	43	43	3 (7.0%)
0.00547631	0.0343182	GO:0071496	b	3	cellular response to external stimulus	207728; 12387; 12389; 16176; 16819; 17691; 22042; 58809	Sik1; Rnase4; Lcn2; Pde2a; Ctnnb1; Tfrc; Il1b; Cav1	325	325	8 (2.5%)
0.0054986	0.0393543	GO:0051341	b	4	regulation of oxidoreductase activity	11847; 12389; 15439; 16176	Il1b; Arg2; Hp; Cav1	87	86	4 (4.7%)
0.0055061	0.0373191	GO:0098590	c	2	plasma membrane region	54725; 207728; 99633; 69538; 72054; 12286; 11555; 242341; 12387; 12389; 13807; 16513; 17357; 53945; 22042; 216856; 319352; 319430; 319504; 21788	Marcksl1; Pianp; Cyp4f18; Kcnj10; Antxr1; Slc40a1; Nlgn2; Nrcam; Cacna1a; C5ar2; Eno2; Pde2a; Ctnnb1; Adrb2; Tfrc; Adgrl2; Tfpi; Atp6v0d2; Cav1; Cadm1	1313	1313	20 (1.5%)
0.00562787	0.0397122	GO:0048534	b	4	hematopoietic or lymphoid organ development	100201; 21873; 76044; 11486; 12387; 16176; 16542; 17002; 17085; 53945; 22042; 80287; 56619; 80752; 93675; 110168	Tjp2; Apobec3; Tmem64; Slc40a1; Clec4e; Fam20c; Ly9; Gpr18; Ctnnb1; Ncapg2; Ltf; Tfrc; Ada; Il1b; Clec2i; Kdr	963	960	16 (1.7%)
0.0057786	0.0402094	GO:0002685	b	4	regulation of leukocyte migration	11486; 16176; 57266; 319430; 27007; 110168	Klrk1; Gpr18; C5ar2; Ada; Il1b; Cxcl14	198	197	6 (3.0%)
0.00593087	0.0363588	GO:0001568	b	3	blood vessel development	207728; 69538; 11555; 12387; 12389; 12771; 13036; 16176; 16542; 17304; 18054; 21810; 319504	Ctsh; Antxr1; Mfge8; Nrcam; Pde2a; Ctnnb1; Adrb2; Ccr3; Ngp; Tgfbi; Il1b; Kdr; Cav1	713	712	13 (1.8%)
0.00598821	0.0280248	GO:0070661	b	2	leukocyte proliferation	11486; 11846; 11847; 12387; 16176; 16396; 22042; 93675	Clec2i; Itch; Arg1; Arg2; Ctnnb1; Tfrc; Ada; Il1b	330	330	8 (2.4%)
0.00599011	0.0958417	GO:0005923	c	4	bicellular tight junction	71566; 21873; 270152; 12387; 75739	Tjp2; Jaml; Clmp; Mpp7; Ctnnb1	140	140	5 (3.6%)
0.00617026	0.0417793	GO:0051094	b	4	positive regulation of developmental process	99633; 100201; 68713; 11486; 11555; 11847; 12387; 12771; 13036; 14562; 14745; 16176; 16396; 16542; 16956; 17002; 17329; 20307; 20202; 22042; 216856; 80752	Ifitm1; Tmem64; Cxcl9; Ctnnb1; Tfrc; Ada; Lpar1; Ctsh; Nlgn2; Itch; Gdf3; Ccl8; Fam20c; Adrb2; Lpl; Adgrl2; Ltf; Il1b; Arg2; Ccr3; S100a9; Kdr	1516	1512	22 (1.5%)
0.00617099	0.0417793	GO:0016477	b	4	cell migration	66922; 68713; 270152; 11486; 12387; 12389; 12771; 13003; 13036; 14537; 14745; 16176; 16542; 17329; 20307; 20202; 54199; 57266; 319430; 27007; 110168	Ctsh; C5ar2; Ifitm1; Gcnt1; Gpr18; Cxcl9; Ccl8; Rras2; Vcan; Ccrl2; Ctnnb1; Klrk1; Ccr3; S100a9; Ada; Jaml; Il1b; Lpar1; Cxcl14; Kdr; Cav1	1420	1419	21 (1.5%)
0.00623009	0.0280354	GO:0009628	b	2	response to abiotic stimulus	207728; 11486; 11555; 12387; 12389; 231507; 12925; 14745; 15441; 16176; 16542; 16956; 17691; 17988; 26373; 50883; 212937; 98256	Hp1bp3; Kmo; Plac8; Tifab; Clcn7; Chek2; Pde2a; Ctnnb1; Adrb2; Lpl; Ada; Ndrg1; Sik1; Il1b; Lpar1; Crip1; Kdr; Cav1	1149	1147	18 (1.6%)
0.00634083	0.0418612	GO:1903706	b	4	regulation of hemopoiesis	100201; 21873; 76044; 11486; 12387; 16176; 16542; 17002; 93675	Tjp2; Clec2i; Tmem64; Ctnnb1; Ncapg2; Ltf; Ada; Il1b; Kdr	406	405	9 (2.2%)
0.0063502	0.0418612	GO:1904407	b	4	positive regulation of nitric oxide metabolic process	16176; 17394; 27007	Klrk1; Il1b; Mmp8	47	46	3 (6.5%)
0.00645181	0.0372123	GO:0032612	b	3	interleukin-1 production	11847; 637515; 16176; 195046	Arg2; Nlrp1a; Il1b; Nlrp1b	90	90	4 (4.4%)
0.00654145	0.0372123	GO:0106106	b	3	cold-induced thermogenesis	14245; 11555; 12389; 231507; 16819	Lcn2; Plac8; Adrb2; Cav1; Lpin1	143	143	5 (3.5%)
0.00654145	0.0420347	GO:0120161	b	4	regulation of cold-induced thermogenesis	14245; 11555; 12389; 231507; 16819	Lcn2; Plac8; Adrb2; Cav1; Lpin1	143	143	5 (3.5%)
0.00654432	0.0399204	GO:0061702	c	2	inflammasome complex	637515; 195046	Nlrp1a; Nlrp1b	15	15	2 (13.3%)
0.00654432	0.0372123	GO:0009635	b	3	response to herbicide	11846; 16819	Arg1; Lcn2	15	15	2 (13.3%)
0.00654432	0.0420347	GO:0030730	b	4	sequestering of triglyceride	16176; 16956	Il1b; Lpl	15	15	2 (13.3%)
0.00664971	0.0372123	GO:0044282	b	3	small molecule catabolic process	72054; 14245; 11486; 11846; 11847; 15109; 80287; 98256	Cyp4f18; Hal; Lpin1; Kmo; Arg1; Arg2; Apobec3; Ada	336	336	8 (2.4%)
0.00674675	0.0372123	GO:0032879	b	3	regulation of localization	54725; 207728; 66922; 68713; 72054; 12286; 12481; 11486; 11555; 11846; 11847; 12387; 12389; 13036; 14745; 637515; 57266; 16176; 16513; 16542; 16956; 17304; 17329; 17394; 17691; 20202; 216856; 56619; 319430; 320832; 27007; 195046; 110168; 212937; 98256	Ifitm1; Cxcl9; Cacna1a; Cyp4f18; Ctnnb1; Ada; Lpar1; Cadm1; Ctsh; Sik1; Mfge8; Clec4e; Kmo; Sirpb1a; Cd2; Mmp8; Klrk1; Tifab; Pde2a; Adrb2; Lpl; S100a9; Nlgn2; Il1b; Gpr18; Cav1; C5ar2; Kcnj10; Nlrp1a; Nlrp1b; Arg1; Arg2; Rras2; Cxcl14; Kdr	2809	2805	35 (1.2%)
0.00684944	0.0431668	GO:0060249	b	4	anatomical structure homeostasis	100201; 75578; 11555; 12286; 12387; 13036; 16542; 17357; 22042	Ctsh; Marcksl1; Tmem64; Cacna1a; Ctnnb1; Adrb2; Tfrc; Fggy; Kdr	410	410	9 (2.2%)
0.00686184	0.0372123	GO:0010033	b	3	response to organic substance	623121; 207728; 68713; 21873; 12286; 14245; 102639543; 11486; 11555; 11846; 12387; 12389; 12771; 13036; 14537; 14562; 14590; 14745; 15439; 15950; 16176; 213002; 16542; 16819; 16956; 17002; 17329; 20307; 545384; 54199; 22042; 67800; 80752; 26388; 27007; 50883; 195046; 21788; 98256	Ifitm1; Ifitm6; Lpin1; Cxcl9; Cacna1a; Dgat2; Ctnnb1; Tfrc; Ada; Lpar1; Chek2; Tjp2; Gdf3; Ifi214; Hp; Ifi213; Ccrl2; Kmo; Ggh; Ctsh; Gcnt1; Lcn2; Klrk1; Ccl8; Fam20c; Pde2a; Adrb2; Ccr3; Ltf; Tfpi; Il1b; Ifi202b; Cav1; Nlrp1a; Ifi206; Arg1; Ifi203; Lpl; Kdr	3246	3222	39 (1.2%)
0.00696704	0.0431668	GO:0009308	b	4	amine metabolic process	56209; 12286; 18263; 98256	Kmo; Cacna1a; Odc1; Gde1	92	92	4 (4.3%)
0.00697907	0.0431668	GO:0007249	b	4	I-kappaB kinase/NF-kappaB signaling	71481; 12387; 14745; 16176; 17002; 212937	Alpk1; Ctnnb1; Ltf; Tifab; Il1b; Lpar1	205	205	6 (2.9%)
0.00725133	0.0436968	GO:1903530	b	4	regulation of secretion by cell	54725; 12481; 11555; 11847; 12286; 637515; 16176; 16956; 17394; 216856; 56619; 319430; 195046; 98256	Nlgn2; Mmp8; Nlrp1b; Kmo; Cacna1a; Arg2; C5ar2; Adrb2; Lpl; Cd2; Nlrp1a; Il1b; Clec4e; Cadm1	815	814	14 (1.7%)
0.00731483	0.0436968	GO:0051050	b	4	positive regulation of transport	54725; 72054; 12481; 11555; 12389; 637515; 16176; 16956; 17304; 17329; 17394; 20202; 216856; 56619; 320832; 195046; 98256	Cyp4f18; Nlgn2; Mmp8; Mfge8; Nlrp1b; Cxcl9; Clec4e; Kmo; Adrb2; Lpl; S100a9; Sirpb1a; Cd2; Nlrp1a; Il1b; Cadm1; Cav1	1079	1076	17 (1.6%)
0.00732642	0.0436968	GO:0000165	b	4	MAPK cascade	11555; 12387; 12389; 12771; 13036; 14562; 14745; 16010; 16176; 16396; 16542; 17394; 20307; 319430	Ctsh; C5ar2; Mmp8; Itch; Gdf3; Ccl8; Ctnnb1; Adrb2; Ccr3; Igfbp4; Il1b; Lpar1; Kdr; Cav1	815	815	14 (1.7%)
0.00733069	0.0867465	GO:0070160	c	3	tight junction	71566; 21873; 270152; 12387; 75739	Tjp2; Jaml; Clmp; Mpp7; Ctnnb1	147	147	5 (3.4%)
0.00743916	0.0392708	GO:0035112	b	3	genitalia morphogenesis	12387; 212937	Ctnnb1; Tifab	16	16	2 (12.5%)
0.00751994	0.0392708	GO:0002443	b	3	leukocyte mediated immunity	54725; 11846; 12259; 12260; 13036; 14990; 15042; 16176; 22042; 27007	Ctsh; Klrk1; Arg1; H2-M2; C1qb; C1qa; H2-T24; Tfrc; Il1b; Cadm1	509	492	10 (2.0%)
0.00771722	0.0454862	GO:0006811	b	4	ion transport	100434; 331004; 72054; 76252; 11486; 11555; 11846; 11847; 242341; 12286; 12387; 12389; 16176; 16513; 17002; 17329; 68428; 17691; 53945; 22042; 216856; 26373; 98256	Cyp4f18; Cxcl9; Cacna1a; Ctnnb1; Ada; Slc44a1; Sik1; Kmo; Atp6v0d2; Steap3; Slc40a1; Slc9a9; Adrb2; Tfrc; Ltf; Nlgn2; Il1b; Cav1; Kcnj10; Arg1; Arg2; Clcn7; Atp6v0e2	1639	1637	23 (1.4%)
0.00781553	0.04553	GO:0043903	b	4	regulation of symbiosis, encompassing mutualism through parasitism	68713; 11846; 12389; 213002; 17002; 80287	Ifitm1; Ifitm6; Arg1; Apobec3; Ltf; Cav1	210	210	6 (2.9%)
0.00800471	0.045987	GO:0032496	b	4	response to lipopolysaccharide	207728; 11846; 16176; 16819; 17002; 17329; 27007; 98256	Kmo; Lcn2; Cxcl9; Arg1; Pde2a; Klrk1; Ltf; Il1b	366	347	8 (2.3%)
0.00807756	0.045987	GO:0045445	b	4	myoblast differentiation	14562; 17329; 20307; 57266	Gdf3; Cxcl9; Ccl8; Cxcl14	96	96	4 (4.2%)
0.00827684	0.0423437	GO:0023014	b	3	signal transduction by protein phosphorylation	11555; 12387; 12389; 12771; 13036; 14562; 14745; 16010; 16176; 16396; 16542; 17394; 20307; 319430	Ctsh; C5ar2; Mmp8; Itch; Gdf3; Ccl8; Ctnnb1; Adrb2; Ccr3; Igfbp4; Il1b; Lpar1; Kdr; Cav1	827	827	14 (1.7%)
0.00834447	0.0469728	GO:0001944	b	4	vasculature development	207728; 69538; 11555; 12387; 12389; 12771; 13036; 16176; 16542; 17304; 18054; 21810; 319504	Ctsh; Antxr1; Mfge8; Nrcam; Pde2a; Ctnnb1; Adrb2; Ccr3; Ngp; Tgfbi; Il1b; Kdr; Cav1	744	743	13 (1.7%)
0.00845611	0.0423437	GO:0009409	b	3	response to cold	11555; 231507; 16956	Plac8; Adrb2; Lpl	51	51	3 (5.9%)
0.00845611	0.0470723	GO:0021545	b	4	cranial nerve development	12387; 14745; 212937	Ctnnb1; Tifab; Lpar1	51	51	3 (5.9%)
0.00868171	0.0423437	GO:0010035	b	3	response to inorganic substance	11486; 11846; 12259; 12389; 12925; 14590; 15439; 16542; 16819; 53945; 22042	Slc40a1; Lcn2; Arg1; Hp; C1qa; Tfrc; Ada; Crip1; Ggh; Kdr; Cav1	582	582	11 (1.9%)
0.00872201	0.048019	GO:0030278	b	4	regulation of ossification	100201; 68713; 11555; 12387; 17002; 80752	Ifitm1; Tmem64; Fam20c; Ctnnb1; Adrb2; Ltf	215	215	6 (2.8%)
0.00882622	0.0423437	GO:0050878	b	3	regulation of body fluid levels	11486; 11555; 12389; 14067; 20202; 27027; 21788; 212937	F5; Tfpi; Tspan32; Adrb2; S100a9; Ada; Tifab; Cav1	354	353	8 (2.3%)
0.00885913	0.0423437	GO:1901564	b	3	organonitrogen compound metabolic process	207728; 66889; 100340; 11431; 69538; 11655; 234911; 71481; 71943; 12286; 170750; 14245; 56209; 67260; 12655; 76044; 11486; 11555; 11846; 11847; 12259; 12260; 12387; 12389; 667823; 12628; 76681; 12771; 13003; 13034; 13036; 30939; 13807; 14537; 14562; 14590; 14745; 637515; 15109; 15439; 16010; 16176; 16396; 16542; 17002; 17155; 17394; 17691; 18054; 18263; 215772; 20307; 20202; 67800; 80287; 216856;…	Smpdl3b; Cers4; Ncapg2; Hal; Lpin1; Kmo; Cacna1a; Dgat2; Ctse; Ctnnb1; Eno2; Ngp; Igfbp4; Ada; Gcnt1; Mmp27; Lpar1; Trim5; Xpnpep1; Alpk1; Sik1; Itch; Gdf3; Chek2; Hp; Man1a; C1qb; C1qa; Tfpi; Mmp8; Rnf128; Ggh; Ctsh; Fam20c; Antxr1; Acp1; Trim12a; Ccl8; Trim12c; Pde2a; Adgb; Alas1; Adrb2; Ccr3; S100a9; Ltf; Tom1l1; Gde1; Pttg1; Il1b; Ifi202b; Odc1; Cav1; Chil3; Apobec3; Acpp; Nlrp1a; Cfh; Nlrp1b…	6611	6589	69 (1.0%)
0.00886777	0.0382621	GO:1990845	b	2	adaptive thermogenesis	14245; 11555; 12389; 231507; 16819	Lcn2; Plac8; Adrb2; Cav1; Lpin1	154	154	5 (3.2%)
0.00896388	0.0483902	GO:0048585	b	4	negative regulation of response to stimulus	207728; 100201; 100340; 11486; 11555; 11846; 11847; 12387; 12389; 14562; 14745; 16176; 16396; 16956; 17002; 17691; 319430; 26388; 27007; 50883; 110168; 21788	Smpdl3b; Tmem64; C5ar2; Ada; Lpar1; Chek2; Ifi202b; Sik1; Itch; Gdf3; Klrk1; Gpr18; Adrb2; Lpl; Ltf; Tfpi; Il1b; Pde2a; Cav1; Ctnnb1; Arg1; Arg2	1564	1563	22 (1.4%)
0.0089826	0.0483902	GO:0009063	b	4	cellular amino acid catabolic process	11846; 11847; 15109; 98256	Kmo; Arg1; Arg2; Hal	99	99	4 (4.0%)
0.00910417	0.0485233	GO:0071453	b	4	cellular response to oxygen levels	11555; 12389; 14745; 15441; 17988	Ndrg1; Adrb2; Lpar1; Hp1bp3; Cav1	155	155	5 (3.2%)
0.00924111	0.0434332	GO:0042493	b	3	response to drug	207728; 12286; 11486; 11846; 11847; 12387; 12389; 14590; 15439; 16176; 16513; 16542; 16819; 16956; 22042; 50883; 195046	Lcn2; Kcnj10; Nlrp1a; Hp; Cacna1a; Arg2; Ada; Pde2a; Ctnnb1; Lpl; Tfrc; Arg1; Il1b; Chek2; Ggh; Kdr; Cav1	1110	1103	17 (1.5%)
0.0093998	0.0495716	GO:0009948	b	4	anterior/posterior axis specification	12387; 14562; 212937	Ctnnb1; Gdf3; Tifab	53	53	3 (5.7%)
0.00941109	0.043507	GO:0035556	b	3	intracellular signal transduction	207728; 99633; 66922; 71085; 71481; 11486; 11555; 12387; 12389; 12771; 12925; 13036; 14562; 14745; 16010; 16176; 16396; 16542; 17002; 213783; 17329; 68428; 17394; 17691; 17988; 20307; 20202; 54199; 319430; 320832; 50883; 110168; 212937	Plekhg1; Cxcl9; Ctnnb1; Igfbp4; Ada; Lpar1; Chek2; Arhgap19; Alpk1; Sik1; Itch; Gdf3; Ccrl2; Sirpb1a; Mmp8; Ndrg1; Steap3; Ctsh; Ccl8; Pde2a; Adrb2; Ccr3; Adgrl2; Ltf; Tifab; Il1b; Gpr18; Crip1; Cav1; C5ar2; Rras2; S100a9; Kdr	2663	2661	33 (1.2%)
0.00948377	0.0382621	GO:0048870	b	2	cell motility	66922; 68713; 270152; 11486; 12387; 12389; 12771; 13003; 13036; 14537; 14745; 57266; 16176; 16542; 17329; 20307; 20202; 54199; 319430; 27007; 227210; 110168	Ifitm1; Cxcl9; C5ar2; Ada; Lpar1; Ctsh; Ccrl2; Gcnt1; Klrk1; Ccl8; Gpr18; Ccnyl1; Ccr3; S100a9; Jaml; Il1b; Cav1; Ctnnb1; Rras2; Vcan; Cxcl14; Kdr	1572	1571	22 (1.4%)
0.00948377	0.0382621	GO:0051674	b	2	localization of cell	66922; 68713; 270152; 11486; 12387; 12389; 12771; 13003; 13036; 14537; 14745; 57266; 16176; 16542; 17329; 20307; 20202; 54199; 319430; 27007; 227210; 110168	Ifitm1; Cxcl9; C5ar2; Ada; Lpar1; Ctsh; Ccrl2; Gcnt1; Klrk1; Ccl8; Gpr18; Ccnyl1; Ccr3; S100a9; Jaml; Il1b; Cav1; Ctnnb1; Rras2; Vcan; Cxcl14; Kdr	1572	1571	22 (1.4%)
0.00962129	0.101856	GO:0005901	c	4	caveola	11555; 12387; 12389; 21788	Ctnnb1; Adrb2; Tfpi; Cav1	101	101	4 (4.0%)
0.00966204	0.0504238	GO:0072358	b	4	cardiovascular system development	207728; 69538; 11555; 12387; 12389; 12771; 13036; 16176; 16542; 17304; 18054; 21810; 319504	Ctsh; Antxr1; Mfge8; Nrcam; Pde2a; Ctnnb1; Adrb2; Ccr3; Ngp; Tgfbi; Il1b; Kdr; Cav1	758	757	13 (1.7%)
0.00995142	0.0452629	GO:0046849	b	3	bone remodeling	100201; 11555; 12387; 22042	Ctnnb1; Adrb2; Tmem64; Tfrc	102	102	4 (3.9%)

## Sheet: Table S1.5
Table S1.5 Over-representation of DEGs in upstream regulators (IPA).
Upstream Regulator	Molecule Type	p-value of overlap	Target Molecules in Dataset
lipopolysaccharide	chemical drug	4.2e-20	ADA,ADGB,ADRB2,APOBEC3B,Apol7e (includes others),ARG1,ARG2,C1QA,CACNA1A,CAV1,Ccl8,CCR3,CCRL2,Chil3
TCL1A	transcription regulator	1.55e-16	C1QA,C1QB,CD5L,CLEC4E,CTSE,CTSH,IL1B,LCN2,LTF,Ly6a (includes others),LY9,MMP8,Ngp,S100A9,SLC40A1
mir-223	microRNA	1.87e-14	CCR3,Clec2d (includes others),CLEC4E,EMP1,FAM20C,GASK1B,IFI16,Ifitm6,IL1B,LPL,Ly6a (includes others),MMP27,MMP8,S100A9,SLC40A1,TGFBI
IFNG	cytokine	1.18e-11	ADGB,ARG1,ARG2,C1QA,C1QB,CAV1,Ccl8,CCR3,CCRL2,CD2,CD5L,Chil3
IL4	cytokine	3.42e-11	ALAS1,ARG1,ARG2,CCR3,CCRL2,CD2,Chil3
dexamethasone	chemical drug	2.68e-10	ADRB2,ALAS1,ARG2,C1QB,CAV1,CCR3,CDV3,Chil3
IL6	cytokine	3.1e-10	ADGRL2,ALAS1,ARG1,CCR3,CFH,Chil3
Immunoglobulin	complex	3.44e-10	ARG1,CHEK2,Chil3
IL10RA	transmembrane receptor	1.83e-09	ADGRL2,ARG2,CERS4,CLCN7,CLEC4E,CTSE,Cxcl9,GPR18,HSPA8,IFI16,IL1B,Klrk1,LCN2,Ly6a (includes others),PDE2A,SIRPB1
CSF2	cytokine	3.73e-09	ADA,ARG1,ATP6V0D2,Ccl8,CCRL2,CFH,Chil3
poly rI:rC-RNA	biologic drug	1.41e-08	Apol7e (includes others),ARG1,CCR3,Clec2d (includes others),CLEC4E,CTNNB1,Cxcl9,CYP4F2,H2-T24,IFI16,IFI44,IFI44L,IL1B,IQGAP2,Klrk1,KMO,LPL,LTF,Ly6a (includes others),MCM6,SLC40A1,Trim12a
STAT6	transcription regulator	1.44e-08	ARG1,CD2,Chil3	84 (12)
rosiglitazone	chemical drug	3.2e-08	ADA,ARG1,C1QA,C1QB,CAV1,Ccl8,CCRL2,CTNNB1,Cxcl9,DGAT2,HP,IL1B,LCN2,LPIN1,LPL,MCM6,Ngp,S100A9
progesterone	chemical - endogenous mammalian	4.96e-08	ACP3,ADRB2,CADM1,CAV1,Ccl8,CCR3,Chil3
STAT1	transcription regulator	1.24e-07	ALPK1,APOBEC3B,ARG1,Ccl8,CCRL2,Chil3
CCR2	G-protein coupled receptor	1.92e-07	ARG1,C1QA,C1QB,Ccl8,Chil3
TPH1	enzyme	1.99e-07	Erdr1,H2BC18,HSPA8,IFI16,KMO,MPP7,Trim12a,TRIM5
NR1H3	ligand-dependent nuclear receptor	2.03e-07	ADRB2,ARG2,C1QA,Ccl8,CCR3,CD5L,CHEK2,CLEC4E,IL1B,LPL,MFGE8,VCAN
STAT3	transcription regulator	2.21e-07	ARG1,ARG2,Ccl8,CCRL2,Cxcl9,GBP3,HP,IFI16,Ifi202b,IFI44,IL1B,KDR,Klrk1,LTF,NDRG1,PTTG1,RRAS2,S100A9,TRIM5,VCAN
TAZ	enzyme	2.6e-07	ADGB,ADRB2,ARG1,CAV1,CCRL2,Chil3
ZBTB10	other	3.16e-07	Cxcl9,GBP3,IFI16,Ifi202b,Ifitm1,Ifitm6,IL1B,Klrk1,LPL,LY9
lisinopril	biologic drug	3.57e-07	Chil3
TNF	cytokine	3.85e-07	ADRB2,APOBEC3B,ARG1,CAV1,Ccl8,CCR3,CERS4,CLEC4E,CTNNB1,Cxcl9,EMP1,FCGRT,GASK1B,GBP3,GPR18,HP,HSPA8,IFI16,IGFBP4,IL1B,KDR,KMO,LCN2,LPL,MARCKSL1,MMP8,ODC1,PDE2A,PLEKHG1,PLXDC2,RNASE4,S100A9,SLC40A1,TFPI,TFRC,TJP2
IRF3	transcription regulator	4.89e-07	APOBEC3B,ARG2,CCRL2,Cxcl9,IFI16,IFI44,IFI44L,IL1B,Klrk1,LCN2,PLAC8
IL2	cytokine	5.27e-07	Ccl8,CCR3,CD2,CORO2A,Cxcl9,EMP1,GCNT1,IFI16,IGFBP4,IL1B,JAML,Ly6a (includes others),NDRG1,ODC1,OSBPL3,PLAC8,RNF128,RRAS2,SLAMF7,TFRC
CEBPB	transcription regulator	8.21e-07	ANTXR1,ARG1,C1QA,CCRL2,CHEK2,CLEC4E,CTNNB1,DGAT2,HP,HSPA8,IGFBP4,IL1B,LCN2,MCM6,MSH5,ODC1,TFRC,VCAN
KDM1A	enzyme	8.34e-07	ACP1,ATP6V0E2,C1QB,CTNNB1,ELL2,IFI16,IFI44,IGFBP4,IQGAP2,LY9,MCM6,PDE2A,PTTG1,STEAP3
STING1	other	9.17e-07	ARG1,Cxcl9,IFI16,IFI44,IFI44L,IL1B,LCN2
IL17RD	other	9.48e-07	Cxcl9,HP,IL1B,S100A9
BHLHE40	transcription regulator	9.91e-07	CAV1,CCRL2,Cxcl9,ENO2,GPR18,IFI16,Ifitm1,Klrk1,LPAR1,NDRG1,PLAC8,SLAMF7,XPNPEP1
semaxinib	chemical drug	1.03e-06	ARG1,C1QA,C1QB,Cxcl9,IL1B,KDR,LCN2,LTF,MCM6
CITED2	transcription regulator	1.06e-06	ARG1,Ccl8,Chil3
CISH	other	1.34e-06	ATP6V0D2,CCRL2,CLEC4E,CYP4F2,IL1B,MMP8,TGFBI
SLC7A2	transporter	1.41e-06	ARG1,Chil3
E. coli B4 lipopolysaccharide	chemical toxicant	1.58e-06	C1QB,Csprs (includes others),F5,FBLIM1,IFI16,Ifitm6,IL1B,KMO,LCN2,LILRB3,Ly6a (includes others),Ngp
ACKR2	G-protein coupled receptor	1.69e-06	Cxcl9,IFI16,IFI44,Ifitm1,Ifitm6,IL1B
PLCG2	enzyme	1.76e-06	C1QA,C1QB,Ccl8,Cxcl9,IFI16,LPL,MFGE8
IL10	cytokine	2.6e-06	ARG1,ARG2,Ccl8,CD2,Chil3
NFAT5	transcription regulator	2.7e-06	CCR3,CHEK2,Cxcl9,IFI16,IL1B,LCN2,Ly6a (includes others),MCM6,PTGFRN
dextran sulfate	chemical drug	3.09e-06	ADA,ARG1,Ccl8,CFH,CTNNB1,Cxcl9,HAUS8,IL1B,MCM6,ODC1,S100A9,STEAP3
EPAS1	transcription regulator	3.32e-06	ARG1,ARG2,C1QA,CACNA1A,CAV1,DGAT2,ENO2,KDR,LPL,NDRG1,SLC40A1
IFNAR1	transmembrane receptor	3.5e-06	Apol7e (includes others),ARG1,CLEC4E,Cxcl9,IFI16,IFI44,IL1B,Ly6a (includes others),VCAN
VASP	other	3.83e-06	ARG1,Chil3
beta-estradiol	chemical - endogenous mammalian	5.05e-06	ACP3,ADA,ADRB2,ANTXR1,ARG1,ATP6V0D2,CAV1,Ccl8,CCR3,Clec2d (includes others),COLEC12,CTNNB1,CTSH,EMP1,F5,FCGRT,HSPA8,Ifi202b,IGFBP4,IL1B,IQGAP2,KDR,Klrk1,LCN2,LPIN1,LPL,LTF,MCM6,NDRG1,ODC1,OSBPL3,PTTG1,QSOX1,RNF128,RRAS2,S100A9,TFPI,TJP2,VCAN
FGFR4	kinase	5.09e-06	CTNNB1,DGAT2,KDR,LPAR1,LPL
TLR3	transmembrane receptor	5.55e-06	Apol7e (includes others),ARG2,Cxcl9,GBP3,IFI16,Ifi202b,IFI44,IFI44L,IL1B,Klrk1,LCN2
CGAS	enzyme	5.9e-06	ARG1,Cxcl9,IFI44,IFI44L,IL1B
ZFP36	transcription regulator	6.28e-06	CLMP,IL1B,LCN2,LTF,Ngp,S100A9,TFRC
FZD9	G-protein coupled receptor	6.6e-06	CXCL14,IFI16,Ifi202b,IFI44
IL1B	cytokine	6.77e-06	ACP3,ADRB2,ANTXR1,ARG1,Ccl8,CCRL2,CTNNB1,Cxcl9,GBP3,HP,IFI16,IGFBP4,IL1B,KDR,LCN2,MARCKSL1,MCM6,MMP8,ODC1,PLXDC2,S100A9,TJP2,VCAN
DYSF	other	7.75e-06	C1QB,CAV1,Ccl8,CTSH,DGAT2,IFI16,Ifi202b
cyclosporin A	biologic drug	7.97e-06	ACP3,ALAS1,CAV1,ELL2,F5,FBLIM1,IL1B,IQGAP2,KDR,LCN2,NRCAM,ODC1,S100A9,SMPDL3B
PPARG	ligand-dependent nuclear receptor	8e-06	ADRB2,ARG1,CAV1,CTNNB1,CXCL14,DGAT2,ENO2,FAM20C,HP,IL1B,LPL,NDRG1,ODC1,RNF144B,SLC44A1
TREM2	transmembrane receptor	8.27e-06	ARG1,ATP6V0D2,Chil3
SOD1	enzyme	8.41e-06	C1QA,C5AR2,CTNNB1,H2-T24,HSPA8,IFI16,IFI44,IL1B,LPL,SLC40A1,TFRC
TP53	transcription regulator	8.47e-06	ADA,ADRB2,ANTXR1,ARG1,CAV1,CHEK2,CHIC1,Chil3
mir-130	microRNA	8.96e-06	ARG1,IL1B,KDR,LCN2,LTF
PELP1	other	9.99e-06	ADA,ADRB2,CTSH,FGGY,IFI44,IL1B,NDRG1,S100A9
N-cor	group	1.16e-05	C1QA,Ccl8,CXCL14,FAM20C,IL1B,RNF144B,SLC44A1
SOCS1	other	1.17e-05	ARG1,Chil3
TET2	enzyme	1.29e-05	CTNNB1,HAL,IFI16,Ifitm1,IL1B,JAML,MMP27,MMP8
YAP1	transcription regulator	1.41e-05	ADGB,ARG1,CCRL2,Chil3
TCF4	transcription regulator	1.76e-05	ADA,CADM1,CD2,Clec2d (includes others),CTSE,GBP3,IFI16,IGFBP4,IL1B,Ly6a (includes others),PLAC8,SLAMF7
RXRB	ligand-dependent nuclear receptor	1.78e-05	C1QA,Ccl8,COLEC12,IL1B,LCN2,VCAN
INSIG1	other	2.01e-05	Ccl8,CLEC4E,CYP4F2,LCN2,LPIN1,LPL,S100A9
CCL2	cytokine	2.13e-05	Chil3
JUNB	transcription regulator	2.21e-05	C1QB,CAV1,Ccl8,Cxcl9,IFI16,IL1B,LCN2,LPAR1
JAK2	kinase	2.21e-05	CTNNB1,F5,Ifitm1,IL1B,LCN2,ODC1,PDE2A,POP4
thioacetamide	chemical toxicant	2.21e-05	ARG2,EMP1,GDE1,IL1B,KDR,LCN2,MCM6,ODC1,PTGFRN,STEAP3
17-alpha-ethinylestradiol	chemical drug	2.42e-05	C1QB,CCR3,CD5L,IFI16,LCN2,LPIN1,ODC1,SLC40A1
CREB1	transcription regulator	2.95e-05	ALAS1,ARG1,Chil3
IL33	cytokine	2.99e-05	ARG1,Chil3
FOS	transcription regulator	3.52e-05	ALAS1,CADM1,Ccl8,CERS4,CTSH,Cxcl9,FBLIM1,IFI16,IL1B,LPL,MMP8,ODC1,PTTG1,S100A9,TGFBI
PPARD	ligand-dependent nuclear receptor	3.6e-05	ARG1,C1QA,C1QB,Chil3
VCAN	other	3.77e-05	IFI44,IFI44L,IGFBP4,IL1B,LCN2,RNASE4,SMPDL3B,VCAN
ADAMTS12	peptidase	3.93e-05	Chil3
CEBPA	transcription regulator	4.01e-05	ARG1,ARG2,DGAT2,GGH,HP,IGFBP4,LCN2,LPL,LTF,Ly6a (includes others),MMP8,S100A9,VCAN
GW3965	chemical reagent	4.11e-05	ARG2,CAV1,CHEK2,CLEC4E,DGAT2,IL1B,LPL
Interferon alpha	group	4.39e-05	APOBEC3B,CAV1,CCR3,Cxcl9,GBP3,IFI16,IFI44,IFI44L,IGFBP4,IL1B,S100A9,SLAMF7,TRIM5
bromodeoxyuridine	chemical drug	4.68e-05	IFI16,IFI44,IGFBP4,IL1B,TGFBI
PDK2	kinase	4.71e-05	ARG1,Chil3
IRF7	transcription regulator	5.25e-05	CCRL2,GBP3,IFI16,IFI44,IFI44L,Ly6a (includes others),PLAC8,TRIM5
SMARCA5	transcription regulator	5.29e-05	ALPK1,CORO2A,CRIP1,IGFBP4,Ly6a (includes others),PLAC8,TSPAN32
NPC1	transporter	5.5e-05	CAV1,CCR3,LPL,MMP8,OSBPL3,S100A9
sepiapterin	chemical - endogenous mammalian	5.53e-05	KDR,LCN2
IL3	cytokine	5.63e-05	ADA,ARG1,C1QA,CCR3,Chil3
quercetin	chemical drug	5.8e-05	ACP3,ADGRL2,CAV1,CRIP1,IL1B,LCN2,LPL,ODC1,PLAC8
TGFB1	growth factor	5.93e-05	ACP3,ARG1,ARHGAP19,C1QA,C1QB,CADM1,CAV1,Ccl8,CCR3,CCRL2,CFH,Clec2d (includes others),CTNNB1,CTSH,ENO2,F5,GCNT1,IFI16,IGFBP4,IL1B,KDR,LCN2,LPAR1,LPL,Ly6a (includes others),SLAMF7,TFPI,TFRC,TGFBI,TJP2,VCAN
genistein	chemical drug	5.94e-05	ACP3,ALAS1,ARG1,ATP6V0D2,CHEK2,CLCN7,CTSH,CYP4F2,IL1B,LPL,LTF,OSBPL3
TREX1	enzyme	6.14e-05	IFI16,IFI44,IFI44L,Ly6a (includes others)
resiquimod	chemical drug	6.57e-05	APOBEC3B,CCRL2,Clec2d (includes others),CLEC4E,Cxcl9,IFI16,IFI44L,IGFBP4,IL1B,TRIM5
tretinoin	chemical - endogenous mammalian	6.85e-05	ADA,ALAS1,ARG1,C1QA,CCRL2,Chil3
S100A8	other	7.19e-05	ARG2,C1QB,CTNNB1,CXCL14,Cxcl9,FBLIM1,IL1B,VCAN
RGS10	enzyme	7.25e-05	ARG1,Ccl8,CCR3,Chil3
Gcg	other	7.25e-05	ARG1,AS3MT,HAL,RNASE4,TFRC
PRDM1	transcription regulator	7.37e-05	ADA,ARG2,CFH,F5,HAL,Ifi202b,IL1B,PLAC8,S100A9,SMPDL3B
SRF	transcription regulator	7.65e-05	CTNNB1,KDR,LCN2,LPL,LTF,Ngp,NLRP1,PDE2A,S100A9,TJP2,VCAN
IRF6	transcription regulator	7.88e-05	APOBEC3B,ARG1,Chil3
trinitrobenzenesulfonic acid	chemical reagent	7.93e-05	CLEC4E,CTNNB1,Cxcl9,IL1B,LCN2,S100A9
MYD88	other	8.01e-05	ACP3,APOBEC3B,ARG1,CCRL2,CTNNB1,Cxcl9,HP,IL1B,LPAR1,MMP8
urethane	chemical toxicant	8.04e-05	ARG1,Chil3
TO-901317	chemical reagent	8.32e-05	ALAS1,ARG2,CD5L,CFH,HP,IGFBP4,IL1B,LPL,MCM6
KU-60019	chemical drug	8.54e-05	ARG1,Chil3
ERBB2	kinase	8.79e-05	ALAS1,CADM1,CLEC4E,CRIP1,CTNNB1,Cxcl9,ELL2,EMP1,HP,IGFBP4,IL1B,KDR,LCN2,MAN1A1,MCM6,NDRG1,PLAC8,TGFBI,VCAN
IFNB1	cytokine	8.95e-05	Apol7e (includes others),CLEC4E,GBP3,GDF3,IFI16,Ifitm1,IL1B,MCM6,RNASE4,SIRPB1
SPI1	transcription regulator	9.2e-05	CTSE,CXCL14,Cxcl9,FCGRT,HSPA8,IFI44,IFI44L,IL1B,LILRB3,LTF
NOS2	enzyme	9.34e-05	Chil3
LDLR	transporter	9.44e-05	C1QA,Ccl8,CCR3,CLEC4E,IL1B,LCN2,LPL,MFGE8,VCAN
calcitriol	chemical drug	9.82e-05	ARG1,Ccl8,Clec2d (includes others),Cxcl9,IFI44L,IL1B,LCN2,LPAR1,LPL,LTF,Ly6a (includes others),ODC1,S100A9,TFPI,TJP2
EGFR	kinase	0.000106	ARG1,CAV1,Chil3
cardiotoxin	chemical - other	0.000107	CTSH,Cxcl9,HP,Ifitm6,IL1B,LCN2,LTF,MMP8,S100A9
bexarotene	chemical drug	0.000108	ADRB2,Chil3
PLA2G2D	enzyme	0.00011	ARG1,IL1B,S100A9
B4GALNT1	enzyme	0.00011	C1QA,C1QB,IL1B
JUN	transcription regulator	0.000112	ALAS1,ARG1,C1QB,CAV1,Ccl8,Cxcl9,IFI16,IGFBP4,IL1B,KDR,LPAR1,MMP8,NRCAM
RXRA	ligand-dependent nuclear receptor	0.000117	ARG2,C1QA,Ccl8,COLEC12,CTSH,IL1B,LCN2,LPL,LTF,VCAN
diethylstilbestrol	chemical drug	0.00012	C1QA,CXCL14,EMP1,KDR,LTF,MFGE8,MMP8,PTTG1,STEAP3,TGFBI
NR3C2	ligand-dependent nuclear receptor	0.000121	ARG1,Chil3
GW501516	chemical drug	0.000138	Ifi202b,IL1B,LPIN1,LPL,LTF,S100A9
TBK1	kinase	0.000145	APOBEC3B,Cxcl9,H2-T24,IFI16,Ifi202b,IFI44
AIM2	other	0.000146	Ifi202b,IL1B,LCN2,Ly6a (includes others)
DUSP1	phosphatase	0.000148	IFI16,IFI44,Ifitm6,IL1B,LTF,Ngp,S100A9
TGFBR2	kinase	0.000153	CTNNB1,DGAT2,GPR18,HP,IL1B,KDR,Klrk1,Ly6a (includes others),ODC1,QSOX1,S100A9
GPS2	transcription regulator	0.000155	FAM20C,HP,IL1B,RNF144B,SLC44A1
CAV1	transmembrane receptor	0.000161	ARG1,CAV1,CTNNB1,HSPA8,KDR,TFPI,TJP2
tacrolimus	chemical drug	0.000161	CCR3,CORO2A,ELL2,F5,IGFBP4,IL1B,MARCKSL1,ODC1,OSBPL3
CDD450	chemical drug	0.000165	IGFBP4,IL1B
troglitazone	chemical drug	0.000167	ALAS1,CAV1,CTNNB1,DGAT2,ENO2,FGGY,HP,IFI16,IL1B,LPL,NDRG1
PDE5A	enzyme	0.000174	IL1B,PDE2A,S100A9
IGF1	growth factor	0.000177	ADA,C1QA,Ccl8,Csprs (includes others),CTNNB1,IGFBP4,IL1B,LCN2,LPL,Ly6a (includes others),ODC1,PLXDC2,PTTG1,TGFBI
ELOVL3	enzyme	0.000178	ATP6V0D2,IFI16,IQGAP2,SLAMF7,Trim12a
SOX4	transcription regulator	0.00018	CD2,CTNNB1,EMP1,Ifitm1,IGFBP4,Ly6a (includes others),MARCKSL1,RNASE4
Nr1h	group	0.000181	ARG2,CAV1,CD5L,CLEC4E,IL1B,LPL,MARCKSL1
NRAS	enzyme	0.000186	CFH,CTNNB1,CTSE,IFI16,Ifi202b,IL1B,KDR,LCN2
bleomycin	biologic drug	0.000186	ARG1,Ccl8,Chil3
NFKBIA	transcription regulator	0.000187	CCR3,CTNNB1,FCGRT,GBP3,HSPA8,IFI16,IL1B,LCN2,Ly6a (includes others),MFGE8,S100A9,TFRC
mifepristone	chemical drug	0.000199	ALAS1,ARG1,C1QB,CAV1,IL1B,LTF,Ly6a (includes others),NDRG1,TFPI,VCAN
ITCH	enzyme	0.000201	CTNNB1,IL1B,MCM6,TFRC
PLAU	peptidase	0.000204	ARG1,Chil3
RC3H1	enzyme	0.000204	APOBEC3B,IFI16,IFI44,IFI44L,IL1B
LINC00662	other	0.000213	ARG1,CTNNB1,RNF144B
IL13	cytokine	0.000214	ADA,ARG1,ARG2,Ccl8,Chil3
PRKD1	kinase	0.000217	CD2,Cxcl9,IL1B,KDR,LPL
deferoxamine	chemical drug	0.000218	CTNNB1,FAM20C,IFI16,IGFBP4,LCN2,LPL,NDRG1,TFRC
SAA	group	0.000222	ARG1,Chil3
TLR4	transmembrane receptor	0.000231	ACP3,APOBEC3B,Ccl8,CCRL2,Cxcl9,IFI16,IL1B,LCN2,SMPDL3B,TFRC,Trim12a
linoleic acid	chemical - endogenous mammalian	0.000232	CYP4F2,IL1B,KDR,LPL,S100A9
HIF1A	transcription regulator	0.000237	ATP6V0D2,CAV1,CCRL2,Cxcl9,ENO2,HP,IFI16,IL1B,MCM6,NDRG1,PLAC8,SLC40A1,TFRC
5-N-ethylcarboxamido adenosine	chemical reagent	0.000238	ARG1,ARG2,CTNNB1,IL1B,ODC1,VCAN
TNIP1	other	0.000244	IL1B,LCN2,MMP8,S100A9
LG100268	chemical reagent	0.000244	ARG2,CYP4F2,LPL,NDRG1
PML	transcription regulator	0.000255	IFI44,IFI44L,IL1B,LPL,MCM6,NDRG1,RRAS2
KLK5	peptidase	0.000257	Ccl8,IL1B,S100A9
Insulin	group	0.000259	ALAS1,ARG2,CTNNB1,DGAT2,HP,HSPA8,IGFBP4,IL1B,ITCH,LPIN1,LPL,MCM6,ODC1,PTGFRN,TGFBI
NCOA2	transcription regulator	0.000265	CTNNB1,Cxcl9,Ifitm1,IL1B,LPIN1,LPL,TRIM5
SAA1	transporter	0.000268	ARG1,Chil3
PLG	peptidase	0.000279	ARG1,CAV1,COLEC12,IL1B,MFGE8
CSF3	cytokine	0.00028	ARG1,CTNNB1,LCN2,LTF,Ly6a (includes others),MMP8,ODC1,TFRC
AGER	transmembrane receptor	0.000296	ARG1,CTNNB1,IL1B,LPL,S100A9
L-triiodothyronine	chemical - endogenous mammalian	0.000297	ADRB2,CTNNB1,CTSH,CXCL14,ENO2,HP,IGFBP4,KCNJ10,LCN2,ODC1,PTTG1,SLC46A3,TRIM5
FOXO3	transcription regulator	0.000304	ATP6V0D2,C1QA,CAV1,CERS4,ENO2,LCN2,NCAPG2,NDRG1,PTTG1,SLC40A1
GAB1	other	0.000307	ARG1,Chil3
superoxide	chemical - endogenous mammalian	0.000307	CAV1,IL1B,MARCKSL1
S100A9	other	0.000317	C1QB,CTNNB1,CXCL14,FBLIM1,IL1B,S100A9,VCAN
LDB1	transcription regulator	0.000317	CERS4,CLEC4E,ENO2,Ifitm1,MFGE8,NDRG1,NLRP1,PTTG1,SLC40A1
CD3	complex	0.000324	ACP3,ALAS1,CD2,HSPA8,IL1B,ITCH,Ly6a (includes others),NLRP1,ODC1,RNF128,SMPDL3B,TFRC,TOM1L1,TRIM5
LMO2	transcription regulator	0.000325	CERS4,CLEC4E,ENO2,Ifitm1,MFGE8,NDRG1,NLRP1,PTTG1,SLC40A1
fluticasone propionate	chemical drug	0.000328	C1QB,EMP1,IL1B,LPL,MFGE8,PLAC8,TFPI
TRU-TCA1-1	other	0.000329	ARG1,Chil3
methylprednisolone	chemical drug	0.000345	ADGRL2,ALAS1,ARG1,C1QB,CTSH,EMP1,HAL,IL1B,KMO,LPL,Ly6a (includes others),ODC1,SLC40A1,TFRC
JUND	transcription regulator	0.000353	ALAS1,C1QB,Ccl8,Cxcl9,Ifi202b
ANGPTL4	other	0.000362	DGAT2,LPIN1,LPL
IFN alpha	beta	group	0.000374
AIRE	transcription regulator	0.000374	Clec2d (includes others),IFI44,LTF,Ngp,S100A9
IL21	cytokine	0.000376	ARG1,ARG2,CCRL2,CD2,Cxcl9,IFI16,Klrk1
SENP3	peptidase	0.000382	Ccl8,Cxcl9,H2-T24,IFI44
Hbb-b2	other	0.000382	C1QA,Cxcl9,IL1B,TFRC
BMP7	growth factor	0.000397	ADGRL2,CTNNB1,GDF3,IGFBP4,IL1B,LTF,NDRG1,VCAN
MYB	transcription regulator	0.000403	ADA,COPA,GPR18,HSPA8,KDR,LCN2,PDE2A
CALCA	other	0.000403	ARG1,CTNNB1,DGAT2,KDR,ODC1,PLXDC2,TJP2
PLCG1	enzyme	0.000424	CTNNB1,ENO2,KDR
KCNJ10	ion channel	0.000424	Cxcl9,Ifi202b,KCNJ10
HRG	other	0.000424	C1QA,C1QB,CXCL14
elovanoid N32	chemical - endogenous mammalian	0.000424	CFH,IL1B,MMP8
chitin	chemical - endogenous non-mammalian	0.000424	ARG1,Chil3
CpG oligonucleotide	chemical drug	0.00043	CLEC4E,FCGRT,GBP3,IL1B,MCM6,SLC40A1,TFRC
dimethyl sulfoxide	chemical drug	0.000439	CTNNB1,IFI16,IL1B,LCN2,LPL,TFRC
APOE	transporter	0.000452	C1QA,C1QB,C5AR2,CAV1,CTNNB1,IL1B,KCNJ10,LCN2,LPL,S100A9
BCL6	transcription regulator	0.000457	ARG1,CD2,FCGRT,FCRL1,IL1B,LPIN1,Ly6a (includes others),SMPDL3B
IGF1R	transmembrane receptor	0.000459	ACP1,ADRB2,CD5L,CTNNB1,EMP1,IGFBP4,IL1B,LPL,TGFBI
PGR	ligand-dependent nuclear receptor	0.000481	ELL2,IFI16,IFI44,IFI44L,NDRG1,SFI1,SMPDL3B,TGFBI,VCAN
KRAS	enzyme	0.000489	ARG1,CAV1,CTNNB1,CXCL14,ENO2,GCNT1,H2-M2,IL1B,IQGAP2,LCN2,Ly6a (includes others),ODC1,OR5V1,PTTG1,RNASE4,VCAN
PDK4	kinase	0.000492	ARG1,Chil3
ST8SIA1	enzyme	0.000492	C1QA,C1QB,IL1B
epirubicin	chemical drug	0.000492	CAV1,CTNNB1,IL1B
elovanoid N34	chemical - endogenous mammalian	0.000492	CFH,IL1B,MMP8
VEGFA	growth factor	0.000493	ALAS1,ARG2,CAV1,CCRL2,CTNNB1,IGFBP4,IL1B,KDR,TJP2
AGT	growth factor	0.000496	ARG1,CAV1,CD5L,CTNNB1,GGH,HP,IFI16,IGFBP4,IL1B,KDR,LCN2,MMP8,NDRG1,PLAC8,S100A9,TFPI,TFRC
MYC	transcription regulator	0.000501	ARG1,CAV1,CRIP1,CTNNB1,EMP1,FCGRT,GBP3,GDF3,GGH,IFI16,IFI44,IFI44L,IQGAP2,KDR,Ly6a (includes others),MCM6,NDRG1,ODC1,PLAC8,TFRC,TRIM5
KLF2	transcription regulator	0.000523	CAV1,CCR3,IL1B,KDR,NDRG1,TFPI,TFRC
pristane	chemical toxicant	0.000527	ARG1,IFI16,IL1B,Ly6a (includes others)
SPINDOC	other	0.000545	IFI44L,IL1B
GATAD2A	transcription regulator	0.000545	ARG1,S100A9
SPIN1	other	0.000545	IFI44L,IL1B
Wfdc17	other	0.000545	ARG1,IL1B
tideglusib	chemical drug	0.000545	CTNNB1,KDR
LCN2	transporter	0.000546	ARG1,Ccl8,Chil3
IFNA2	cytokine	0.000552	CAV1,CORO2A,IFI16,IFI44,IFI44L,IL1B,NLGN2,PTTG1
IFNA4	cytokine	0.000569	CCRL2,H2-T24,JAML,Ly6a (includes others)
ERK	group	0.000582	ARG2,CAV1,CTNNB1,IL1B,LCN2,NDRG1,ODC1,VCAN
decitabine	chemical drug	0.000586	ADGRL2,ADRB2,CADM1,CAV1,CCR3,Chil3
SCD	enzyme	0.000593	CERS4,DGAT2,IL1B,LCN2,LPIN1,LPL,S100A9
IFIH1	enzyme	0.000613	Clec2d (includes others),IFI44L,IL1B,Ly6a (includes others)
FAM3B	cytokine	0.000648	CAV1,IGFBP4,LCN2
CTNNB1	transcription regulator	0.000649	ATP6V0D2,CADM1,CCRL2,CHEK2,CRIP1,CTNNB1,CXCL14,Cxcl9,DGAT2,ENO2,HP1BP3,IFI16,IL1B,KDR,LPL,MFGE8,NRCAM,VCAN
PPIF	enzyme	0.000667	Ccl8,CCRL2,Cxcl9,Ifi202b,MCM6
RGS4	enzyme	0.000667	FBLIM1,KDR,PDE2A,SFI1,TFRC
SNCA	enzyme	0.000708	ARG1,Chil3
MAPK1	kinase	0.000708	ARG2,CAV1,CTNNB1,EMP1,IFI16,IFI44,IL1B,MSH5,OSBPL3,TRIM5
TREM1	transmembrane receptor	0.000756	ADRB2,CCRL2,IL1B,LPL,LY9,PLAC8,SLAMF7
iron	chemical - endogenous mammalian	0.000758	LCN2,NDRG1,SLC40A1,TFRC
oleic acid	chemical - endogenous mammalian	0.000781	ARG1,CYP4F2,DGAT2,IL1B,LCN2,LPL
Ifn gamma	complex	0.000808	Cxcl9,IFI44L,IGFBP4,IL1B,Ly6a (includes others)
Irgm1	other	0.000808	APOBEC3B,Cxcl9,IFI16,IFI44,TRIM5
POU2F2	transcription regulator	0.000808	ADA,ARG2,ELL2,FCRL1,PLEKHG1
TICAM1	other	0.000809	APOBEC3B,Apol7e (includes others),CCRL2,IFI16,IL1B,LPAR1
losartan potassium	chemical drug	0.000809	CAV1,Chil3
CEBPE	transcription regulator	0.000812	LCN2,LTF,MMP8,Ngp
MCB-613	chemical reagent	0.000814	Cxcl9,IL1B
ZNF395	transcription regulator	0.000814	IFI16,IFI44
CXXC5	other	0.000814	CTNNB1,KDR
glaucocalyxin A	chemical - endogenous non-mammalian	0.000814	IL1B,LCN2
KLF4	transcription regulator	0.000827	ADRB2,AKR1E2,ARG1,Chil3
oxazolone	chemical reagent	0.000832	Cxcl9,IL1B,KDR
HNRNPA2B1	other	0.000838	CADM1,CRIP1,LPAR1,NRCAM,SFI1,VCAN
CLEC4G	other	0.000868	ARG1,Chil3
CASP8	peptidase	0.000868	Ifi202b,IL1B,Nlrp1a,S100A9
hydroxypropyl-beta-cyclodextrin	chemical drug	0.000868	CD5L,CXCL14,IL1B,LPIN1
ETV5	transcription regulator	0.000886	CAV1,CTNNB1,LCN2,NRCAM,TJP2
TERT	enzyme	0.0009	CAV1,IFI16,IGFBP4,IL1B,IQGAP2,MFGE8
cephaloridine	chemical drug	0.000927	ALAS1,CXCL14,Ifitm6,MCM6,TFRC
immethridine	chemical reagent	0.000935	HP,IFI16,LCN2
Ige	complex	0.000959	ALAS1,ARG1,CAV1,CLEC4E,ENO2,H2-M2,IL1B,MARCKSL1,TFRC
cyclic AMP	chemical - endogenous mammalian	0.00101	ANTXR1,ARG1,ARG2,ENO2,IGFBP4,IL1B,KDR,ODC1
TNFSF11	cytokine	0.00103	ATP6V0D2,CAV1,Ccl8,CLEC4E,CTNNB1,IL1B,ITCH,MARCKSL1
METTL3	enzyme	0.00105	IL1B,NLRP1,Nlrp1a
IL17C	cytokine	0.00105	IL1B,LCN2,S100A9
GIP	other	0.00105	Ccl8,Cxcl9,IL1B,LPL
heme	chemical - endogenous mammalian	0.00105	ALAS1,Cxcl9,IL1B,LCN2
PSEN2	peptidase	0.00106	C1QA,C1QB,CTNNB1,EMP1,Erdr1
MAP3K8	kinase	0.00107	ACP3,Apol7e (includes others),ARG1,COLEC12,HP,IL1B
SOD2	enzyme	0.00111	ACP3,COLEC12,IL1B,MMP8,ODC1
dihydrotestosterone	chemical - endogenous mammalian	0.00111	ACP3,ALAS1,ARG1,Chil3
FOXC2	transcription regulator	0.00112	ADRB2,CTNNB1,KDR,LPL
GATA2	transcription regulator	0.0012	CCR3,CLEC4E,KDR,LCN2,LTF,Ly6a (includes others),Ngp,S100A9,TFRC,TSPAN32
PIK3CG	kinase	0.0012	APOBEC3B,ARG1,ATP6V0D2,Cxcl9,IL1B
EGF	growth factor	0.00122	ADA,CAV1,CXCL14,EMP1,GDF3,IGFBP4,IL1B,LCN2,LTF,ODC1,PTTG1,S100A9,VCAN
ESR2	ligand-dependent nuclear receptor	0.00123	CAV1,CTNNB1,CTSH,IFI44,IGFBP4,IL1B,KDR,LPL,MCM6,MPP7,NDRG1,ODC1,POP4,S100A9
10E,12Z-octadecadienoic acid	chemical - endogenous mammalian	0.0013	ATP6V0D2,CAV1,DGAT2,GDF3,IL1B,LPIN1
fulvestrant	chemical drug	0.00133	ADRB2,CAV1,CTNNB1,IL1B,LPL,LTF,PTTG1,TFRC
emodin	chemical drug	0.00134	ARG1,Chil3
HGF	growth factor	0.0014	ADGRL2,CAV1,CTNNB1,EMP1,IGFBP4,IL1B,LCN2,MMP8,NRCAM,PTTG1,S100A9
laquinimod	chemical drug	0.00142	ACP3,Apol7e (includes others),LPAR1,MMP27,MMP8
IFN Beta	group	0.00143	CAV1,CXCL14,Cxcl9,IFI16,IFI44,IL1B,KMO
RPSA	translation regulator	0.00143	GBP3,Ifi202b,IL1B
GPAT3	enzyme	0.0015	DGAT2,LPL
GSK0660	chemical reagent	0.0015	C1QA,C1QB
U1 snRNP	complex	0.0015	LY9,SLAMF7
CD5L	transmembrane receptor	0.0015	Ccl8,IL1B
tyrphostin	chemical drug	0.0015	ARG1,CTNNB1
TNFRSF1A	transmembrane receptor	0.00152	CLMP,IL1B,KDR,LCN2,Ngp,TFRC
STAT4	transcription regulator	0.00154	Cxcl9,ENO2,Ifi202b,LPIN1,NDRG1,PLAC8,RNF128
PD98059	chemical - kinase inhibitor	0.00154	APOBEC3B,CAV1,CTNNB1,CTSH,EMP1,ENO2,IL1B,LPL,ODC1,PTTG1,RNASE4,VCAN
NR4A1	ligand-dependent nuclear receptor	0.00155	CTNNB1,ENO2,IL1B,LPIN1,LPL,Ly6a (includes others),MARCKSL1,MMP8
PRKAG3	kinase	0.00157	ALAS1,ELL2,ODC1,RNF128,SLC40A1,TFRC
kainic acid	chemical toxicant	0.00157	CTSE,IL1B,KDR,LCN2,ODC1,Sik1
CTSB	peptidase	0.00157	ARG1,IL1B,KDR
clodronic acid	chemical drug	0.00157	ARG1,IL1B,MFGE8
SOX7	transcription regulator	0.00159	KDR,MFGE8,TGFBI,VCAN
TRIM24	transcription regulator	0.0016	GBP3,IFI44,Ly6a (includes others),PLAC8,TGFBI
CpG ODN 2006	chemical reagent	0.0016	IFI44,IFI44L,IL1B,SLAMF7,TRIM5
IKBKB	kinase	0.00162	CCR3,CTNNB1,Cxcl9,GBP3,IFI16,IL1B,LCN2,VCAN
Rxr	group	0.00166	ALAS1,C1QA,CYP4F2,IL1B,LTF
KCNE3	ion channel	0.00168	ACP3,Csprs (includes others),Erdr1,Sik1
NR2F2	ligand-dependent nuclear receptor	0.00168	IL1B,KDR,LPL,LTF
NR3C1	ligand-dependent nuclear receptor	0.00171	AS3MT,CAV1,CCRL2,CORO2A,Cxcl9,DGAT2,EMP1,HP,IL1B,KCNJ10,LCN2,LPIN1,MMP8,S100A9
Salmonella enterica serotype abortus equi lipopolysaccharide	chemical toxicant	0.00172	ADRB2,CCRL2,GBP3,IL1B,PLAC8,SLAMF7
grape seed extract	chemical drug	0.00173	CTNNB1,ENO2,HSPA8
ALDH1A2	enzyme	0.00173	IGFBP4,Ly6a (includes others),TGFBI
NOSTRIN	transcription regulator	0.00173	CAV1,KDR,TFPI
FASN	enzyme	0.00177	CAV1,DGAT2,IL1B,LPL
TNFSF10	cytokine	0.00179	ADRB2,CTNNB1,IFI16,IL1B,TFRC
ELAVL1	other	0.00183	ARG2,Ccl8,Csprs (includes others),CTNNB1,Cxcl9,IFI16,IFI44
Tlr	group	0.00186	ARG1,C5AR2,Ifi202b,IL1B,LCN2
CARD9	other	0.00189	CLEC4E,Cxcl9,IL1B
BMS-690514	chemical drug	0.00189	CTSH,HSPA8,MCM6
PRKD	group	0.00189	Cxcl9,IL1B,LPL
prostaglandin E2	chemical - endogenous mammalian	0.0019	ARG1,Chil3
MARCHF2	enzyme	0.00193	IL1B,TFRC
TRG	other	0.00193	CAV1,IL1B
PRSS8	peptidase	0.00193	CTNNB1,IL1B
SIRT1	transcription regulator	0.00193	ARG1,CAV1,Csprs (includes others),CTNNB1,GBP3,H2BC18,IFI44,IL1B,NLGN2,TFPI
RIPK2	kinase	0.00197	CLEC4E,DGAT2,IL1B,MARCKSL1
8-bromo-cAMP	chemical reagent	0.00199	ADRB2,ARG1,ARG2,ATP6V0D2,CAV1,IL1B,IQGAP2,KDR,ODC1,PTTG1,RRAS2
BTK	kinase	0.00201	ATP6V0D2,CD2,EMP1,IFI44L,IL1B
CX3CR1	G-protein coupled receptor	0.00205	CTNNB1,EMP1,Erdr1,Fam177a
ESR1	ligand-dependent nuclear receptor	0.00206	ADA,CAV1,CHEK2,Clec2d (includes others),COPA,CTNNB1,Ifi202b,IFI44,IFI44L,IGFBP4,IL1B,LCN2,LPL,LTF,MAN1A1,NRCAM,PTTG1,S100A9,SLC44A1,TFRC,TJP2
IL23A	cytokine	0.00206	HP,IL1B,S100A9
bryostatin 1	chemical drug	0.00206	ARG1,IL1B,ODC1
TGFBR1	kinase	0.00216	C1QA,C1QB,Ccl8,IL1B,TGFBI
aspirin	chemical drug	0.00217	ADRB2,CADM1,CAV1,EMP1,IL1B,KDR
camptothecin	chemical drug	0.00218	CCRL2,F5,GDE1,IFI16,IL1B,IQGAP2,LPIN1,MARCKSL1,NLRP1,PLAC8,TFRC,TGFBI
TARDBP	transcription regulator	0.00218	C1QA,C1QB,IL1B,LCN2
azoxymethane	chemical toxicant	0.00218	CTNNB1,Cxcl9,IL1B,ODC1
Ifn	group	0.00224	CFH,IFI16,Ifi202b,LCN2,TFRC
mir-214	microRNA	0.00224	CADM1,IL1B,LTF
TERC	other	0.00224	Erdr1,Ngp,S100A9
IL36A	cytokine	0.00224	IL1B,LCN2,S100A9
HRAS	enzyme	0.00226	ANTXR1,CAV1,CFH,CTNNB1,HSPA8,Ifi202b,IGFBP4,IL1B,IQGAP2,MAN1A1,MFGE8,PTGFRN,VCAN
RNF31	enzyme	0.00229	Ccl8,Cxcl9,IGFBP4,IL1B
Brd4	kinase	0.00229	Cxcl9,H2-M2,H2-T24,KDR
isotretinoin	biologic drug	0.00229	LCN2,ODC1,S100A9,TFRC
PSMB11	peptidase	0.00232	CAV1,Ccl8,CD2,Cxcl9,VCAN
PANX1	transporter	0.00239	CTNNB1,IL1B
polymyxin B	biologic drug	0.00239	APOBEC3B,IL1B
GLI1	transcription regulator	0.0024	APOBEC3B,CAV1,EMP1,GBP3,IQGAP2,PTTG1,QSOX1,RNASE4,RRAS2,S100A9,TFPI
LILRB4	other	0.00243	CLEC4E,Ifitm1,IL1B
SOST	other	0.00243	CTNNB1,IL1B,LPL
2,4-dinitrofluorobenzene	chemical toxicant	0.00243	ARG1,Cxcl9,IL1B
vinblastine	chemical drug	0.00243	CTNNB1,IGFBP4,IL1B
TLR9	transmembrane receptor	0.00255	ARG2,IFI16,Ifi202b,IFI44L,IL1B,LCN2,SMPDL3B
E. coli serotype 0127B8 lipopolysaccharide	chemical - endogenous non-mammalian	0.00263	CAV1,Ccl8,CCRL2,Cxcl9,IL1B,LCN2
RAG2	enzyme	0.00263	CD2,Cxcl9,IL1B
ozone	chemical toxicant	0.00263	CCR3,Chil3
NEIL2	enzyme	0.00265	Ccl8,CCR3,Cxcl9,IL1B
doxorubicin	chemical drug	0.00266	APOBEC3B,CHEK2,IGFBP4,IL1B,ITCH,LCN2,NDRG1,ODC1,PTTG1,S100A9
AR	ligand-dependent nuclear receptor	0.00275	ARG1,ARG2,CACNA1A,CAV1,Chil3
HMGA1	transcription regulator	0.00277	CAV1,CTSH,IGFBP4,Ly6a (includes others),Ngp,STEAP3
PRDM16	transcription regulator	0.00284	Cxcl9,GBP3,IFI44
SUMO3	other	0.00284	CAV1,HSPA8,RNASE4
paclitaxel	chemical drug	0.00285	CAV1,CTNNB1,CYP4F2,EMP1,IL1B,S100A9,SFI1,TFPI
PRKCE	kinase	0.00291	CAV1,Cxcl9,IL1B,ODC1
CCL5	cytokine	0.00291	CCR3,CCRL2,EMP1,IL1B
Irp	group	0.00291	SLC40A1,TFRC
APOL1	transporter	0.00291	Cxcl9,IL1B
mir-320	microRNA	0.00291	CTNNB1,TFRC
LIMA1	other	0.00291	MMP27,VCAN
GIPR	G-protein coupled receptor	0.00291	Ccl8,IL1B
lamivudine	chemical drug	0.00291	IFI44L,LCN2
heparin	chemical - endogenous mammalian	0.00304	ALAS1,ARG1,LPL,TFPI
NPM1	transcription regulator	0.00306	CTNNB1,LTF,MMP8
CLEC10A	other	0.00306	IL1B,MMP8,S100A9
ARRB2	other	0.00306	ADRB2,CTNNB1,IL1B
SERPINE2	other	0.00306	Ccl8,Cxcl9,IL1B
thalidomide	chemical drug	0.00306	CAV1,IL1B,KDR
indomethacin	chemical drug	0.00311	ARG2,CTNNB1,FBLIM1,IL1B,LCN2,LPL,VCAN
NR5A2	ligand-dependent nuclear receptor	0.00315	C1QB,Ccl8,Cxcl9,HP,IL1B
IgG	complex	0.00319	Cxcl9,EMP1,IL1B,LCN2,Ly6a (includes others),LY9,SLAMF7,SLC40A1
IL1RN	cytokine	0.00325	IFI44,IFI44L,IGFBP4,IL1B,S100A9
mitoxantrone	chemical drug	0.00329	Cxcl9,IFI16,IL1B
laminaran	chemical drug	0.00329	CLEC4E,IFI44L,IL1B
TGFA	growth factor	0.00333	CTNNB1,IGFBP4,LCN2,PTTG1
GCG	other	0.00348	IGFBP4,LPIN1,ODC1,Sik1
tectorigenin	chemical - endogenous non-mammalian	0.00348	IL1B,LPAR1
USP9X	peptidase	0.00348	CTNNB1,ITCH
DGKZ	kinase	0.00348	CTNNB1,IL1B
CACNA1A	ion channel	0.00348	CACNA1A,IL1B
LY-2510924	biologic drug	0.00348	LILRB3,NCAPG2
oxophenylarsine	chemical reagent	0.00348	CCR3,IL1B
huaier extract granule	chemical drug	0.00348	CAV1,CTNNB1
pepstatin	chemical - protease inhibitor	0.00348	CAV1,IL1B
KCNK9	ion channel	0.00353	CTSE,HP,LCN2
ARRB1	transcription regulator	0.00353	ADRB2,IL1B,LPL
IL27RA	transmembrane receptor	0.00353	Cxcl9,IL1B,LCN2
TLR2	transmembrane receptor	0.00359	ARG1,Chil3
CASR	G-protein coupled receptor	0.00369	Clec2d (includes others),LPL,ODC1,PTTG1,S100A9
CSF1	cytokine	0.00376	ARG1,Chil3
HRH3	G-protein coupled receptor	0.00378	Ngp,S100A9,VCAN
SUMO2	enzyme	0.00378	CAV1,HSPA8,RNASE4
lactic acid	chemical - endogenous mammalian	0.00378	CLEC4E,IL1B,KDR
ribavirin	chemical drug	0.00378	APOBEC3B,Cxcl9,IFI44L
apigenin	chemical - endogenous non-mammalian	0.00379	CTNNB1,DGAT2,IL1B,MMP8
imatinib	chemical drug	0.0039	CTNNB1,Cxcl9,HSPA8,IL1B,KDR,PTTG1,RRAS2,TFRC
SB203580	chemical drug	0.00391	ADRB2,APOBEC3B,ARG1,CCRL2,CHEK2,CTSH,IL1B,KDR,MCM6,MMP8
everolimus	chemical drug	0.00405	CAV1,CTNNB1,KDR
ADAM10	peptidase	0.00405	Chil3
CX3CL1	cytokine	0.00405	CD5L,IFI16,IL1B,LPAR1,MFGE8
IKBKG	kinase	0.00405	Ccl8,GBP3,IFI16,IL1B,LCN2
16,16-dimethylprostaglandin E2	chemical - endogenous mammalian	0.00409	IL1B,Ly6a (includes others)
adenine	chemical - endogenous mammalian	0.00409	IL1B,MCM6
azithromycin	chemical drug	0.00409	ARG1,IL1B
darapladib	chemical drug	0.00409	ARG1,IL1B
BPIFA1	other	0.00409	IL1B,LTF
mir-127	microRNA	0.00409	ARG1,IL1B
PLA2G2E	enzyme	0.00409	IL1B,S100A9
CCL3L3	cytokine	0.00409	Cxcl9,IL1B
hydroquinone	chemical - endogenous mammalian	0.00409	CYP4F2,IL1B
cyclomaltodextrin	chemical drug	0.00409	IL1B,MMP8
enalapril	biologic drug	0.00412	FBLIM1,KDR,LCN2,MFGE8
tetradecanoylphorbol acetate	chemical drug	0.00414	ALAS1,APOBEC3B,ARG1,CAV1,CCR3,CTNNB1,CTSH,IFI16,IL1B,ITCH,KCNJ10,LCN2,LPL,MMP8,ODC1,S100A9,TJP2,VCAN
IL22	cytokine	0.00417	Cxcl9,HP,IL1B,LCN2,S100A9
TCF3	transcription regulator	0.00427	ADA,CD2,Clec2d (includes others),CTSE,IFI16,IL1B,Ly6a (includes others),PLAC8,SLAMF7
DPP4	peptidase	0.00432	CTNNB1,Cxcl9,IL1B
ESRRA	transcription regulator	0.00433	ADRB2,ALAS1,CTSH,IGFBP4,LPL,LTF,MFGE8
RPTOR	other	0.00443	ATP6V0D2,Chil3
KLF5	transcription regulator	0.00446	ARG1,CTNNB1,IL1B,S100A9
estriol	chemical - endogenous mammalian	0.0046	Ccl8,Cxcl9,IL1B
beta-carotene	chemical - endogenous mammalian	0.0046	DGAT2,IL1B,LPL
ACOX1	enzyme	0.00469	CTSE,HAL,LCN2,LPL,MFGE8
octanoic acid	chemical - endogenous mammalian	0.00475	DGAT2,LPL
belnacasan	chemical drug	0.00475	IL1B,Nlrp1a
COL9A1	other	0.00475	MFGE8,TGFBI
RPL13A	other	0.00475	Ccl8,LCN2
MYOF	other	0.00475	IL1B,KDR
JUP	other	0.00475	CTNNB1,NRCAM
PTGDR	G-protein coupled receptor	0.00475	IFI16,IL1B
PTPRE	phosphatase	0.00475	ACP3,Cxcl9
5A apoA-I mimetic peptide	chemical reagent	0.00475	ARG1,Chil3
spermine	chemical - endogenous mammalian	0.00475	IL1B,ODC1
palmitic acid	chemical - endogenous mammalian	0.00478	CYP4F2,DGAT2,IL1B,LCN2,LPL,SLC40A1,TFRC
PRKACA	kinase	0.0049	ALAS1,ANTXR1,Sik1
ILK	kinase	0.0049	CTNNB1,HSPA8,IL1B
IFNLR1	transmembrane receptor	0.0049	CLEC4E,IFI44,IL1B
stallimycin	biologic drug	0.0049	IFI16,IFI44,IL1B
IL12 (complex)	complex	0.0049	Cxcl9,Ifi202b,IL1B,Ly6a (includes others),PLAC8,TFRC
WNT3A	cytokine	0.00505	ATP6V0D2,COLEC12,CTNNB1,Cxcl9,IL1B,ITCH,KDR,LCN2
FGF2	growth factor	0.00508	ADGRL2,CAV1,CTNNB1,GDF3,IGFBP4,IL1B,KDR,ODC1,PTTG1,TFPI
PLX5622	chemical drug	0.00511	ATP6V0E2,Ccl8,CCR3,IL1B,MFGE8
Hbb-b1	transporter	0.00522	C1QA,Cxcl9,IL1B,TFRC
elaidic acid	chemical - endogenous mammalian	0.00522	DGAT2,LCN2,LPIN1,TFPI
FOXM1	transcription regulator	0.00541	CAV1,CTNNB1,KDR,PTTG1,VCAN
desmopressin	biologic drug	0.00542	CTNNB1,HSPA8,PLXDC2,TJP2
amphotericin B	chemical drug	0.00545	IL1B,LCN2
nystatin	chemical drug	0.00545	IL1B,LCN2
PIAS4	transcription regulator	0.00545	Cxcl9,IL1B
VEGFC	growth factor	0.00545	ARG1,KDR
MAS1	G-protein coupled receptor	0.00545	Chil3
CCL19	cytokine	0.00545	Cxcl9,IL1B
SPINT1	other	0.00545	CTNNB1,IGFBP4
Z-551	chemical reagent	0.00545	IL1B,LPL
oligomycin	chemical - endogenous non-mammalian	0.00545	IL1B,KDR
gamma-tocotrienol	chemical drug	0.00545	CTNNB1,IL1B
THRB	ligand-dependent nuclear receptor	0.00547	CTNNB1,CTSH,H2-M2,LPL,OR5V1,PTTG1,TGFBI
RAG1	enzyme	0.00552	CD2,Cxcl9,IL1B
hexamethylene bisacetamide	chemical reagent	0.00552	ALAS1,HSPA8,TFRC
PRL	cytokine	0.00557	CAV1,CTSH,IFI44,IFI44L,MFGE8,ODC1,RNASE4
THRA	ligand-dependent nuclear receptor	0.00572	CTNNB1,CTSH,KCNJ10,LPL,PTTG1
Ifnar	group	0.00583	APOBEC3B,Cxcl9,IFI16,IL1B
NLRP3	other	0.00583	ARG1,Chil3
LGR4	transmembrane receptor	0.00585	HAL,IL1B,PLBD1
MTA1	transcription regulator	0.00585	ADRB2,CTNNB1,EMP1
vancomycin	biologic drug	0.006	C1QA,C1QB,FBLIM1,IL1B,LCN2,Ly6a (includes others)
mir-210	microRNA	0.00605	ARG1,GDE1,KDR,NDRG1
PRKN	enzyme	0.00605	CTNNB1,IGFBP4,IL1B,KDR
APP	other	0.00611	ARG1,CD5L,CFH,Chil3
CRP	other	0.00619	CTNNB1,IL1B,LPL
K+	chemical - endogenous mammalian	0.00619	HSPA8,IL1B,Sik1
MUC13	other	0.0062	CTNNB1,Cxcl9
ANGPTL2	other	0.0062	CTNNB1,IL1B
DGAT1	enzyme	0.0062	DGAT2,LPL
AQP1	transporter	0.0062	CTNNB1,LCN2
costunolide	chemical - endogenous non-mammalian	0.0062	CHEK2,CTNNB1
BAY 61-3606	chemical drug	0.0062	CLEC4E,IL1B
reserpine	chemical drug	0.0062	ADRB2,IL1B
IL5	cytokine	0.00623	CCR3,CCRL2,CRIP1,ELL2,NDRG1,QSOX1,RRAS2
estrogen	chemical drug	0.00646	IGFBP4,IL1B,KDR,LCN2,LPL,LTF,PTTG1
IRGM	enzyme	0.00654	IFI16,IFI44,IFI44L
PLK1	kinase	0.00654	CTNNB1,IFI16,TGFBI
9,10-dimethyl-1,2-benzanthracene	chemical toxicant	0.00654	ARG1,IL1B,S100A9
PTGER4	G-protein coupled receptor	0.00654	Cxcl9,H2-M2,IFI16,IL1B,RNF144B
aflatoxin B1	chemical - endogenous non-mammalian	0.00694	LPL,Ly6a (includes others),MCM6,MFGE8,NDRG1,NRCAM,PTTG1
IL13RA2	transmembrane receptor	0.00699	Chil3
IL-17f dimer	complex	0.00699	IL1B,LCN2
TNK1	kinase	0.00699	IFI16,Ifitm1
AQP7	transporter	0.00699	ARG1,ODC1
C5	other	0.00699	C5AR2,IL1B
nitric oxide	chemical - endogenous mammalian	0.00707	CTSH,IL1B,NDRG1,ODC1,TFRC
IL17A	cytokine	0.00719	Ccl8,Cxcl9,IL1B,LCN2,LPL,MMP8,S100A9
cisplatin	chemical drug	0.00734	APOBEC3B,CAV1,CHEK2,CTNNB1,CXCL14,FBLIM1,IL1B,ITCH,LCN2,LPIN1,ODC1,RNF144B,TFPI
AHR	ligand-dependent nuclear receptor	0.00741	ARG2,C1QA,C1QB,CERS4,CTNNB1,Cxcl9,HP,IL1B,TGFBI
sn-1,2-didecanoylglycerol	chemical - endogenous mammalian	0.00746	ODC1
acetoacetyl-coenzyme A	chemical - endogenous mammalian	0.00746	IL1B
B56	group	0.00746	CTNNB1
GPSM3	other	0.00746	IL1B
IRAK1	4	group	0.00746
glutethimide	chemical drug	0.00746	ALAS1
INSC	other	0.00746	KDR
etarotene	chemical reagent	0.00746	ODC1
CPTP	transporter	0.00746	IL1B
GSKIP	other	0.00746	CTNNB1
CARD17	other	0.00746	IL1B
Il1bos	other	0.00746	IL1B
SCAI	transcription regulator	0.00746	CTNNB1
PELI3	enzyme	0.00746	IL1B
CMPK2	kinase	0.00746	IL1B
ADTRP	enzyme	0.00746	TFPI
ARHGAP35	transcription regulator	0.00746	KDR
CYBC1	other	0.00746	IL1B
GGN	other	0.00746	ADRB2
DAGLA	enzyme	0.00746	IL1B
LMAN1	other	0.00746	F5
canakinumab	biologic drug	0.00746	IL1B
PSTPIP2	other	0.00746	IL1B
2810408I11Rik	other	0.00746	CCNYL1
GGT7	enzyme	0.00746	ADRB2
NLRP7	other	0.00746	IL1B
CLIC1	ion channel	0.00746	IL1B
TCFL5	transcription regulator	0.00746	CD2
PDCL3	other	0.00746	KDR
1810058I24Rik	other	0.00746	IL1B
LRRFIP2	other	0.00746	CTNNB1
AQUAPORIN	group	0.00746	IL1B
FRAT2	other	0.00746	CTNNB1
BANF1	other	0.00746	S100A9
CAY10593	chemical reagent	0.00746	CTNNB1
ZBTB1	transcription regulator	0.00746	CXCL14
NPIPA5 (includes others)	other	0.00746	ADRB2
Uox	enzyme	0.00746	IL1B
CLC	enzyme	0.00746	IL1B
HK1	kinase	0.00746	IL1B
ZNF184	transcription regulator	0.00746	S100A9
LIN7C	other	0.00746	CTNNB1
CARD16	other	0.00746	IL1B
CARD18	other	0.00746	IL1B
LOC101929295	other	0.00746	TFRC
F12	peptidase	0.00746	IL1B
direct black 38	chemical reagent	0.00746	TFRC
quercetin-3-methyl ether	chemical reagent	0.00746	IL1B
quercetin-3,4'-dimethyl ether	chemical reagent	0.00746	IL1B
CAV2	other	0.00746	CAV1
Nlrp1a	other	0.00746	IL1B
minozac free base	chemical drug	0.00746	IL1B
Rhodobacter sphaeroides lipopolysaccharide	chemical - endogenous non-mammalian	0.00746	IL1B
AZ3146	chemical drug	0.00746	PTTG1
erteberel	chemical drug	0.00746	IL1B
lipophosphonoglycan	chemical - endogenous non-mammalian	0.00746	IL1B
FRAX-1036	chemical drug	0.00746	CTNNB1
leucyl-leucine-methyl ester	biologic drug	0.00746	IL1B
17S-hydroperoxy-docosahexaenoic acid	chemical - endogenous mammalian	0.00746	IL1B
fumagillin	chemical - endogenous non-mammalian	0.00746	CAV1
UMP	chemical - endogenous mammalian	0.00746	IL1B
cladribine	chemical drug	0.00746	IL1B
FAS	transmembrane receptor	0.00752	CCRL2,Cxcl9,F5,GDE1,IL1B,IQGAP2,NLRP1,TFRC
TGM2	enzyme	0.00756	CCRL2,Ifi202b,IL1B,JAML,MMP8,SLAMF7
CD3 group	group	0.00766	IL1B,ODC1,TFRC
NOG	growth factor	0.00766	CD2,KDR,VCAN
ShK-223	chemical reagent	0.00771	IL1B,Klrk1,Ly6a (includes others),Sik1
TRAF3	enzyme	0.00771	IL1B,LACC1,NDRG1,PLBD1
glycine	chemical - endogenous mammalian	0.00783	IL1B,ODC1
CRBN	enzyme	0.00783	IL1B,ODC1
FZD8	G-protein coupled receptor	0.00783	CTNNB1,VCAN
hemoglobin	complex	0.00783	SLC40A1,TFRC
Cyp2c23	enzyme	0.00783	F5,PLXDC2
C5AR2	G-protein coupled receptor	0.00783	C5AR2,IL1B
10-(6'-ubiquinonyl)decyltriphenylphosphonium	chemical drug	0.00783	IL1B,KDR
isoliquiritigenin	chemical - endogenous non-mammalian	0.00783	IL1B,KDR
acyclic retinoid	chemical drug	0.00783	CTNNB1,KDR
clenbuterol	chemical drug	0.00783	ADRB2,IL1B
CD36	transmembrane receptor	0.00797	ARG1,IGFBP4,IL1B,LPL
mir-21	microRNA	0.00798	Cxcl9,GBP3,IFI16,IL1B,Klrk1,Nlrp1a,SIRPB1
FCGR2A	transmembrane receptor	0.00806	CLEC4E,IL1B,MARCKSL1
glucocorticoid	chemical drug	0.00825	ADRB2,CD2,CRIP1,IL1B,LPIN1,LPL,ODC1
nicotinamide-beta-riboside	chemical - endogenous mammalian	0.00847	ARG1,IL1B,KMO
IGFBP2	other	0.00847	CADM1,IGFBP4,PTGFRN
BIRC5	other	0.00847	Ccl8,CTNNB1,PTTG1
NS-398	chemical reagent	0.00851	ARG1,IL1B,S100A9,TFRC
cycloheximide	chemical reagent	0.00861	CAV1,CTNNB1,Cxcl9,HSPA8,IGFBP4,IL1B,LCN2,LPL
curcumin	chemical drug	0.00861	CAV1,CTNNB1,HSPA8,IGFBP4,IL1B,LPL,MARCKSL1,TFRC
TWIST1	transcription regulator	0.00864	IGFBP4,IL1B,MFGE8,TGFBI,VCAN
neomycin	chemical drug	0.00871	Cxcl9,IL1B
OPA1	enzyme	0.00871	IL1B,S100A9
GPR132	G-protein coupled receptor	0.00871	ARG1,IL1B
MYT1	transcription regulator	0.00871	ACP1,STEAP3
DSP	other	0.00871	CTNNB1,LPL
MST1R	kinase	0.00871	ARG1,CTNNB1
Cux1	transcription regulator	0.00871	Ccl8,Cxcl9
metyrapone	chemical drug	0.00871	ALAS1,IL1B
CXCL8	cytokine	0.00879	ARG1,ARG2,IL1B,TJP2
MYF6	transcription regulator	0.00879	CTSH,Cxcl9,LTF,MMP8
CD24	other	0.00879	ADRB2,APOBEC3B,CAV1,TFPI
HSF1	transcription regulator	0.00888	CTNNB1,HSPA8,IL1B,LPL,MCM6,VCAN
epigallocatechin-gallate	chemical drug	0.00888	CTNNB1,GBP3,Ifi202b,IL1B,KDR,TFRC
SMARCA4	transcription regulator	0.00895	CCRL2,CHEK2,CTNNB1,CTSH,FBLIM1,IFI16,IGFBP4,IL1B,KDR,MFGE8,SLC40A1
IGF2	growth factor	0.00906	H2-M2,Ifi202b,IGFBP4,NDRG1,TGFBI
uranyl nitrate	chemical toxicant	0.00907	Clec2d (includes others),HSPA8,NDRG1,ODC1
BCL2	transporter	0.00907	CTSH,ENO2,IL1B,NDRG1
galactosylceramide-alpha	chemical reagent	0.00933	Cxcl9,IL1B,RNF128
IL-1R	group	0.00933	IGFBP4,IL1B,MMP8
LRP6	transmembrane receptor	0.00933	CAV1,CTNNB1,IL1B
glucagon	biologic drug	0.00933	CTNNB1,PLXDC2,TJP2
LGALS3	other	0.00936	Chil3
MRTFB	transcription regulator	0.0095	Ifitm1,LCN2,LTF,Ngp,S100A9
raloxifene	chemical drug	0.0095	CTSH,IGFBP4,NDRG1,PTTG1,TFRC
INSR	kinase	0.00953	C1QA,Ccl8,DGAT2,H2-M2,Ifi202b,IL1B,MARCKSL1,NDRG1,SLAMF7,SLC44A1
cyclooxygenase	group	0.00963	ARG1,Chil3
MSR1	transmembrane receptor	0.00963	CTNNB1,IL1B
TRAIP	enzyme	0.00963	Cxcl9,IL1B
bis(4-hydroxyphenyl)sulfone	chemical reagent	0.00963	IL1B,LPL
FKBP5	enzyme	0.00963	ARG1,LPL
BID	other	0.00963	CTSH,IL1B
sulfasalazine	chemical drug	0.00963	HP,IL1B
S-(2,3-bispalmitoyloxypropyl)-cysteine-GDPKHPKSF	chemical reagent	0.00963	Apol7e (includes others),SLC40A1
U0126	chemical drug	0.00964	ARG2,CAV1,CTNNB1,CYP4F2,EMP1,IL1B,KDR,LPL,S100A9,SFI1
PPARA	ligand-dependent nuclear receptor	0.00966	ARG1,C1QA,C1QB,CFH,Clec2d (includes others),CTSE,IL1B,LPL,S100A9
FOXO1	transcription regulator	0.00966	ALAS1,ATP6V0D2,C1QA,CAV1,CERS4,CTSE,HAL,IL1B,LPL
Ccl2	cytokine	0.00977	IL1B,KDR,LPL
isoproterenol	chemical drug	0.00996	ADRB2,CAV1,IL1B,LPL,ODC1
KLF6	transcription regulator	0.00996	ARG1,Chil3
NFkB (complex)	complex	0.00997	CLEC4E,CTNNB1,Cxcl9,ELL2,IL1B,ITCH,KDR,LCN2,ODC1,RRAS2,TFRC
PSEN1	peptidase	0.0101	C1QA,C1QB,CTNNB1,EMP1,ENO2,Erdr1,HSPA8,IL1B
bisindolylmaleimide I	chemical drug	0.0103	CTNNB1,LPL,PTTG1,TJP2
MAPK9	kinase	0.0104	CAV1,IFI16,IL1B,LPL,MARCKSL1
SPARC	other	0.0106	ARG2,MCM6,NDRG1,TRIM5
DUSP11	phosphatase	0.0106	IFI44,IL1B
LGR5	transmembrane receptor	0.0106	HAL,PLBD1
LIPG	enzyme	0.0106	IL1B,LPL
D-glucose	chemical - endogenous mammalian	0.0106	ADA,ARG1,CAV1,CTNNB1,HAUS8,HP,IL1B,KDR,LPL,ODC1,TFRC,VCAN
5-azacytidine	chemical drug	0.0107	CAV1,CTNNB1,HSPA8,KDR,Ly6a (includes others)
HIC1	transcription regulator	0.0107	ADRB2,CXCL14,LCN2
methotrexate	chemical drug	0.0107	C1QB,CFH,DGAT2,IL1B,LPIN1,LPL
medroxyprogesterone acetate	chemical drug	0.0108	ADRB2,ATP6V0D2,CAV1,IL1B,IQGAP2,ODC1,PTTG1,RRAS2,VCAN
SYK	kinase	0.0109	Cxcl9,IL1B,LY9,PLEKHG1
NCOR2	transcription regulator	0.0112	C1QA,IL1B,LPL
GHR	transmembrane receptor	0.0112	IGFBP4,IL1B,LPL
QKI	other	0.0112	ATP6V0D2,CAV1,CTNNB1
TCF7L2	transcription regulator	0.0114	CCNYL1,CTNNB1,MAN1A1,PLEKHG1,POP4,RNASE4,SLC44A1,VCAN
CaMKII	complex	0.0116	ARG1,IL1B
IL17R	complex	0.0116	Chil3
ZNF148	transcription regulator	0.0116	CTNNB1,ODC1
ITGA9	other	0.0116	CXCL14,IL1B
ADRB3	G-protein coupled receptor	0.0116	ADRB2,IL1B
ODC1	enzyme	0.0116	IL1B,ODC1
ASIP	other	0.0116	IL1B,MCM6
2-mercaptoacetate	chemical drug	0.0116	IL1B,MFGE8
alendronic acid	chemical drug	0.0116	IL1B,NLRP1
agmatine	chemical - endogenous mammalian	0.0116	KDR,ODC1
diphtheria toxin	chemical - endogenous non-mammalian	0.0119	C1QA,CFH,CRIP1,PLAC8
ADIPOQ	other	0.012	ARG1,Chil3
betamethasone	chemical drug	0.0126	CAV1,KDR
IL17a dimer	complex	0.0126	IL1B,LCN2
FGF4	growth factor	0.0126	CTNNB1,PTTG1
PLA2G6	enzyme	0.0126	ARG1,ARG2
SKI	transcription regulator	0.0126	NRCAM,ODC1
SULT1E1	enzyme	0.0126	IGFBP4,LCN2
PDGFC	growth factor	0.0126	CTNNB1,KDR
tributyrin	chemical drug	0.0127	ADRB2,IL1B,NDRG1
sunitinib	chemical drug	0.0127	CTNNB1,KDR,TGFBI
CUX1	transcription regulator	0.0127	LILRB3,LTF,MMP8
salmonella minnesota R595 lipopolysaccharides	chemical - endogenous non-mammalian	0.0129	Ccl8,CCRL2,IL1B,LPAR1
MRTFA	transcription regulator	0.0133	Ifitm1,LCN2,LTF,Ngp,S100A9
Cbp	p300	group	0.0137
PCSK9	peptidase	0.0137	IL1B,Ly6a (includes others)
TF	transporter	0.0137	IL1B,TFRC
NT5E	phosphatase	0.0137	IL1B,KDR
ITPR2	ion channel	0.0137	HSPA8,Ly6a (includes others)
RBP4	other	0.0137	ARG1,IL1B
TNFAIP6	other	0.0137	Chil3
BRD7	transcription regulator	0.0137	NDRG1,VCAN
Mt2	other	0.0137	IL1B,LPL
TRIM21	enzyme	0.0137	IL1B,Trim12a
ammonium chloride	chemical drug	0.0137	IL1B,TFRC
SB 290157	chemical reagent	0.0137	CTNNB1,IL1B
cannabidiol	chemical drug	0.0137	ENO2,IL1B
vitamin E	chemical drug	0.0138	CAV1,IL1B,LPL
IRF4	transcription regulator	0.0138	ADA,ARG1,ELL2,HSPA8,IL1B
gefitinib	chemical drug	0.0138	CHEK2,IL1B,LTF,PTTG1,S100A9
3M-002	chemical reagent	0.014	CFH,CLEC4E,IFI44,IL1B
interferon beta-1a	biologic drug	0.014	FCGRT,LILRB3,LTF,S100A9
NCOR-LXR-Oxysterol-RXR-9 cis RA	complex	0.0148	ARG2,LPL
Relaxin	group	0.0148	ARG2,MMP8
UCP2	transporter	0.0148	IL1B,LPL
BCL2L11	other	0.0148	ADRB2,IL1B
LRPAP1	other	0.0148	IL1B,LPL
ITGA1	other	0.0148	CAV1,IL1B
USP19	peptidase	0.0148	IL1B,LCN2
SRT3025	chemical drug	0.0149	CTNNB1
diphosphoryl lipid A	chemical toxicant	0.0149	IL1B
syringin	chemical - endogenous non-mammalian	0.0149	IL1B
11-hydroxy-8,9-epoxyeicosatrienoic acid	chemical - endogenous mammalian	0.0149	KDR
SD 0006	chemical reagent	0.0149	IGFBP4
4-oxo-2-nonenal	chemical toxicant	0.0149	IL1B
MAML	group	0.0149	IL1B
Rab5	group	0.0149	ADRB2
PYDC2	other	0.0149	IL1B
N-omega-propyl-L-arginine	chemical reagent	0.0149	IL1B
Rbx1	enzyme	0.0149	PTTG1
alum compound	chemical drug	0.0149	IL1B
CTDNEP1	phosphatase	0.0149	CTNNB1
A2M-AS1	other	0.0149	CD2
TEX10	other	0.0149	CTNNB1
NLRP2	other	0.0149	IL1B
LPIN2	phosphatase	0.0149	LPIN1
GPC2	other	0.0149	CTNNB1
ADGRL2	G-protein coupled receptor	0.0149	ADRB2
POPDC2	other	0.0149	IL1B
VSIG4	other	0.0149	IL1B
PYDC1	other	0.0149	IL1B
SLC9A9	transporter	0.0149	TFRC
Dancr	other	0.0149	CTNNB1
CLPX	enzyme	0.0149	ALAS1
USP50	peptidase	0.0149	IL1B
GSDMD	transporter	0.0149	IL1B
LBH	transcription regulator	0.0149	IL1B
SPHKAP	other	0.0149	IL1B
IKKA	B	group	0.0149
diaziquone	chemical drug	0.0149	IL1B
Inflammasome (Nalp3, Asc, Casp1)	complex	0.0149	IL1B
CACYBP	other	0.0149	CTNNB1
APC2	enzyme	0.0149	CTNNB1
AR-12	chemical drug	0.0149	LCN2
OAZ1	enzyme	0.0149	ODC1
DPP10-AS1	other	0.0149	CTNNB1
SLC52A1	transporter	0.0149	CTNNB1
TRIM16	transcription regulator	0.0149	IL1B
RAET1E	other	0.0149	Klrk1
LAMA3	other	0.0149	IL1B
ARIH2	enzyme	0.0149	IL1B
mir-186	microRNA	0.0149	PTTG1
TPPP3	other	0.0149	ADRB2
Zingiber officiale ginger extract	chemical drug	0.0149	IL1B
PRSS2	peptidase	0.0149	MMP8
NUBP1	other	0.0149	TFRC
N-acetylcytidine	chemical - endogenous mammalian	0.0149	IL1B
NU 7442	chemical drug	0.0149	APOBEC3B
PFN2	enzyme	0.0149	SLC40A1
AXIN2	other	0.0149	CTNNB1
SIGLEC11	other	0.0149	IL1B
KCNJ6	ion channel	0.0149	KCNJ10
SEMA6A	transmembrane receptor	0.0149	KDR
Hnrpfl	other	0.0149	ELL2
CD8B	other	0.0149	IL1B
DBF4B	other	0.0149	CHEK2
CDC23	enzyme	0.0149	PTTG1
MSH3	enzyme	0.0149	CHEK2
GPBP1	transcription regulator	0.0149	ADA
ADAMTS5	peptidase	0.0149	VCAN
FRAT1	other	0.0149	CTNNB1
RGS20	enzyme	0.0149	CTNNB1
MMUT	enzyme	0.0149	LCN2
ginsenoside Rg3	biologic drug	0.0149	IL1B
imidazolo-oxindole PKR inhibitor C16	chemical reagent	0.0149	IL1B
HCST	transmembrane receptor	0.0149	Klrk1
PPP2R5A	phosphatase	0.0149	CTNNB1
Gm12250	other	0.0149	IL1B
P2rx7	ion channel	0.0149	IL1B
NLRP1	enzyme	0.0149	IL1B
LAMC3	other	0.0149	KCNJ10
CD1530	chemical reagent	0.0149	CTNNB1
ATB-346	chemical drug	0.0149	IL1B
4-(benzylamino)-2-((2-(3-chloro-4-hydroxyphenyl)ethyl)amino)pyrimidine-5-carboxamide	chemical reagent	0.0149	ARG1
protein transduction domain-dvl-binding motif	chemical reagent	0.0149	CTNNB1
hydroxyl radical	chemical toxicant	0.0149	CAV1
ZM 306416	chemical drug	0.0149	KDR
trimellitic anhydride	chemical toxicant	0.0149	IL1B
probenecid	chemical drug	0.0149	CTNNB1
quiflapon	chemical reagent	0.0149	LCN2
KIRA6	chemical reagent	0.0149	IL1B
MUC20-OT1	other	0.0149	CTNNB1
urushiol	chemical - endogenous non-mammalian	0.0149	IL1B
phenol	chemical - endogenous mammalian	0.0149	IL1B
echium oil	chemical drug	0.0149	IL1B
LZ1 peptide	chemical reagent	0.0149	IL1B
moringa oleifera aqueous seed extract	chemical reagent	0.0149	IL1B
moringa oleifera diluted seed extract	chemical reagent	0.0149	IL1B
dapansutrile	chemical drug	0.0149	IL1B
2-hydroxy-imino phenylpyruvic acid	chemical reagent	0.0149	CTNNB1
Z-YVAD-FMK	chemical reagent	0.0149	IL1B
SR1555	chemical reagent	0.0149	IL1B
SR2211	chemical reagent	0.0149	IL1B
teleocidins	chemical toxicant	0.0149	ODC1
oleylamide	chemical - endogenous mammalian	0.0149	LPL
2-keto-4-methylthiobutyric acid	chemical - endogenous mammalian	0.0149	CTNNB1
fluorocitric acid	chemical reagent	0.0149	IL1B
FANCC	other	0.0149	IFI44L,IL1B,TOM1L1
N-acetylmuramyl-L-alanyl-D-isoglutamine	chemical - endogenous non-mammalian	0.0149	Apol7e (includes others),Cxcl9,IL1B
GSK3B	kinase	0.0152	CTNNB1,IL1B,KDR,LCN2
NOTCH1	transcription regulator	0.0158	CTNNB1,ENO2,HSPA8,IFI16,IGFBP4,Ly6a (includes others)
PDGF BB	complex	0.0158	ADRB2,ARG2,IGFBP4,IL1B,MCM6,ODC1,VCAN
SIGIRR	transmembrane receptor	0.016	IL1B,S100A9
TICAM2	other	0.016	IL1B,MMP8
BTRC	enzyme	0.016	CTNNB1,IL1B
Saa3	other	0.016	CTNNB1,S100A9
PLK2	kinase	0.016	Cxcl9,IL1B
IOX2	chemical reagent	0.016	ENO2,NDRG1
SGPP2	phosphatase	0.016	HSPA8,IL1B
E2F1	transcription regulator	0.016	CAV1,CHEK2,CTNNB1,ENO2,HSPA8,Ifi202b,KDR,MCM6,PTTG1
TMPRSS2-ERG	fusion gene	product	0.016
gentamicin	chemical drug	0.0163	C1QA,C1QB,IL1B,KMO,LCN2,MCM6,TFRC
NFYB	transcription regulator	0.0163	APOBEC3B,CAV1,CHEK2,CTNNB1,LPIN1,PTTG1
Vegf	group	0.0169	ADGRL2,CTNNB1,EMP1,GASK1B,IGFBP4,KDR,LCN2,LPAR1,NRCAM
RNY3	other	0.0172	IFI44,IFI44L
SLC15A4	transporter	0.0172	IL1B,SLAMF7
HSPB1	other	0.0172	IL1B,LPL
mir-144	microRNA	0.0172	IL1B,VCAN
TRPC1	ion channel	0.0172	IL1B,KDR
NFIX	transcription regulator	0.0172	ALAS1,CXCL14
Mt1	other	0.0172	IL1B,LPL
PLK4	kinase	0.0172	Cxcl9,IL1B
cuprizone	chemical toxicant	0.0172	IL1B,TFRC
carvedilol	chemical drug	0.0172	IL1B,TFPI
diazoxide	chemical drug	0.0172	LPL,ODC1
IRF1	transcription regulator	0.0173	Cxcl9,IFI44,IFI44L,IL1B,ODC1
RAS	group	0.0173	ARG2,CAV1,IL1B,ODC1
NONO	transcription regulator	0.0173	IFI44,IFI44L,PDE2A,SLAMF7
KDM3B	enzyme	0.0173	ARG2,COLEC12,SLC44A1
SOX1	transcription regulator	0.0173	CTNNB1,GBP3,GDF3
TRAF3IP2	enzyme	0.0173	CCR3,IL1B,LCN2
Map3k7	kinase	0.0173	Cxcl9,IL1B,S100A9
LDL	complex	0.0174	APOBEC3B,ARG2,CTNNB1,IGFBP4,IL1B,MMP8
IKZF1	transcription regulator	0.0177	ACP1,ANTXR1,CAV1,EMP1,IFI16,LILRB3
Sos	group	0.018	CADM1,CERS4,FBLIM1,ODC1,PTTG1
F2	peptidase	0.018	ELL2,IGFBP4,IL1B,KDR,TFPI,TSPAN32
ATN1	transcription regulator	0.0182	ENO2,IFI16,MARCKSL1,Sik1
sodium selenite	chemical drug	0.0184	CTNNB1,IL1B
dimethyl itaconate	chemical reagent	0.0184	LCN2,S100A9
CD47	transmembrane receptor	0.0184	IL1B,KDR
2'3'-cyclic guanosine monophosphate-adenosine monophosphate	chemical - endogenous mammalian	0.0184	Ifi202b,IL1B
titanium dioxide	chemical drug	0.0184	Chil3
hydrochloric acid	chemical - endogenous mammalian	0.0184	CTNNB1,IL1B
WBP2	transcription regulator	0.0186	ALPK1,COLEC12,CTNNB1,IL1B
IRF2	transcription regulator	0.0186	ARG1,Chil3
NOD2	other	0.0186	CLEC4E,IL1B,MARCKSL1
GHRL	growth factor	0.0186	CTNNB1,IL1B,LPL
25-hydroxycholesterol	chemical reagent	0.0186	CYP4F2,IL1B,ODC1
HTT	transcription regulator	0.019	ATP6V0E2,CTNNB1,ENO2,HSPA8,IFI16,LTF,MAN1A1,Sik1,SLC40A1,TFRC,TGFBI
STK40	kinase	0.0193	C1QA,C1QB,IL1B
Il3	cytokine	0.0193	LCN2,LTF,Ly6a (includes others)
YWHAZ	enzyme	0.0197	CTNNB1,IL1B
ASXL2	other	0.0197	ENO2,LPL
B2M	transmembrane receptor	0.0197	FCGRT,IL1B
NFKBIZ	transcription regulator	0.0197	LCN2,S100A9
EPOR	transmembrane receptor	0.0197	SLC40A1,TFRC
chrysotile asbestos	chemical toxicant	0.0197	Chil3
dicarbethoxydihydrocollidine	chemical toxicant	0.0197	CTNNB1,IL1B
hemozoin	chemical - endogenous non-mammalian	0.0197	IL1B,S100A9
succinic acid	chemical - endogenous mammalian	0.0197	IGFBP4,MAN1A1
EDN1	cytokine	0.0197	CTNNB1,HSPA8,MARCKSL1,ODC1,VCAN
bucladesine	chemical toxicant	0.0197	ADGRL2,CTNNB1,ENO2,IL1B,ODC1,QSOX1,Sik1
UCHL1	peptidase	0.02	FCRL1,LPIN1,SMPDL3B
PPARGC1A	transcription regulator	0.02	ALAS1,CXCL14,LPIN1,LPL,MCM6,ODC1,Sik1,VCAN
PRKAA2	kinase	0.02	ALAS1,IFI44,IGFBP4,Ly6a (includes others)
PAX3-FOXO1	fusion gene	product	0.02
vorinostat	chemical drug	0.0203	CCR3,IL1B,MFGE8,NDRG1,OSBPL3,S100A9
DDX58	enzyme	0.0206	GBP3,IFI44,IL1B
ROR2	kinase	0.0206	CHEK2,CTNNB1,HP1BP3
RELB	transcription regulator	0.0206	CCR3,IL1B,MARCKSL1
CD44	other	0.0208	ADRB2,Cxcl9,IL1B,Ly6a (includes others),MMP8
VHL	transcription regulator	0.021	CAV1,ENO2,SLC40A1,TFRC
taurocholic acid	chemical - endogenous mammalian	0.021	IL1B,KDR
JINK1	2	group	0.021
GC-GCR dimer	complex	0.021	ADRB2,HP
LPIN1	phosphatase	0.021	IL1B,LPIN1
CD69	transmembrane receptor	0.021	IL1B,S100A9
WNT11	other	0.021	CTNNB1,ENO2
IL1RL1	transmembrane receptor	0.021	ARG1,Chil3
COP1	enzyme	0.021	IFI16,Ifitm1
stearic acid	chemical - endogenous mammalian	0.021	CYP4F2,IL1B
wortmannin	chemical drug	0.0212	CCR3,CTNNB1,IL1B,PTTG1,TFRC
MAP2K1	2	group	0.0213
ARNTL	transcription regulator	0.0213	IL1B,LPL,MCM6
rottlerin	chemical drug	0.0213	APOBEC3B,LPL,TJP2
ritonavir	chemical drug	0.0214	ALAS1,CYP4F2,FGGY,IL1B
GATA6	transcription regulator	0.0216	ARG1,CAV1,CD5L,Chil3
EIF4E	translation regulator	0.0216	IFI16,IGFBP4,NLGN2,ODC1,TGFBI
Gsk3	group	0.0221	CTNNB1,IL1B,KDR
IFI16	transcription regulator	0.0221	IFI16,IL1B,LPL
TBX5	transcription regulator	0.0221	Ccl8,IFI16,MMP27
SOX3	transcription regulator	0.0221	CTNNB1,GBP3,GDF3
zymosan	chemical - endogenous non-mammalian	0.0221	ARG1,IL1B,LPL
N-Ac-Leu-Leu-norleucinal	chemical - protease inhibitor	0.0221	CAV1,CTNNB1,PTTG1
L-ornithine	chemical - endogenous mammalian	0.0222	ARG2
PDK	group	0.0222	IL1B
enoxaparin	chemical drug	0.0222	IL1B
C1QTNF12	other	0.0222	IL1B
atypical protein kinase C	group	0.0222	CTNNB1
IRS	group	0.0222	DGAT2
chlormethiazole	chemical drug	0.0222	IL1B
tolylfluanid	chemical toxicant	0.0222	LPIN1
prochloraz	chemical reagent	0.0222	ODC1
irisolidone	chemical - endogenous non-mammalian	0.0222	IL1B
NOP58	enzyme	0.0222	LTF
ABRAXAS2	other	0.0222	IL1B
TAFA4	other	0.0222	IL1B
LINC01006	other	0.0222	CTNNB1
COQ7	enzyme	0.0222	ARG1
CP	enzyme	0.0222	SLC40A1
FBXL16	other	0.0222	CTNNB1
INAVA	other	0.0222	IL1B
NAAA	enzyme	0.0222	IL1B
LGR6	G-protein coupled receptor	0.0222	CTNNB1
methylamphotericin B	chemical drug	0.0222	LCN2
LINC00173	other	0.0222	NDRG1
VX 702	chemical drug	0.0222	IL1B
Inflammasome	complex	0.0222	IL1B
GFRA1	transmembrane receptor	0.0222	ACP3
SRGAP1	other	0.0222	CTNNB1
satratoxin G	chemical toxicant	0.0222	IL1B
RRAD	enzyme	0.0222	LPL
MR1	transmembrane receptor	0.0222	IL1B
SNAPC5	transcription regulator	0.0222	ADRB2
EMP2	other	0.0222	CAV1
DDX6	enzyme	0.0222	LPIN1
RPP38	enzyme	0.0222	POP4
BAG4	other	0.0222	IL1B
LYZ	enzyme	0.0222	IL1B
RAD51	enzyme	0.0222	CHEK2
miR-125b-1-3p (miRNAs w	seed CGGGUUA)	mature microRNA	0.0222
mir-920	microRNA	0.0222	IL1B
mir-1180	microRNA	0.0222	CTNNB1
miR-224-5p (miRNAs w	seed AAGUCAC)	mature microRNA	0.0222
apitolisib	chemical drug	0.0222	NDRG1
CARD8	other	0.0222	IL1B
ixazomib	chemical drug	0.0222	CTNNB1
CEACAM6	other	0.0222	IL1B
CEACAM21	other	0.0222	IL1B
FTMT	enzyme	0.0222	TFRC
AZU1	peptidase	0.0222	IL1B
PGD	enzyme	0.0222	TFRC
IFNGR2	transmembrane receptor	0.0222	GBP3
SLC12A6	transporter	0.0222	CTNNB1
LRG1	other	0.0222	IL1B
GJC1	ion channel	0.0222	IL1B
MXD4	transcription regulator	0.0222	ODC1
DTNA	other	0.0222	KCNJ10
CEACAM7	other	0.0222	IL1B
LAG3	transmembrane receptor	0.0222	IL1B
GLUD1	enzyme	0.0222	LPL
NEU1	enzyme	0.0222	DGAT2
cetuximab	radiotherapy	biologic drug	0.0222
MXD3	transcription regulator	0.0222	ODC1
Acp5	phosphatase	0.0222	IL1B
AP2B1	transporter	0.0222	KDR
Naip1 (includes others)	other	0.0222	IL1B
CHTOP	other	0.0222	LTF
ADAMDEC1	peptidase	0.0222	IL1B
RDH16	enzyme	0.0222	CTNNB1
Supt20	other	0.0222	IL1B
HNRNPF	other	0.0222	LPIN1
BUB1B	kinase	0.0222	PTTG1
DPYSL2	enzyme	0.0222	CTNNB1
iso[4]levuglandin E2	chemical - endogenous mammalian	0.0222	IL1B
proTAME	chemical reagent	0.0222	PTTG1
Ro-1138452	chemical reagent	0.0222	IL1B
ONC-201	chemical drug	0.0222	IL1B
4-ethylsulfanylphenylmethylene hydantoin	chemical reagent	0.0222	CTNNB1
4-hydroxyphenylmethylene hydantoin	chemical reagent	0.0222	CTNNB1
14-oxoDHA	chemical - endogenous mammalian	0.0222	IL1B
prinaberel	chemical drug	0.0222	IL1B
filipin	chemical - endogenous non-mammalian	0.0222	ENO2
chlordecone	chemical toxicant	0.0222	LTF
phosphorylcholine	chemical - endogenous mammalian	0.0222	IL1B
triphenyltin	chemical toxicant	0.0222	IL1B
natamycin	chemical drug	0.0222	LCN2
anti-ebv-miR-BART7-3p inhibitor	chemical reagent	0.0222	CTNNB1
nickel subsulfide	chemical toxicant	0.0222	NDRG1
methoxyluteolin	chemical - endogenous non-mammalian	0.0222	IL1B
potassium tetraperoxochromate	chemical reagent	0.0222	IL1B
Ac-YVAD-CMK	chemical - protease inhibitor	0.0222	IL1B
actinomycin	chemical - endogenous non-mammalian	0.0222	IGFBP4
GNE-317	chemical drug	0.0222	NDRG1
(indol-3-yl)pyruvic acid	chemical - endogenous non-mammalian	0.0222	IL1B
ellipticine	chemical reagent	0.0222	IL1B
strychnine	chemical drug	0.0222	IL1B
aluminum	chemical drug	0.0222	IL1B
glyphosate	chemical toxicant	0.0222	S100A9
2R,4R-4-aminopyrrolidine-2,4-dicarboxylic acid	chemical reagent	0.0222	IL1B
pegylated leptin antagonist	chemical reagent	0.0222	IL1B
resatorvid	chemical drug	0.0223	APOBEC3B,IL1B
CXCL10	cytokine	0.0223	Cxcl9,IL1B
PTX3	other	0.0223	Ccl8,IL1B
IFRD1	other	0.0223	DGAT2,PTTG1
STS	enzyme	0.0223	IL1B,LTF
TRPV4	ion channel	0.0223	Ccl8,IL1B
PTPN22	phosphatase	0.0223	ARG1,IL1B
CFLAR	other	0.0223	CTNNB1,IL1B
enterotoxin B	biologic drug	0.0228	Chil3
RETNLB	other	0.0228	Ccl8,CTSE,IL1B
RORA	ligand-dependent nuclear receptor	0.0228	Ccl8,Cxcl9,IL1B,LCN2,S100A9
triptolide	chemical drug	0.023	CADM1,CAV1,EMP1,KDR
TCR	complex	0.0234	CCR3,ELL2,F5,IFI44,IFI44L,ODC1,RNF128
MEF2A	transcription regulator	0.0235	CTNNB1,Cxcl9,IFI44
fingolimod	chemical drug	0.0235	CTNNB1,Cxcl9,IL1B
RNASEL	enzyme	0.0237	CTSE,IL1B
ZC3H12C	other	0.0237	CLEC4E,Ly6a (includes others)
CFB	peptidase	0.0237	ARG1,IL1B
TRPM2	ion channel	0.0237	ENO2,IL1B
KNG1	other	0.0237	IL1B,KDR
UXT	transcription regulator	0.0237	ENO2,F5
isobutylmethylxanthine	chemical toxicant	0.024	CAV1,DGAT2,IL1B,LPL,PTGFRN
GMNN	transcription regulator	0.0243	CTNNB1,GBP3,GDF3
IL15	cytokine	0.0243	CD2,ENO2,GCNT1,HSPA8,Klrk1,TFRC,TJP2,TRIM5
DMD	other	0.0244	C1QB,HSPA8,LPIN1,PTGFRN,SLC46A3
NFKB1	transcription regulator	0.0246	ARG1,Chil3
C3	peptidase	0.025	C1QA,IL1B,LCN2
CpG ODN 1826	chemical reagent	0.025	Apol7e (includes others),Cxcl9,IL1B
Fgf	group	0.0251	KDR,ODC1
mir-135	microRNA	0.0251	Ccl8,IL1B
GRN	growth factor	0.0251	CTNNB1,IL1B
simvastatin	chemical drug	0.0253	ADRB2,IL1B,LCN2,LPL,Ly6a (includes others)
forskolin	chemical toxicant	0.0256	ACP3,ADGRL2,ELL2,HP,Ifi202b,IL1B,LTF,MFGE8,ODC1,Sik1,VCAN
Histone h4	group	0.0256	ADA,IL1B,MSH5,NLGN2
NFKB2	transcription regulator	0.0256	Ccl8,IGFBP4,IL1B,MARCKSL1
propylthiouracil	chemical drug	0.0257	C1QB,EMP1,FBLIM1,Ifitm1,Ly6a (includes others)
Ca2+	chemical - endogenous mammalian	0.0257	Apol7e (includes others),IL1B,NDRG1,ODC1,PTTG1,S100A9
MAPK7	kinase	0.0258	ADRB2,Cxcl9,IL1B
ITK	kinase	0.0258	Klrk1,Ly6a (includes others),SLAMF7
lovastatin	chemical drug	0.0262	CYP4F2,ENO2,IL1B,TFPI
CG	complex	0.0262	ACP3,CADM1,EMP1,GASK1B,IGFBP4,IL1B,MCM6,VCAN
OSM	cytokine	0.0263	ARG1,CTSH,HP,IL1B,LCN2,MMP8,QSOX1,RNASE4,S100A9
Rar	group	0.0266	ARG1,CYP4F2
SOX17	transcription regulator	0.0266	CTNNB1,KDR
MALT1	peptidase	0.0266	IL1B,LCN2
GAST	other	0.0266	CTNNB1,IL1B,ODC1
halofuginone	chemical drug	0.0267	EMP1,GDE1,PTGFRN,STEAP3
26s Proteasome	complex	0.0273	ARG1,ATP6V0D2,Chil3
GFI1	transcription regulator	0.0273	GPR18,IL1B,LPAR1,Ly6a (includes others)
MAFB	transcription regulator	0.0274	ADA,SLC40A1,SLC9A9
CCN1	other	0.0274	CTNNB1,IL1B,KDR
MUC1	other	0.0274	ARG1,CTNNB1,Ifitm1
2-deoxyglucose	chemical drug	0.0274	CTNNB1,IL1B,ODC1
AGN194204	chemical drug	0.0275	EMP1,GBP3,LPL,MAN1A1,PLAC8
TET1	enzyme	0.028	CTNNB1,SLC40A1
EZR	other	0.028	CTNNB1,IL1B
NGLY1	enzyme	0.028	IFI44,IFI44L
ITGAM	transmembrane receptor	0.028	IL1B,LCN2
PHB	transcription regulator	0.028	CTNNB1,IL1B
PAK1	kinase	0.028	CTNNB1,TFPI
green tea polyphenol	chemical drug	0.028	CAV1,IL1B
LGALS1	other	0.0282	CXCL14,IL1B,TFRC
NFYA	transcription regulator	0.0282	CHEK2,LPIN1,PTTG1
budesonide	chemical drug	0.0284	ACP3,CCNYL1,EMP1,LPIN1,S100A9,TFPI
Tgf beta	group	0.0284	CTNNB1,IGFBP4,IL1B,Ly6a (includes others),TFRC,TGFBI
E2F4	transcription regulator	0.0289	CHEK2,HP,LPAR1,MCM6,PTTG1
metformin	chemical drug	0.0289	ARG1,CAV1,CCR3,IFI44,IL1B
NAMPT	cytokine	0.0291	CCR3,KMO,TFPI
COL18A1	other	0.0291	ANTXR1,CTNNB1,KDR
IL6R	transmembrane receptor	0.0291	HP,IL1B,LCN2
FGF19	growth factor	0.0291	CTNNB1,CTSE,LCN2
choline plasmalogens	chemical - endogenous mammalian	0.0295	CAV1
behenic acid	chemical - endogenous mammalian	0.0295	IL1B
treprostinil	chemical drug	0.0295	IL1B
4beta-hydroxycholesterol	chemical - endogenous mammalian	0.0295	LPIN1
cumambrin A	chemical reagent	0.0295	ATP6V0D2
ARRDC3	other	0.0295	ADRB2
repertaxin	chemical drug	0.0295	IL1B
ITPR	group	0.0295	IL1B
smectite	chemical drug	0.0295	IL1B
GBP5	enzyme	0.0295	IL1B
CCDC3	other	0.0295	DGAT2
HECTD3	enzyme	0.0295	IL1B
FDX2	transporter	0.0295	TFRC
GNL3L	other	0.0295	ADRB2
Carlr	other	0.0295	IL1B
B3GNT2	enzyme	0.0295	IL1B
SPATA2	other	0.0295	IL1B
DKK4	other	0.0295	CTNNB1
CYP2C8	enzyme	0.0295	IL1B
USP24	peptidase	0.0295	PTTG1
SLC22A3	transporter	0.0295	S100A9
NLRP6	G-protein coupled receptor	0.0295	IL1B
SIRT4	enzyme	0.0295	IL1B
ANKRD13C	other	0.0295	ADRB2
TMEM119	other	0.0295	CTNNB1
YTHDF1	other	0.0295	NLRP1
tetrahydrocurcumin	chemical - endogenous mammalian	0.0295	IL1B
asparagine	chemical - endogenous mammalian	0.0295	ODC1
proanthocyanidin derivative	chemical - other	0.0295	MFGE8
GLRX3	enzyme	0.0295	TFRC
cerotic acid	chemical - endogenous mammalian	0.0295	IL1B
FZD1	G-protein coupled receptor	0.0295	CTNNB1
FGD5-AS1	other	0.0295	CTNNB1
mir-431	microRNA	0.0295	VCAN
mir-766	microRNA	0.0295	IL1B
mir-138	microRNA	0.0295	LCN2
mir-361	microRNA	0.0295	IL1B
GBP1	enzyme	0.0295	KDR
CEACAM5	other	0.0295	IL1B
ORM2	other	0.0295	IL1B
MEP1A	peptidase	0.0295	IL1B
BAG2	other	0.0295	IL1B
SLC7A11	transporter	0.0295	IL1B
ITGAX	transmembrane receptor	0.0295	IL1B
APOD	transporter	0.0295	IL1B
C8orf44-SGK3	SGK3	kinase	0.0295
DDX19B	enzyme	0.0295	CHEK2
PTP4A2	phosphatase	0.0295	CTNNB1
NLRC3	other	0.0295	IL1B
Rps6ka5	kinase	0.0295	IL1B
LSINCT5	other	0.0295	IL1B
SNRK	kinase	0.0295	CTNNB1
FDXR	enzyme	0.0295	TFRC
SKLB023	chemical reagent	0.0295	IL1B
GNPAT	enzyme	0.0295	IL1B
CSTB	peptidase	0.0295	IL1B
LRRC8C	ion channel	0.0295	LPL
CES1	enzyme	0.0295	IL1B
ACP1	phosphatase	0.0295	CTNNB1
ARF1	enzyme	0.0295	MCM6
LAMB2	enzyme	0.0295	KCNJ10
CAY10397	chemical reagent	0.0295	IL1B
3,6-bis(1-methyl-4-vinylpyridium)carbazole diiodide	chemical reagent	0.0295	CTNNB1
3,6-bis(4-methyl-2-vinylpyrazinium)carbazole	chemical reagent	0.0295	CTNNB1
(+)-epicatechin	chemical drug	0.0295	IL1B
VR23	chemical reagent	0.0295	IL1B
ITF3056	chemical reagent	0.0295	IL1B
griseofulvin	chemical drug	0.0295	ALAS1
phenylacetate	chemical - endogenous mammalian	0.0295	CAV1
CV 6209	chemical reagent	0.0295	IL1B
PTIO	chemical reagent	0.0295	CAV1
phenylhydrazine	chemical toxicant	0.0295	LCN2
sodium alum	chemical drug	0.0295	IL1B
limonene	chemical - endogenous non-mammalian	0.0295	IL1B
perillic acid	chemical - endogenous non-mammalian	0.0295	IL1B
cyclohexanecarboxylic acid	chemical reagent	0.0295	ENO2
erucic acid	chemical - endogenous non-mammalian	0.0295	IL1B
succinylacetone	chemical - endogenous mammalian	0.0295	ALAS1
iodixanol	chemical drug	0.0295	LCN2
vigabatrin	chemical drug	0.0295	IL1B
IgG-opsonized ovalbumin	chemical reagent	0.0295	IL1B
pubchem compound 16020046	chemical reagent	0.0295	IL1B
Co2+	chemical - endogenous mammalian	0.0295	NDRG1
ETV4	transcription regulator	0.0295	CAV1,CTNNB1
MDK	growth factor	0.0295	IL1B,S100A9
MIR124	group	0.0295	CAV1,IL1B
SFPQ	other	0.0295	LPIN1,SFI1
CORT	other	0.0295	CCR3,IL1B
FUS-DDIT3	fusion gene	product	0.0295
TP63	transcription regulator	0.0298	ADA,APOBEC3B,ARG1,CTNNB1,EMP1,HSPA8,IL1B,MFGE8
NR4A3	ligand-dependent nuclear receptor	0.0299	CD5L,IL1B,LPIN1
ERBB4	kinase	0.0299	CADM1,CTNNB1,IGFBP4
ILF3	transcription regulator	0.0299	CFH,IL1B,LPL
DICER1	enzyme	0.0307	Cxcl9,GBP3,IL1B,KDR,Klrk1,SLC40A1
CFTR	ion channel	0.0307	CAV1,CFH,IL1B
mirdametinib	chemical drug	0.0311	Chil3
crizotinib	chemical drug	0.0311	CTNNB1,VCAN
xanthohumol	chemical drug	0.0311	DGAT2,IL1B
resolvin D1	chemical - endogenous mammalian	0.0311	ARG1,IL1B
CASP1	peptidase	0.0311	IL1B,KDR
IKZF2	transcription regulator	0.0311	CD2,Ly6a (includes others)
IL17RA	transmembrane receptor	0.0311	IL1B,S100A9
ACE2	peptidase	0.0311	Cxcl9,IL1B
SH42	chemical reagent	0.0311	ARG1,GPR18
alitretinoin	chemical drug	0.0315	CD5L,CTNNB1,CYP4F2,LTF
RNASEH2B	other	0.0326	IFI44,Ifitm1
CERK	kinase	0.0326	CCR3,CCRL2
NVP-TAE684	chemical drug	0.0326	CTNNB1,VCAN
MERTK	kinase	0.0326	Cxcl9,IL1B
IGHM	transmembrane receptor	0.0326	IL1B,SLAMF7
NF2	other	0.0326	CTNNB1,TFRC
SN-38	chemical drug	0.0326	APOBEC3B,CHEK2
CD38	enzyme	0.0327	CRIP1,ELL2,NDRG1,RRAS2
TSC2	other	0.0334	CRIP1,CTNNB1,IFI44,LPAR1
PDLIM2	other	0.0334	IFI44,RNF128,SLC40A1
BMP10	growth factor	0.0334	IL1B,LCN2,VCAN
ZEB1	transcription regulator	0.0334	CTNNB1,IL1B,TGFBI
N-[N-(3,5-difluorophenacetyl-L-Ala)]-S-phenylglycine t-butyl ester	chemical - protease inhibitor	0.0334	FAM20C,IL1B,KDR
actinomycin D	biologic drug	0.0338	CAV1,CTNNB1,IGFBP4,LPL,SLC40A1
ALOX15	enzyme	0.0342	CTNNB1,IL1B
KEAP1	transcription regulator	0.0342	ATP6V0D2,IL1B
BTG2	transcription regulator	0.0342	IGFBP4,IL1B
I-BET-151	chemical reagent	0.0342	SLC9A9,TIFAB
mevalonic acid	chemical - endogenous mammalian	0.0342	IL1B,LPL
IHH	enzyme	0.0343	CTNNB1,KDR,PLBD1
FGF8	growth factor	0.0343	CRIP1,CTNNB1,ELL2
okadaic acid	chemical toxicant	0.0343	IL1B,NDRG1,ODC1
cadmium chloride	chemical toxicant	0.0343	ARG1,HP,LPAR1
mono-(2-ethylhexyl)phthalate	chemical toxicant	0.0347	DGAT2,IL1B,LPL,WDR43
acetaminophen	chemical drug	0.0348	Chil3
cholesterol	chemical - endogenous mammalian	0.0348	CAV1,CD5L,IL1B,LPL,MMP8
FOLR1	transporter	0.0352	ADA,CAV1,LPAR1
EHF	transcription regulator	0.0352	KDR,S100A9,TFPI
daidzein	chemical drug	0.0352	ARG1,CAV1,OSBPL3
TP73	transcription regulator	0.0354	ADA,CADM1,CTNNB1,IGFBP4,IL1B,MCM6,RNF144B
SOX2	transcription regulator	0.0358	CTNNB1,CXCL14,GBP3,GDF3,KDR,LPAR1,SLC44A1,VCAN
NfkB1-RelA	complex	0.0359	IL1B,LCN2
ATP7B	transporter	0.0359	LPIN1,PTTG1
FCGR2B	transmembrane receptor	0.0359	CLEC4E,MARCKSL1
GTF2IRD1	transcription regulator	0.0359	HAUS8,KDR
FOXP1	transcription regulator	0.0359	GDF3,IL1B
IL4R	transmembrane receptor	0.0361	ADGRL2,ARG1,IL1B
cobalt chloride	chemical reagent	0.0361	NDRG1,SLC40A1,TFRC
eritoran	chemical drug	0.0368	IL1B
beta-glucan	chemical drug	0.0368	IL1B
H-151	chemical reagent	0.0368	IL1B
1-palmitoyl-2-oleoylglycero-3-phosphoglycerol	chemical reagent	0.0368	IL1B
AOPEP	peptidase	0.0368	IL1B
arginase	group	0.0368	ARG1
Erm	group	0.0368	CAV1
BI 2536	chemical drug	0.0368	CHEK2
beta-sitosterol	chemical reagent	0.0368	CTNNB1
NLR	group	0.0368	LCN2
IL12RB2	IL23R	group	0.0368
FENDRR	other	0.0368	IL1B
GATA3-AS1	other	0.0368	CTNNB1
HLA-DR	complex	0.0368	IL1B
Gata	group	0.0368	KDR
ZNF598	enzyme	0.0368	IFI44
Tlr12	other	0.0368	IL1B
PCA3	other	0.0368	NDRG1
PLA2G7	enzyme	0.0368	IL1B
IgG2b	complex	0.0368	IL1B
azilsartan	chemical drug	0.0368	IL1B
GIT1	kinase	0.0368	IL1B
DCB 3503	chemical reagent	0.0368	IL1B
DAPK1	kinase	0.0368	IL1B
TRA2B	other	0.0368	LPIN1
STX11	transporter	0.0368	IL1B
CRK	other	0.0368	CAV1
WBP11	phosphatase	0.0368	CTNNB1
CD93	other	0.0368	CTNNB1
PTPRA	phosphatase	0.0368	ENO2
PGRMC1	transmembrane receptor	0.0368	LCN2
mir-488	microRNA	0.0368	IL1B
miR-574-5p (miRNAs w	seed GAGUGUG)	mature microRNA	0.0368
MRAS	enzyme	0.0368	CTNNB1
HADHA	enzyme	0.0368	IL1B
FGG	other	0.0368	IL1B
silmitasertib	chemical drug	0.0368	CTNNB1
PILRB	other	0.0368	IL1B
Orm1 (includes others)	other	0.0368	IL1B
NRP2	kinase	0.0368	CTNNB1
PORCN	enzyme	0.0368	CTNNB1
VGLL4	other	0.0368	CTNNB1
P2RY12	G-protein coupled receptor	0.0368	IL1B
FDPS	enzyme	0.0368	ADRB2
HEPH	transporter	0.0368	SLC40A1
IL36RN	cytokine	0.0368	IL1B
AGA	enzyme	0.0368	CHEK2
DVL3	other	0.0368	CTNNB1
TNFAIP8	other	0.0368	IL1B
PELI2	enzyme	0.0368	IL1B
tofogliflozin	chemical drug	0.0368	DGAT2
TG6-10-1	chemical reagent	0.0368	IL1B
pubchem compound 11483544	chemical reagent	0.0368	IL1B
methylamine	chemical - endogenous mammalian	0.0368	IL1B
LY379196	chemical drug	0.0368	LPL
L-796449	chemical reagent	0.0368	CTNNB1
cinnamyl-3,4-dihydroxy-alpha-cyanocinnamate	chemical reagent	0.0368	ARG2
tranexamic acid	chemical drug	0.0368	IL1B
roflumilast	chemical drug	0.0368	IL1B
grepafloxacin	chemical drug	0.0368	IL1B
vanadyl sulfate	chemical reagent	0.0368	IL1B
CAY10595	chemical reagent	0.0368	IL1B
IMTPPE	chemical reagent	0.0368	ELL2
sappanone A	chemical - endogenous non-mammalian	0.0368	IL1B
9-hydroxyoctadecadienoic acid	chemical - endogenous mammalian	0.0368	CTNNB1
trehalose	chemical - endogenous mammalian	0.0368	KDR
L-alpha-hydroxyglutarate	chemical - endogenous mammalian	0.0368	IL1B
miR-146a-5p (and other miRNAs w	seed GAGAACU)	mature microRNA	0.0371
epicatechin	chemical drug	0.0371	DGAT2,IL1B,LPL
PP1	chemical drug	0.0375	IL1B,ODC1
RNASEH2A	enzyme	0.0375	IFI16,IFI44
RCE1	peptidase	0.0375	CRIP1,TGFBI
HSPA9	other	0.0375	CTNNB1,MMP8
lysophosphatidic acid	chemical - other	0.038	IL1B,KDR,LPL
HDAC3	transcription regulator	0.038	ARG1,HP,IL1B
cyclophosphamide	chemical drug	0.038	IL1B,Ly6a (includes others),ODC1
olanzapine	chemical drug	0.038	CTNNB1,HSPA8,S100A9
allopurinol	chemical drug	0.039	FBLIM1,IL1B,LCN2
Mir122a,b	group	0.0392	GBP3,IL1B
ASXL1	transcription regulator	0.0392	ENO2,LPL
PDPK1	kinase	0.0392	CAV1,IL1B
IL17F	cytokine	0.0392	Cxcl9,LPL
chloropromazine	chemical drug	0.0392	CYP4F2,IL1B
1,2-dimethylhydrazine	chemical toxicant	0.0392	Apol7e (includes others),S100A9
paricalcitol	chemical drug	0.0392	IL1B,TFPI
phenacetin	chemical drug	0.0392	FBLIM1,LCN2
PAX5-ELN	fusion gene	product	0.0392
OGA	enzyme	0.0394	ADGRL2,C1QA,C1QB,CAV1,CTNNB1,IGFBP4,TGFBI
Pdgf (complex)	complex	0.04	CAV1,MCM6,ODC1
ascorbic acid	chemical - endogenous mammalian	0.04	IGFBP4,NDRG1,TFRC
PRKAA1	kinase	0.0409	ARG1,IFI44,IGFBP4,Ly6a (includes others)
methylselenic acid	chemical reagent	0.0409	ACP3,CADM1,CHEK2,MCM6,NDRG1
HES3	transcription regulator	0.0409	MFGE8,Snord53
NFYC	transcription regulator	0.0409	LPIN1,PTTG1
ADORA2B	G-protein coupled receptor	0.0409	ARG1,IL1B
GW9662	chemical reagent	0.041	CAV1,KDR,LCN2
F2R	G-protein coupled receptor	0.042	IL1B,KDR,TFPI
CEBPD	transcription regulator	0.042	HP,IL1B,MMP8
Creb	group	0.0421	ANTXR1,ARG1,CD5L,IFI16,IL1B,OSBPL3
BDNF	growth factor	0.0421	ADRB2,IL1B,LCN2,S100A9,Sik1,TFRC
PTPRC	phosphatase	0.0427	CCR3,IL1B
LRP5	transmembrane receptor	0.0427	ADRB2,IL1B
fasudil	chemical drug	0.0427	ARG1,IL1B
lenalidomide	chemical drug	0.0427	ANTXR1,CAV1,CTNNB1,LPL,TMEM64
PTH	other	0.0431	CTNNB1,ODC1,PLXDC2,TJP2
VDR	transcription regulator	0.0433	Clec2d (includes others),IFI44L,LPL,ODC1,S100A9
CDKN2A	transcription regulator	0.0436	Ccl8,CXCL14,Cxcl9,IL1B,ODC1,TGFBI
Pam3-Cys-Ser-Lys4	chemical reagent	0.0439	Cxcl9,IFI16,IL1B,SLC40A1
psychosine	chemical - endogenous mammalian	0.0439	IL1B
1,2-dioleoyloxy-3-(trimethylammonium)propane	chemical reagent	0.0439	IL1B
3'-O-(4-benzoyl)benzoyladenosine 5'-triphosphate	chemical reagent	0.0439	IL1B
8-hydroxyguanine	chemical - endogenous mammalian	0.0439	IL1B
roxithromycin	chemical drug	0.0439	IL1B
5-stearic acid hydroxy stearic acid	chemical - endogenous mammalian	0.0439	IL1B
10-(9Z-hexadecenoyloxy)-octadecanoic acid	chemical - endogenous mammalian	0.0439	IL1B
pinaverium	chemical drug	0.0439	IL1B
thioinosine	chemical toxicant	0.0439	LPL
(R)-limonene	chemical toxicant	0.0439	IL1B
teichoic acid	chemical - endogenous non-mammalian	0.0439	IL1B
norethindrone acetate	chemical drug	0.0439	TFPI
Rhox4b (includes others)	transcription regulator	0.0439	KDR
Camk	complex	0.0439	KDR
Dynamin	group	0.0439	KDR
Alp	group	0.0439	LCN2
etretinate	chemical drug	0.0439	ODC1
3M-003	chemical reagent	0.0439	IL1B
N-hexanoylhomoserine lactone	chemical - endogenous non-mammalian	0.0439	IL1B
glycitein	chemical drug	0.0439	IL1B
SLAMF9	other	0.0439	IL1B
CERS5	transcription regulator	0.0439	IL1B
CTSC	peptidase	0.0439	IL1B
TLR10	transmembrane receptor	0.0439	IL1B
UBL4A	enzyme	0.0439	IL1B
IKBIP	other	0.0439	IL1B
TMEM106A	other	0.0439	IL1B
RNF152	enzyme	0.0439	IL1B
CLEC4D	other	0.0439	IL1B
Crnde	other	0.0439	CTNNB1
LILRA5	other	0.0439	IL1B
RGMB	other	0.0439	LCN2
FLT4	transmembrane receptor	0.0439	IL1B
PPP1R14B	phosphatase	0.0439	KDR
FOXI1	transcription regulator	0.0439	ATP6V0D2
lumefantrine	chemical drug	0.0439	CTNNB1
RO4929097	chemical drug	0.0439	KDR
Casein	group	0.0439	IL1B
CASP6	peptidase	0.0439	ARG1
vaccenic acid	chemical - endogenous mammalian	0.0439	IL1B
SMPD2	enzyme	0.0439	IL1B
PRKD2	kinase	0.0439	KDR
TPR	other	0.0439	IL1B
OPRK1	G-protein coupled receptor	0.0439	KDR
CLDN1	other	0.0439	CTNNB1
ABCD2	transporter	0.0439	IL1B
PROK2	other	0.0439	IL1B
entolimod	biologic drug	0.0439	IL1B
HAMP	other	0.0439	SLC40A1
MUC2	other	0.0439	IL1B
Pzp	other	0.0439	LPL
FGF12	other	0.0439	MCM6
mir-708	microRNA	0.0439	IL1B
mir-637	microRNA	0.0439	CTNNB1
CASP4	peptidase	0.0439	IL1B
PHGDH	enzyme	0.0439	CHEK2
WIF1	other	0.0439	CTNNB1
ORM1	other	0.0439	IL1B
PPM1L	phosphatase	0.0439	IL1B
ELP1	other	0.0439	CTNNB1
W-54011	chemical reagent	0.0439	IL1B
F13A1	enzyme	0.0439	IL1B
CHD3	enzyme	0.0439	ADA
PIP5K1B	kinase	0.0439	IL1B
ATP6V0A2	transporter	0.0439	ARG1
GPS1	other	0.0439	CTNNB1
RNF17	other	0.0439	ODC1
SERPIND1	other	0.0439	IL1B
CDH13	other	0.0439	CTNNB1
Ifna4	other	0.0439	SIRPB1
Hrg	other	0.0439	ARG1
PILRA	other	0.0439	IL1B
VTX-2337	chemical drug	0.0439	IL1B
BCL2A1	other	0.0439	Ly6a (includes others)
FTL	enzyme	0.0439	TFRC
MIA-459	chemical reagent	0.0439	IL1B
MIA-313	chemical reagent	0.0439	IL1B
halothane	chemical drug	0.0439	Klrk1
risedronic acid	chemical drug	0.0439	HSPA8
papaverine	chemical drug	0.0439	CAV1
octyl gallate	chemical reagent	0.0439	IL1B
ZFA-fmk	chemical reagent	0.0439	IL1B
18-alpha-glycyrrhetinic acid	chemical - endogenous non-mammalian	0.0439	LPL
oxamic acid	chemical - endogenous non-mammalian	0.0439	IL1B
9-palmitic acid hydroxy stearic acid	chemical - endogenous mammalian	0.0439	IL1B
NR1H2	ligand-dependent nuclear receptor	0.044	Chil3
2-methoxyestradiol	chemical - endogenous mammalian	0.0444	CAV1,LTF
ZMPSTE24	peptidase	0.0444	Ccl8,CXCL14
INPP5D	phosphatase	0.0444	ARG1,Chil3
SETD2	enzyme	0.0444	CAV1,CTNNB1
ZNF281	transcription regulator	0.0444	Ccl8,ODC1
A2M	transporter	0.0444	IL1B,SLC40A1
DMP1	other	0.0444	C1QB,PIANP
PTGS1	enzyme	0.0444	ARG1,IL1B
HBB	transporter	0.0444	Cxcl9,IL1B
bafilomycin A1	chemical drug	0.0444	IL1B,TFRC
baicalein	chemical drug	0.0444	KDR,PTTG1
eflornithine	chemical drug	0.0444	CTNNB1,ODC1
MKNK1	kinase	0.0446	CFH,IFI16,LCN2,NRCAM
PTEN	phosphatase	0.0454	ARG1,Ccl8,CTNNB1,IL1B,KDR,Ly6a (includes others),MPP7,Mturn,NDRG1,SLC46A3
E2F3	transcription regulator	0.0454	LPL,MCM6,NCAPG2,PTTG1
GATA4	transcription regulator	0.0457	Ccl8,IFI16,LCN2,MMP27,TGFBI
TNFSF12	cytokine	0.0461	CLEC4E,IL1B,S100A9
miR-125b-5p (and other miRNAs w	seed CCCUGAG)	mature microRNA	0.0461
BRCA1	transcription regulator	0.0462	CTNNB1,LPIN1,Ly6a (includes others),VCAN
aldosterone	chemical - endogenous mammalian	0.0462	KCNJ10,KDR,LCN2,LPL
Wnt	group	0.0462	CTNNB1,KDR
PRC2	complex	0.0462	IL1B,KDR
S100A4	other	0.0462	CTNNB1,S100A9
4-methylnitrosoamino-1-(3-pyridinyl)-1-butanone	chemical toxicant	0.0462	CTNNB1,HP
bortezomib	chemical drug	0.0464	CAV1,Chil3
trans-hydroxytamoxifen	chemical drug	0.0469	CAV1,CTSH,IGFBP4,NDRG1
WT1	transcription regulator	0.047	CTNNB1,ENO2,IL1B,NDRG1,ODC1
2-(4-amino-1-isopropyl-1H-pyrazolo[3,4-d]pyrimidin-3-yl)-1H-indol-5-ol	chemical reagent	0.0477	ADGRL2,ATP6V0E2,H2BC18,MCM6
filgrastim	biologic drug	0.0479	CCR3,F5,GBP3,HP,IFI44,MMP8,QSOX1
zoledronic acid	chemical drug	0.0481	IL1B,LPAR1
hydrogen peroxide	chemical - endogenous mammalian	0.0487	CAV1,CTNNB1,IL1B,KDR,LCN2,MMP8,ODC1,TFRC
NFkB (family)	group	0.0499	IL1B,LPL
PROC	peptidase	0.0499	F5,IL1B
PPRC1	transcription regulator	0.0499	LCN2,Sik1
herbimycin	chemical drug	0.0499	ARG1,IL1B
dimethylnitrosamine	chemical toxicant	0.0499	Cxcl9,IL1B
N-formyl-Met-Leu-Phe	chemical reagent	0.0499	IL1B,MMP8
D-fructose	chemical - endogenous mammalian	0.0499	HP,IL1B

## Sheet: Table S1.6
Table S1.6 Interactions of DEG genes in mouse protein-protein interaction networks.
DEG Gene	UniProtID	Interactors (ConsensusPathDB)
Ctnnb1	CTNB1_MOUSE	134
Itch	ITCH_MOUSE	60
Wdr43	WDR43_MOUSE	48
Cacna1a	CAC1A_MOUSE	29
Cav1	CAV1_MOUSE	24
Mcm6	MCM6_MOUSE	24
Kdr	VGFR2_MOUSE	23
Eno2	ENOG_MOUSE	20
Ndrg1	NDRG1_MOUSE	20
Cadm1	CADM1_MOUSE	19
Tfrc	TFR1_MOUSE	16
Kcnj10	KCJ10_MOUSE	15
Ctsh	CATH_MOUSE	15
Xpnpep1	XPP1_MOUSE	15
Nrcam	NRCAM_MOUSE	14
Arg1	ARGI1_MOUSE	13
Tjp2	ZO2_MOUSE	13
Adrb2	ADRB2_MOUSE	12
Hal	HUTH_MOUSE	12
Ncapg2	CNDG2_MOUSE	12
Hp1bp3	HP1B3_MOUSE	11
Iqgap2	IQGA2_MOUSE	11
Arhgap19	RHG19_MOUSE	10
S100a9	S10A9_MOUSE	10
Ada	ADA_MOUSE	9
Il1b	IL1B_MOUSE	8
Rras2	RRAS2_MOUSE	8
Hp	HPT_MOUSE	7
Nlgn2	NLGN2_MOUSE	7
Acp1	PPAC_MOUSE	7
Pde2a	PDE2A_MOUSE	6
Atp6v0d2	VA0D2_MOUSE	6
C1qa	C1QA_MOUSE	6
C1qb	C1QB_MOUSE	6
Ltf	TRFL_MOUSE	6
F5	FA5_MOUSE	5
Tom1l1	Q8BZR6_MOUSE	5
Ccr3	CCR3_MOUSE	5
Coro2a	COR2A_MOUSE	5
Fblim1	FBLI1_MOUSE	5
Rnf128	RN128_MOUSE	5
Klrk1	NKG2D_MOUSE	4
Marcksl1	MRP_MOUSE	4
Sik1	SIK1_MOUSE	4
Slc40a1	S40A1_MOUSE	4
Slc44a1	CTL1_MOUSE	4
Lpar1	LPAR1_MOUSE	3
Plxdc2	PXDC2_MOUSE	3
Rnf144b	R144B_MOUSE	3
Ggh	GGH_MOUSE	3
Lcn2	NGAL_MOUSE	3
Mpp7	MPP7_MOUSE	3
Odc1	DCOR_MOUSE	3
Osbpl3	OSBL3_MOUSE	3
Adgrl2	A0A0G2JDE3_MOUSE	2
Dgat2	DGAT2_MOUSE	2
Ifi44	IFI44_MOUSE	2
Jaml	JAML_MOUSE	2
Plbd1	PLBL1_MOUSE	2
Sfi1	SFI1_MOUSE	2
Alas1	HEM1_MOUSE	2
Apobec3	ABEC3_MOUSE	2
Cd5l	CD5L_MOUSE	2
Clcn7	CLCN7_MOUSE	2
Haus8	HAUS8_MOUSE	2
Lpin1	A0A1Y7VLN4_MOUSE	2
Steap3	STEA3_MOUSE	2
Cfh	CFAH_MOUSE	1
Csprs	Q8BYZ8_MOUSE	1
Antxr1	ANTR1_MOUSE	1
As3mt	AS3MT_MOUSE	1
Atp6v0e2	VA0E2_MOUSE	1
Ccrl2	CCRL2_MOUSE	1
Cers4	CERS4_MOUSE	1
Clec2i	CLC2I_MOUSE	1
Clec4e	CLC4E_MOUSE	1
Crip1	CRIP1_MOUSE	1
Fam20c	FA20C_MOUSE	1
Gpr18	GPR18_MOUSE	1
Ifitm1	IFM1_MOUSE	1
Igfbp4	IBP4_MOUSE	1
Ptgfrn	FPRP_MOUSE	1
Qsox1	QSOX1_MOUSE	1
Tmem64	TMM64_MOUSE	1
Vcan	CSPG2_MOUSE	1
Zfp30	ZFP30_MOUSE	1
C5ar2	C5AR2_MOUSE	1
Ccnyl1	D3YUJ3_MOUSE	1
Chek2	CHK2_MOUSE	1
Fam219a	F219A_MOUSE	1
Gdf3	GDF3_MOUSE	1
Lacc1	LACC1_MOUSE	1
Lpl	LIPL_MOUSE	1
Ngp	NGP_MOUSE	1
Plekhg1	Q3UX37_MOUSE	1
Pttg1	PTTG1_MOUSE	1
Slamf7	SLAF7_MOUSE	1
Tgfbi	BGH3_MOUSE	1
Trim12a	TR12A_MOUSE	1
