# Supplementary material for: Host M-CSF induced gene expression drives changes in susceptible and resistant mice-derived BMdMs upon Leishmania major infection
Source: Front Immunol. 2023 Apr 28;14:1111072. doi: 10.3389/fimmu.2023.1111072 (PMC10175952; doi:10.3389/fimmu.2023.1111072)
Supplement: Supplementary file 6 [file Table_2.xlsx]

## Sheet: Description
Table	Description
S2.1	Response genes after L. major infection
S2.2	Over-representation analysis of BALB/c response genes after L- major infection in mouse pathways (ConsensusPathDB)
S2.3	Over-representation analysis of C57Bl/6 response genes after L- major infection in mouse pathways (ConsensusPathDB)
S2.4	Immune response genes differentially expressed upon L. major infection

## Sheet: Table S2.1
Table S2.1 Response genes after L. major infection.
Response genes BALB/c	Response genes C57Bl/6	Overlap
ENSMUSG00000054766	ENSMUSG00000037960	ENSMUSG00000020120
ENSMUSG00000020120	ENSMUSG00000020057	ENSMUSG00000024750
ENSMUSG00000024750	ENSMUSG00000022507	ENSMUSG00000028214
ENSMUSG00000027368	ENSMUSG00000025591	ENSMUSG00000026031
ENSMUSG00000028214	ENSMUSG00000038172	ENSMUSG00000040435
ENSMUSG00000026031	ENSMUSG00000043421	ENSMUSG00000039942
ENSMUSG00000040435	ENSMUSG00000028439	ENSMUSG00000061589
ENSMUSG00000039942	ENSMUSG00000034157	ENSMUSG00000038179
ENSMUSG00000061589	ENSMUSG00000003955	ENSMUSG00000022982
ENSMUSG00000058755	ENSMUSG00000027132	ENSMUSG00000026981
ENSMUSG00000056708	ENSMUSG00000010277	ENSMUSG00000021025
ENSMUSG00000038179	ENSMUSG00000038740	ENSMUSG00000022895
ENSMUSG00000022982	ENSMUSG00000028300	ENSMUSG00000035356
ENSMUSG00000026981	ENSMUSG00000020101	ENSMUSG00000035678
ENSMUSG00000045502	ENSMUSG00000022473	ENSMUSG00000052684
ENSMUSG00000021025	ENSMUSG00000052688	ENSMUSG00000035164
ENSMUSG00000022895	ENSMUSG00000073197	ENSMUSG00000031530
ENSMUSG00000035356	ENSMUSG00000050549	ENSMUSG00000035373
ENSMUSG00000035678	ENSMUSG00000022237	ENSMUSG00000015396
ENSMUSG00000052684	ENSMUSG00000021930	ENSMUSG00000044786
ENSMUSG00000035164	ENSMUSG00000036552	ENSMUSG00000022951
ENSMUSG00000031530	ENSMUSG00000021185	ENSMUSG00000001627
ENSMUSG00000035373	ENSMUSG00000026796	ENSMUSG00000015312
ENSMUSG00000015396	ENSMUSG00000037110	ENSMUSG00000026628
ENSMUSG00000044786	ENSMUSG00000039934	ENSMUSG00000026358
ENSMUSG00000022951	ENSMUSG00000054293	ENSMUSG00000037868
ENSMUSG00000001627	ENSMUSG00000048249	ENSMUSG00000029380
ENSMUSG00000015312	ENSMUSG00000057191	ENSMUSG00000019850
ENSMUSG00000026628	ENSMUSG00000015243	ENSMUSG00000035385
ENSMUSG00000026358	ENSMUSG00000023088	ENSMUSG00000038418
ENSMUSG00000037868	ENSMUSG00000020865	ENSMUSG00000024401
ENSMUSG00000029380	ENSMUSG00000022822	ENSMUSG00000032487
ENSMUSG00000019850	ENSMUSG00000031378	ENSMUSG00000048621
ENSMUSG00000035385	ENSMUSG00000032046	ENSMUSG00000021701
ENSMUSG00000038418	ENSMUSG00000018381	ENSMUSG00000043953
ENSMUSG00000024401	ENSMUSG00000018796	ENSMUSG00000018930
ENSMUSG00000032487	ENSMUSG00000054693	ENSMUSG00000023034
ENSMUSG00000080065	ENSMUSG00000026457	ENSMUSG00000000982
ENSMUSG00000048621	ENSMUSG00000024858	ENSMUSG00000058427
ENSMUSG00000021701	ENSMUSG00000024527	ENSMUSG00000036057
ENSMUSG00000043953	ENSMUSG00000072812	ENSMUSG00000006494
ENSMUSG00000018930	ENSMUSG00000040297	ENSMUSG00000036552
ENSMUSG00000023034	ENSMUSG00000028527	ENSMUSG00000036636
ENSMUSG00000000982	ENSMUSG00000032786	ENSMUSG00000036698
ENSMUSG00000058427	ENSMUSG00000022636	ENSMUSG00000036948
ENSMUSG00000036057	ENSMUSG00000030695	ENSMUSG00000037012
ENSMUSG00000006494	ENSMUSG00000017390	ENSMUSG00000037242
ENSMUSG00000036381	ENSMUSG00000042650	ENSMUSG00000037341
ENSMUSG00000036552	ENSMUSG00000005686	ENSMUSG00000037405
ENSMUSG00000036636	ENSMUSG00000035048	ENSMUSG00000037411
ENSMUSG00000036698	ENSMUSG00000072115	ENSMUSG00000037434
ENSMUSG00000036948	ENSMUSG00000014496	ENSMUSG00000037458
ENSMUSG00000037012	ENSMUSG00000050914	ENSMUSG00000037553
ENSMUSG00000037242	ENSMUSG00000052331	ENSMUSG00000037580
ENSMUSG00000037341	ENSMUSG00000029338	ENSMUSG00000006818
ENSMUSG00000037405	ENSMUSG00000032231	ENSMUSG00000000628
ENSMUSG00000037410	ENSMUSG00000029994	ENSMUSG00000037926
ENSMUSG00000037411	ENSMUSG00000009090	ENSMUSG00000037960
ENSMUSG00000037434	ENSMUSG00000031367	ENSMUSG00000037966
ENSMUSG00000037458	ENSMUSG00000002957	ENSMUSG00000038068
ENSMUSG00000037553	ENSMUSG00000002992	ENSMUSG00000038332
ENSMUSG00000037580	ENSMUSG00000057346	ENSMUSG00000038393
ENSMUSG00000006818	ENSMUSG00000049744	ENSMUSG00000038623
ENSMUSG00000000628	ENSMUSG00000039031	ENSMUSG00000038886
ENSMUSG00000037926	ENSMUSG00000031389	ENSMUSG00000007659
ENSMUSG00000037960	ENSMUSG00000040345	ENSMUSG00000039232
ENSMUSG00000037966	ENSMUSG00000031133	ENSMUSG00000039477
ENSMUSG00000038068	ENSMUSG00000007880	ENSMUSG00000040093
ENSMUSG00000038145	ENSMUSG00000048118	ENSMUSG00000040274
ENSMUSG00000038332	ENSMUSG00000049866	ENSMUSG00000040511
ENSMUSG00000038393	ENSMUSG00000060216	ENSMUSG00000040522
ENSMUSG00000038412	ENSMUSG00000074794	ENSMUSG00000040675
ENSMUSG00000038623	ENSMUSG00000031591	ENSMUSG00000040751
ENSMUSG00000038633	ENSMUSG00000029752	ENSMUSG00000041058
ENSMUSG00000038843	ENSMUSG00000028207	ENSMUSG00000041132
ENSMUSG00000038886	ENSMUSG00000076441	ENSMUSG00000041135
ENSMUSG00000007659	ENSMUSG00000026628	ENSMUSG00000041762
ENSMUSG00000039050	ENSMUSG00000033161	ENSMUSG00000041773
ENSMUSG00000039232	ENSMUSG00000022295	ENSMUSG00000042354
ENSMUSG00000039377	ENSMUSG00000033793	ENSMUSG00000042500
ENSMUSG00000039477	ENSMUSG00000037685	ENSMUSG00000042650
ENSMUSG00000039616	ENSMUSG00000060131	ENSMUSG00000042675
ENSMUSG00000039936	ENSMUSG00000075010	ENSMUSG00000042688
ENSMUSG00000040093	ENSMUSG00000022408	ENSMUSG00000043421
ENSMUSG00000040274	ENSMUSG00000037458	ENSMUSG00000044162
ENSMUSG00000040511	ENSMUSG00000041132	ENSMUSG00000010051
ENSMUSG00000040522	ENSMUSG00000042742	ENSMUSG00000045092
ENSMUSG00000040675	ENSMUSG00000045763	ENSMUSG00000045294
ENSMUSG00000040751	ENSMUSG00000025854	ENSMUSG00000045312
ENSMUSG00000041058	ENSMUSG00000027580	ENSMUSG00000045664
ENSMUSG00000041132	ENSMUSG00000037731	ENSMUSG00000045763
ENSMUSG00000041135	ENSMUSG00000046456	ENSMUSG00000046223
ENSMUSG00000041219	ENSMUSG00000049625	ENSMUSG00000046456
ENSMUSG00000041439	ENSMUSG00000038806	ENSMUSG00000011008
ENSMUSG00000041685	ENSMUSG00000036948	ENSMUSG00000047180
ENSMUSG00000041762	ENSMUSG00000037503	ENSMUSG00000047414
ENSMUSG00000041773	ENSMUSG00000056069	ENSMUSG00000047648
ENSMUSG00000042354	ENSMUSG00000047592	ENSMUSG00000047945
ENSMUSG00000042364	ENSMUSG00000007659	ENSMUSG00000048118
ENSMUSG00000042500	ENSMUSG00000030103	ENSMUSG00000049091
ENSMUSG00000042650	ENSMUSG00000030256	ENSMUSG00000049103
ENSMUSG00000042675	ENSMUSG00000078942	ENSMUSG00000049625
ENSMUSG00000042688	ENSMUSG00000032000	ENSMUSG00000050578
ENSMUSG00000042842	ENSMUSG00000040093	ENSMUSG00000050721
ENSMUSG00000043008	ENSMUSG00000078566	ENSMUSG00000050737
ENSMUSG00000043421	ENSMUSG00000046718	ENSMUSG00000013846
ENSMUSG00000044162	ENSMUSG00000036478	ENSMUSG00000050914
ENSMUSG00000010025	ENSMUSG00000020423	ENSMUSG00000052085
ENSMUSG00000010051	ENSMUSG00000036887	ENSMUSG00000052144
ENSMUSG00000045092	ENSMUSG00000036896	ENSMUSG00000014361
ENSMUSG00000045294	ENSMUSG00000024164	ENSMUSG00000052331
ENSMUSG00000045312	ENSMUSG00000049130	ENSMUSG00000052397
ENSMUSG00000045664	ENSMUSG00000039145	ENSMUSG00000052688
ENSMUSG00000045671	ENSMUSG00000027555	ENSMUSG00000053436
ENSMUSG00000045763	ENSMUSG00000033538	ENSMUSG00000053470
ENSMUSG00000045875	ENSMUSG00000027187	ENSMUSG00000053477
ENSMUSG00000046223	ENSMUSG00000007655	ENSMUSG00000053907
ENSMUSG00000046456	ENSMUSG00000038225	ENSMUSG00000054693
ENSMUSG00000011008	ENSMUSG00000035385	ENSMUSG00000055024
ENSMUSG00000047180	ENSMUSG00000000982	ENSMUSG00000055435
ENSMUSG00000047414	ENSMUSG00000018930	ENSMUSG00000055805
ENSMUSG00000047648	ENSMUSG00000035042	ENSMUSG00000056069
ENSMUSG00000047789	ENSMUSG00000018927	ENSMUSG00000056501
ENSMUSG00000047888	ENSMUSG00000035373	ENSMUSG00000057561
ENSMUSG00000047945	ENSMUSG00000020326	ENSMUSG00000058099
ENSMUSG00000048118	ENSMUSG00000063015	ENSMUSG00000058486
ENSMUSG00000049091	ENSMUSG00000049103	ENSMUSG00000059851
ENSMUSG00000049103	ENSMUSG00000043953	ENSMUSG00000060216
ENSMUSG00000049625	ENSMUSG00000023087	ENSMUSG00000060261
ENSMUSG00000049878	ENSMUSG00000021624	ENSMUSG00000015837
ENSMUSG00000050578	ENSMUSG00000016496	ENSMUSG00000062515
ENSMUSG00000050721	ENSMUSG00000034652	ENSMUSG00000062585
ENSMUSG00000050737	ENSMUSG00000004609	ENSMUSG00000062593
ENSMUSG00000013846	ENSMUSG00000002944	ENSMUSG00000063229
ENSMUSG00000050914	ENSMUSG00000017652	ENSMUSG00000016239
ENSMUSG00000052085	ENSMUSG00000027215	ENSMUSG00000064289
ENSMUSG00000052144	ENSMUSG00000015396	ENSMUSG00000016496
ENSMUSG00000014361	ENSMUSG00000022901	ENSMUSG00000066306
ENSMUSG00000052331	ENSMUSG00000030342	ENSMUSG00000016528
ENSMUSG00000052397	ENSMUSG00000027435	ENSMUSG00000067283
ENSMUSG00000052688	ENSMUSG00000045664	ENSMUSG00000017009
ENSMUSG00000014547	ENSMUSG00000040274	ENSMUSG00000071369
ENSMUSG00000053436	ENSMUSG00000037664	ENSMUSG00000072812
ENSMUSG00000053470	ENSMUSG00000056501	ENSMUSG00000072889
ENSMUSG00000053477	ENSMUSG00000029177	ENSMUSG00000017677
ENSMUSG00000053819	ENSMUSG00000026031	ENSMUSG00000074802
ENSMUSG00000053907	ENSMUSG00000001128	ENSMUSG00000018008
ENSMUSG00000054342	ENSMUSG00000032640	ENSMUSG00000018217
ENSMUSG00000054693	ENSMUSG00000039910	ENSMUSG00000078300
ENSMUSG00000055024	ENSMUSG00000033392	ENSMUSG00000078429
ENSMUSG00000055435	ENSMUSG00000036636	ENSMUSG00000078566
ENSMUSG00000055782	ENSMUSG00000030148	ENSMUSG00000018381
ENSMUSG00000055805	ENSMUSG00000043832	ENSMUSG00000079334
ENSMUSG00000056069	ENSMUSG00000030142	ENSMUSG00000018476
ENSMUSG00000056501	ENSMUSG00000037242	ENSMUSG00000018796
ENSMUSG00000056529	ENSMUSG00000049550	ENSMUSG00000018848
ENSMUSG00000056608	ENSMUSG00000069607	ENSMUSG00000018906
ENSMUSG00000057531	ENSMUSG00000022125	ENSMUSG00000019558
ENSMUSG00000057561	ENSMUSG00000064105	ENSMUSG00000019916
ENSMUSG00000058013	ENSMUSG00000023973	ENSMUSG00000020032
ENSMUSG00000058099	ENSMUSG00000062585	ENSMUSG00000020038
ENSMUSG00000058486	ENSMUSG00000030707	ENSMUSG00000020064
ENSMUSG00000059851	ENSMUSG00000031827	ENSMUSG00000020101
ENSMUSG00000060216	ENSMUSG00000020841	ENSMUSG00000020184
ENSMUSG00000060261	ENSMUSG00000020300	ENSMUSG00000020250
ENSMUSG00000015837	ENSMUSG00000024900	ENSMUSG00000020261
ENSMUSG00000062515	ENSMUSG00000003623	ENSMUSG00000020277
ENSMUSG00000062585	ENSMUSG00000020038	ENSMUSG00000020300
ENSMUSG00000062593	ENSMUSG00000028859	ENSMUSG00000020400
ENSMUSG00000062901	ENSMUSG00000021000	ENSMUSG00000020423
ENSMUSG00000063229	ENSMUSG00000078429	ENSMUSG00000001473
ENSMUSG00000016239	ENSMUSG00000030560	ENSMUSG00000020572
ENSMUSG00000064289	ENSMUSG00000028111	ENSMUSG00000020611
ENSMUSG00000016496	ENSMUSG00000062127	ENSMUSG00000020644
ENSMUSG00000066306	ENSMUSG00000029380	ENSMUSG00000020661
ENSMUSG00000016528	ENSMUSG00000034855	ENSMUSG00000001542
ENSMUSG00000067283	ENSMUSG00000058427	ENSMUSG00000020865
ENSMUSG00000067787	ENSMUSG00000029379	ENSMUSG00000020883
ENSMUSG00000017009	ENSMUSG00000029373	ENSMUSG00000020901
ENSMUSG00000069609	ENSMUSG00000020340	ENSMUSG00000021140
ENSMUSG00000069662	ENSMUSG00000026170	ENSMUSG00000021196
ENSMUSG00000071369	ENSMUSG00000020589	ENSMUSG00000021281
ENSMUSG00000072811	ENSMUSG00000068245	ENSMUSG00000021306
ENSMUSG00000072812	ENSMUSG00000033857	ENSMUSG00000021311
ENSMUSG00000072889	ENSMUSG00000029672	ENSMUSG00000021549
ENSMUSG00000017677	ENSMUSG00000050271	ENSMUSG00000021770
ENSMUSG00000074802	ENSMUSG00000022150	ENSMUSG00000021822
ENSMUSG00000017929	ENSMUSG00000002307	ENSMUSG00000021831
ENSMUSG00000018008	ENSMUSG00000035107	ENSMUSG00000021886
ENSMUSG00000075411	ENSMUSG00000000787	ENSMUSG00000021890
ENSMUSG00000018217	ENSMUSG00000040296	ENSMUSG00000021891
ENSMUSG00000078300	ENSMUSG00000028035	ENSMUSG00000021929
ENSMUSG00000078429	ENSMUSG00000020661	ENSMUSG00000021930
ENSMUSG00000078566	ENSMUSG00000035954	ENSMUSG00000021978
ENSMUSG00000079034	ENSMUSG00000052085	ENSMUSG00000022122
ENSMUSG00000018381	ENSMUSG00000061589	ENSMUSG00000022126
ENSMUSG00000018395	ENSMUSG00000024190	ENSMUSG00000022272
ENSMUSG00000079334	ENSMUSG00000031530	ENSMUSG00000022280
ENSMUSG00000079558	ENSMUSG00000021890	ENSMUSG00000022295
ENSMUSG00000018476	ENSMUSG00000051212	ENSMUSG00000022305
ENSMUSG00000018583	ENSMUSG00000045092	ENSMUSG00000022636
ENSMUSG00000018796	ENSMUSG00000022122	ENSMUSG00000022707
ENSMUSG00000018848	ENSMUSG00000048621	ENSMUSG00000022807
ENSMUSG00000018906	ENSMUSG00000074634	ENSMUSG00000022817
ENSMUSG00000018932	ENSMUSG00000031987	ENSMUSG00000022901
ENSMUSG00000019558	ENSMUSG00000035105	ENSMUSG00000023030
ENSMUSG00000019755	ENSMUSG00000038418	ENSMUSG00000023088
ENSMUSG00000019916	ENSMUSG00000037868	ENSMUSG00000023150
ENSMUSG00000020032	ENSMUSG00000024772	ENSMUSG00000023845
ENSMUSG00000020038	ENSMUSG00000027293	ENSMUSG00000023947
ENSMUSG00000020064	ENSMUSG00000057561	ENSMUSG00000024014
ENSMUSG00000020101	ENSMUSG00000036698	ENSMUSG00000024174
ENSMUSG00000020184	ENSMUSG00000042500	ENSMUSG00000024190
ENSMUSG00000020189	ENSMUSG00000022336	ENSMUSG00000024349
ENSMUSG00000020250	ENSMUSG00000031490	ENSMUSG00000024423
ENSMUSG00000020261	ENSMUSG00000028760	ENSMUSG00000024772
ENSMUSG00000020277	ENSMUSG00000001542	ENSMUSG00000024858
ENSMUSG00000020300	ENSMUSG00000041112	ENSMUSG00000024986
ENSMUSG00000020400	ENSMUSG00000021728	ENSMUSG00000025139
ENSMUSG00000020423	ENSMUSG00000030208	ENSMUSG00000025161
ENSMUSG00000001473	ENSMUSG00000041773	ENSMUSG00000025225
ENSMUSG00000020572	ENSMUSG00000059040	ENSMUSG00000025791
ENSMUSG00000020611	ENSMUSG00000004267	ENSMUSG00000025854
ENSMUSG00000020644	ENSMUSG00000048120	ENSMUSG00000025877
ENSMUSG00000020661	ENSMUSG00000055024	ENSMUSG00000025950
ENSMUSG00000020700	ENSMUSG00000027624	ENSMUSG00000026094
ENSMUSG00000001542	ENSMUSG00000028552	ENSMUSG00000026170
ENSMUSG00000020865	ENSMUSG00000021709	ENSMUSG00000026360
ENSMUSG00000020883	ENSMUSG00000021831	ENSMUSG00000026473
ENSMUSG00000020901	ENSMUSG00000028967	ENSMUSG00000026482
ENSMUSG00000021067	ENSMUSG00000021996	ENSMUSG00000026483
ENSMUSG00000021140	ENSMUSG00000022895	ENSMUSG00000026672
ENSMUSG00000021196	ENSMUSG00000003382	ENSMUSG00000026773
ENSMUSG00000021281	ENSMUSG00000078771	ENSMUSG00000026796
ENSMUSG00000021306	ENSMUSG00000070354	ENSMUSG00000026821
ENSMUSG00000021311	ENSMUSG00000034152	ENSMUSG00000003382
ENSMUSG00000001783	ENSMUSG00000029763	ENSMUSG00000026875
ENSMUSG00000021549	ENSMUSG00000021978	ENSMUSG00000026923
ENSMUSG00000021575	ENSMUSG00000052397	ENSMUSG00000027009
ENSMUSG00000021720	ENSMUSG00000031444	ENSMUSG00000027199
ENSMUSG00000021770	ENSMUSG00000062515	ENSMUSG00000027276
ENSMUSG00000021822	ENSMUSG00000010663	ENSMUSG00000027339
ENSMUSG00000021831	ENSMUSG00000020883	ENSMUSG00000027351
ENSMUSG00000021886	ENSMUSG00000047648	ENSMUSG00000003623
ENSMUSG00000021890	ENSMUSG00000040483	ENSMUSG00000027615
ENSMUSG00000021891	ENSMUSG00000026656	ENSMUSG00000027737
ENSMUSG00000021929	ENSMUSG00000059089	ENSMUSG00000027763
ENSMUSG00000021930	ENSMUSG00000003420	ENSMUSG00000027947
ENSMUSG00000021978	ENSMUSG00000032244	ENSMUSG00000028035
ENSMUSG00000022122	ENSMUSG00000033319	ENSMUSG00000003865
ENSMUSG00000022126	ENSMUSG00000024013	ENSMUSG00000028124
ENSMUSG00000022272	ENSMUSG00000022788	ENSMUSG00000028211
ENSMUSG00000022280	ENSMUSG00000039899	ENSMUSG00000003955
ENSMUSG00000022295	ENSMUSG00000016087	ENSMUSG00000028300
ENSMUSG00000022305	ENSMUSG00000047414	ENSMUSG00000028517
ENSMUSG00000022351	ENSMUSG00000051379	ENSMUSG00000028527
ENSMUSG00000022353	ENSMUSG00000055805	ENSMUSG00000028645
ENSMUSG00000022636	ENSMUSG00000036053	ENSMUSG00000028793
ENSMUSG00000022707	ENSMUSG00000021250	ENSMUSG00000004267
ENSMUSG00000022807	ENSMUSG00000030064	ENSMUSG00000028864
ENSMUSG00000022817	ENSMUSG00000048285	ENSMUSG00000004359
ENSMUSG00000022901	ENSMUSG00000031714	ENSMUSG00000029108
ENSMUSG00000022964	ENSMUSG00000036390	ENSMUSG00000029249
ENSMUSG00000023030	ENSMUSG00000015312	ENSMUSG00000029333
ENSMUSG00000023088	ENSMUSG00000037280	ENSMUSG00000029364
ENSMUSG00000023150	ENSMUSG00000074802	ENSMUSG00000029379
ENSMUSG00000023845	ENSMUSG00000031451	ENSMUSG00000029426
ENSMUSG00000023947	ENSMUSG00000029536	ENSMUSG00000029720
ENSMUSG00000024014	ENSMUSG00000027199	ENSMUSG00000029752
ENSMUSG00000024174	ENSMUSG00000022707	ENSMUSG00000029998
ENSMUSG00000024190	ENSMUSG00000028270	ENSMUSG00000004798
ENSMUSG00000024242	ENSMUSG00000028268	ENSMUSG00000030103
ENSMUSG00000024349	ENSMUSG00000040264	ENSMUSG00000030142
ENSMUSG00000024423	ENSMUSG00000040253	ENSMUSG00000030208
ENSMUSG00000024644	ENSMUSG00000037580	ENSMUSG00000030256
ENSMUSG00000024772	ENSMUSG00000032350	ENSMUSG00000030315
ENSMUSG00000024858	ENSMUSG00000028124	ENSMUSG00000004936
ENSMUSG00000024986	ENSMUSG00000038508	ENSMUSG00000030591
ENSMUSG00000025139	ENSMUSG00000021218	ENSMUSG00000030595
ENSMUSG00000025161	ENSMUSG00000028214	ENSMUSG00000030662
ENSMUSG00000025225	ENSMUSG00000024026	ENSMUSG00000005043
ENSMUSG00000025791	ENSMUSG00000021591	ENSMUSG00000005125
ENSMUSG00000025795	ENSMUSG00000021794	ENSMUSG00000031133
ENSMUSG00000025854	ENSMUSG00000026473	ENSMUSG00000031214
ENSMUSG00000025877	ENSMUSG00000000149	ENSMUSG00000031444
ENSMUSG00000025950	ENSMUSG00000020611	ENSMUSG00000031488
ENSMUSG00000026094	ENSMUSG00000042354	ENSMUSG00000031584
ENSMUSG00000026170	ENSMUSG00000026827	ENSMUSG00000031596
ENSMUSG00000026360	ENSMUSG00000036427	ENSMUSG00000031627
ENSMUSG00000026421	ENSMUSG00000021306	ENSMUSG00000005413
ENSMUSG00000026473	ENSMUSG00000021886	ENSMUSG00000031762
ENSMUSG00000026482	ENSMUSG00000047415	ENSMUSG00000031765
ENSMUSG00000026483	ENSMUSG00000063234	ENSMUSG00000031987
ENSMUSG00000026672	ENSMUSG00000008734	ENSMUSG00000005583
ENSMUSG00000026773	ENSMUSG00000040111	ENSMUSG00000032244
ENSMUSG00000026796	ENSMUSG00000031584	ENSMUSG00000032350
ENSMUSG00000026821	ENSMUSG00000058135	ENSMUSG00000032366
ENSMUSG00000003382	ENSMUSG00000060261	ENSMUSG00000005686
ENSMUSG00000026875	ENSMUSG00000016283	ENSMUSG00000032497
ENSMUSG00000026923	ENSMUSG00000073409	ENSMUSG00000032640
ENSMUSG00000027009	ENSMUSG00000053835	ENSMUSG00000032688
ENSMUSG00000027199	ENSMUSG00000056116	ENSMUSG00000032802
ENSMUSG00000027276	ENSMUSG00000050244	ENSMUSG00000032846
ENSMUSG00000027333	ENSMUSG00000020064	ENSMUSG00000033319
ENSMUSG00000027339	ENSMUSG00000029798	ENSMUSG00000033446
ENSMUSG00000027351	ENSMUSG00000031770	ENSMUSG00000033538
ENSMUSG00000003623	ENSMUSG00000006611	ENSMUSG00000033581
ENSMUSG00000027589	ENSMUSG00000028864	ENSMUSG00000033857
ENSMUSG00000027615	ENSMUSG00000021109	ENSMUSG00000000555
ENSMUSG00000027646	ENSMUSG00000061436	ENSMUSG00000034152
ENSMUSG00000027737	ENSMUSG00000037012	ENSMUSG00000034157
ENSMUSG00000027763	ENSMUSG00000000628	ENSMUSG00000034226
ENSMUSG00000027947	ENSMUSG00000025877	ENSMUSG00000034640
ENSMUSG00000028035	ENSMUSG00000021670	ENSMUSG00000006281
ENSMUSG00000003865	ENSMUSG00000035697	ENSMUSG00000034997
ENSMUSG00000028121	ENSMUSG00000005413	ENSMUSG00000035105
ENSMUSG00000028124	ENSMUSG00000020737	ENSMUSG00000035107
ENSMUSG00000003882	ENSMUSG00000027615	ENSMUSG00000035235
ENSMUSG00000028163	ENSMUSG00000024507	ENSMUSG00000035697
ENSMUSG00000028211	ENSMUSG00000067283	ENSMUSG00000035969
ENSMUSG00000003955	ENSMUSG00000024359	ENSMUSG00000036606
ENSMUSG00000028300	ENSMUSG00000034997	ENSMUSG00000006611
ENSMUSG00000028517	ENSMUSG00000026228	ENSMUSG00000037306
ENSMUSG00000028527	ENSMUSG00000064267	ENSMUSG00000006800
ENSMUSG00000028645	ENSMUSG00000010051	ENSMUSG00000037685
ENSMUSG00000028668	ENSMUSG00000037405	ENSMUSG00000038679
ENSMUSG00000028708	ENSMUSG00000020644	ENSMUSG00000038740
ENSMUSG00000028793	ENSMUSG00000007872	ENSMUSG00000039031
ENSMUSG00000004267	ENSMUSG00000025950	ENSMUSG00000039145
ENSMUSG00000028864	ENSMUSG00000003541	ENSMUSG00000040264
ENSMUSG00000004359	ENSMUSG00000039997	ENSMUSG00000040687
ENSMUSG00000029108	ENSMUSG00000054203	ENSMUSG00000009090
ENSMUSG00000029249	ENSMUSG00000028037	ENSMUSG00000041926
ENSMUSG00000029314	ENSMUSG00000078920	ENSMUSG00000041959
ENSMUSG00000029333	ENSMUSG00000034459	ENSMUSG00000042286
ENSMUSG00000029364	ENSMUSG00000045932	ENSMUSG00000009376
ENSMUSG00000029379	ENSMUSG00000062488	ENSMUSG00000043940
ENSMUSG00000029426	ENSMUSG00000074896	ENSMUSG00000010277
ENSMUSG00000029468	ENSMUSG00000020009	ENSMUSG00000000787
ENSMUSG00000029720	ENSMUSG00000001627	ENSMUSG00000010663
ENSMUSG00000029752	ENSMUSG00000020053	ENSMUSG00000047250
ENSMUSG00000029840	ENSMUSG00000033581	ENSMUSG00000047592
ENSMUSG00000029998	ENSMUSG00000017493	ENSMUSG00000048120
ENSMUSG00000004798	ENSMUSG00000078853	ENSMUSG00000048249
ENSMUSG00000030084	ENSMUSG00000002897	ENSMUSG00000048779
ENSMUSG00000030103	ENSMUSG00000027399	ENSMUSG00000012519
ENSMUSG00000030142	ENSMUSG00000026981	ENSMUSG00000049723
ENSMUSG00000030208	ENSMUSG00000027947	ENSMUSG00000049744
ENSMUSG00000030256	ENSMUSG00000024423	ENSMUSG00000050244
ENSMUSG00000030315	ENSMUSG00000026288	ENSMUSG00000052384
ENSMUSG00000004936	ENSMUSG00000045294	ENSMUSG00000052485
ENSMUSG00000030591	ENSMUSG00000021676	ENSMUSG00000054203
ENSMUSG00000030595	ENSMUSG00000060477	ENSMUSG00000015243
ENSMUSG00000030662	ENSMUSG00000018899	ENSMUSG00000058135
ENSMUSG00000005043	ENSMUSG00000031627	ENSMUSG00000059039
ENSMUSG00000030790	ENSMUSG00000025498	ENSMUSG00000059658
ENSMUSG00000030868	ENSMUSG00000022126	ENSMUSG00000062127
ENSMUSG00000005125	ENSMUSG00000046879	ENSMUSG00000015950
ENSMUSG00000031016	ENSMUSG00000025825	ENSMUSG00000016087
ENSMUSG00000031101	ENSMUSG00000039236	ENSMUSG00000070354
ENSMUSG00000031133	ENSMUSG00000027009	ENSMUSG00000017493
ENSMUSG00000031214	ENSMUSG00000000555	ENSMUSG00000017652
ENSMUSG00000031444	ENSMUSG00000027111	ENSMUSG00000017707
ENSMUSG00000031467	ENSMUSG00000039115	ENSMUSG00000074896
ENSMUSG00000031488	ENSMUSG00000022817	ENSMUSG00000075284
ENSMUSG00000031584	ENSMUSG00000023150	ENSMUSG00000018286
ENSMUSG00000031596	ENSMUSG00000027276	ENSMUSG00000078853
ENSMUSG00000031627	ENSMUSG00000024789	ENSMUSG00000000149
ENSMUSG00000005413	ENSMUSG00000053470	ENSMUSG00000020009
ENSMUSG00000031762	ENSMUSG00000018476	ENSMUSG00000020102
ENSMUSG00000031765	ENSMUSG00000052684	ENSMUSG00000020326
ENSMUSG00000031799	ENSMUSG00000041695	ENSMUSG00000020334
ENSMUSG00000005514	ENSMUSG00000046410	ENSMUSG00000020402
ENSMUSG00000031987	ENSMUSG00000062960	ENSMUSG00000020592
ENSMUSG00000005583	ENSMUSG00000000078	ENSMUSG00000020641
ENSMUSG00000032220	ENSMUSG00000021929	ENSMUSG00000020737
ENSMUSG00000032244	ENSMUSG00000040751	ENSMUSG00000020823
ENSMUSG00000032265	ENSMUSG00000004880	ENSMUSG00000020826
ENSMUSG00000032288	ENSMUSG00000002699	ENSMUSG00000021000
ENSMUSG00000032350	ENSMUSG00000063229	ENSMUSG00000021109
ENSMUSG00000032366	ENSMUSG00000029570	ENSMUSG00000021591
ENSMUSG00000005686	ENSMUSG00000045312	ENSMUSG00000021624
ENSMUSG00000032497	ENSMUSG00000062593	ENSMUSG00000021709
ENSMUSG00000032640	ENSMUSG00000047180	ENSMUSG00000022106
ENSMUSG00000032688	ENSMUSG00000028266	ENSMUSG00000022150
ENSMUSG00000032802	ENSMUSG00000023845	ENSMUSG00000022473
ENSMUSG00000032846	ENSMUSG00000016239	ENSMUSG00000022797
ENSMUSG00000033319	ENSMUSG00000033192	ENSMUSG00000023456
ENSMUSG00000033446	ENSMUSG00000029720	ENSMUSG00000023923
ENSMUSG00000033538	ENSMUSG00000022305	ENSMUSG00000023973
ENSMUSG00000033581	ENSMUSG00000030201	ENSMUSG00000024663
ENSMUSG00000033857	ENSMUSG00000052384	ENSMUSG00000024805
ENSMUSG00000000555	ENSMUSG00000032497	ENSMUSG00000002944
ENSMUSG00000034152	ENSMUSG00000004707	ENSMUSG00000002957
ENSMUSG00000034157	ENSMUSG00000042228	ENSMUSG00000025825
ENSMUSG00000034226	ENSMUSG00000031903	ENSMUSG00000026288
ENSMUSG00000034591	ENSMUSG00000040687	ENSMUSG00000026728
ENSMUSG00000034640	ENSMUSG00000055435	ENSMUSG00000026748
ENSMUSG00000034709	ENSMUSG00000032688	ENSMUSG00000027293
ENSMUSG00000006281	ENSMUSG00000037306	ENSMUSG00000027435
ENSMUSG00000034997	ENSMUSG00000024085	ENSMUSG00000027544
ENSMUSG00000035105	ENSMUSG00000038886	ENSMUSG00000003644
ENSMUSG00000035107	ENSMUSG00000005142	ENSMUSG00000027611
ENSMUSG00000035158	ENSMUSG00000004936	ENSMUSG00000028111
ENSMUSG00000035235	ENSMUSG00000059039	ENSMUSG00000028248
ENSMUSG00000035671	ENSMUSG00000071369	ENSMUSG00000028270
ENSMUSG00000035697	ENSMUSG00000053436	ENSMUSG00000028552
ENSMUSG00000035969	ENSMUSG00000042688	ENSMUSG00000028691
ENSMUSG00000036309	ENSMUSG00000016528	ENSMUSG00000028760
ENSMUSG00000036606	ENSMUSG00000047945	ENSMUSG00000028859
ENSMUSG00000036611	ENSMUSG00000053907	ENSMUSG00000029201
ENSMUSG00000036622	ENSMUSG00000027763	ENSMUSG00000029304
ENSMUSG00000036833	ENSMUSG00000011008	ENSMUSG00000029338
ENSMUSG00000006611	ENSMUSG00000020184	ENSMUSG00000029552
ENSMUSG00000037161	ENSMUSG00000030557	ENSMUSG00000029570
ENSMUSG00000037306	ENSMUSG00000005583	ENSMUSG00000029672
ENSMUSG00000037536	ENSMUSG00000014361	ENSMUSG00000029763
ENSMUSG00000006800	ENSMUSG00000009376	ENSMUSG00000004707
ENSMUSG00000037685	ENSMUSG00000021891	ENSMUSG00000029819
ENSMUSG00000006941	ENSMUSG00000070056	ENSMUSG00000029994
ENSMUSG00000038650	ENSMUSG00000003865	ENSMUSG00000004880
ENSMUSG00000038679	ENSMUSG00000024986	ENSMUSG00000030342
ENSMUSG00000038740	ENSMUSG00000078300	ENSMUSG00000030557
ENSMUSG00000038976	ENSMUSG00000033917	ENSMUSG00000030695
ENSMUSG00000039031	ENSMUSG00000012519	ENSMUSG00000005034
ENSMUSG00000039145	ENSMUSG00000003948	ENSMUSG00000030774
ENSMUSG00000039158	ENSMUSG00000049723	ENSMUSG00000005142
ENSMUSG00000039497	ENSMUSG00000050578	ENSMUSG00000031129
ENSMUSG00000039745	ENSMUSG00000000957	ENSMUSG00000031367
ENSMUSG00000039968	ENSMUSG00000026536	ENSMUSG00000031378
ENSMUSG00000040061	ENSMUSG00000034602	ENSMUSG00000031389
ENSMUSG00000040264	ENSMUSG00000026712	ENSMUSG00000031490
ENSMUSG00000008496	ENSMUSG00000024675	ENSMUSG00000032046
ENSMUSG00000040687	ENSMUSG00000015852	ENSMUSG00000032231
ENSMUSG00000040945	ENSMUSG00000031765	ENSMUSG00000032294
ENSMUSG00000041268	ENSMUSG00000031762	ENSMUSG00000032741
ENSMUSG00000009090	ENSMUSG00000040675	ENSMUSG00000033192
ENSMUSG00000041926	ENSMUSG00000021311	ENSMUSG00000033685
ENSMUSG00000041959	ENSMUSG00000045636	ENSMUSG00000033793
ENSMUSG00000042015	ENSMUSG00000023341	ENSMUSG00000034265
ENSMUSG00000042129	ENSMUSG00000040435	ENSMUSG00000034459
ENSMUSG00000042286	ENSMUSG00000022272	ENSMUSG00000034602
ENSMUSG00000009376	ENSMUSG00000079334	ENSMUSG00000034855
ENSMUSG00000042406	ENSMUSG00000009418	ENSMUSG00000035954
ENSMUSG00000043323	ENSMUSG00000015950	ENSMUSG00000060131
ENSMUSG00000043411	ENSMUSG00000018736	ENSMUSG00000030671
ENSMUSG00000043822	ENSMUSG00000005125	ENSMUSG00000032462
ENSMUSG00000043940	ENSMUSG00000005510	ENSMUSG00000054293
ENSMUSG00000010067	ENSMUSG00000024589	ENSMUSG00000042742
ENSMUSG00000010277	ENSMUSG00000026749	ENSMUSG00000078780
ENSMUSG00000045322	ENSMUSG00000058099	ENSMUSG00000025203
ENSMUSG00000000787	ENSMUSG00000027544	ENSMUSG00000026457
ENSMUSG00000045827	ENSMUSG00000015839	ENSMUSG00000049866
ENSMUSG00000010663	ENSMUSG00000025225	ENSMUSG00000002992
ENSMUSG00000047250	ENSMUSG00000021025	ENSMUSG00000028207
ENSMUSG00000047592	ENSMUSG00000030595	ENSMUSG00000027187
ENSMUSG00000047804	ENSMUSG00000023947	ENSMUSG00000007655
ENSMUSG00000048120	ENSMUSG00000035356	ENSMUSG00000018927
ENSMUSG00000048249	ENSMUSG00000072889	ENSMUSG00000034652
ENSMUSG00000048779	ENSMUSG00000026483	ENSMUSG00000036887
ENSMUSG00000012519	ENSMUSG00000037966	ENSMUSG00000036896
ENSMUSG00000048865	ENSMUSG00000070390	ENSMUSG00000030148
ENSMUSG00000049723	ENSMUSG00000040575	ENSMUSG00000037664
ENSMUSG00000049744	ENSMUSG00000032691	ENSMUSG00000030560
ENSMUSG00000050244	ENSMUSG00000020826	ENSMUSG00000021728
ENSMUSG00000050335	ENSMUSG00000026923	ENSMUSG00000022336
ENSMUSG00000051343	ENSMUSG00000079659	ENSMUSG00000017390
ENSMUSG00000052384	ENSMUSG00000078780	ENSMUSG00000036427
ENSMUSG00000052485	ENSMUSG00000059658	ENSMUSG00000029919
ENSMUSG00000052889	ENSMUSG00000035004	ENSMUSG00000008734
ENSMUSG00000054203	ENSMUSG00000053338	ENSMUSG00000040111
ENSMUSG00000054309	ENSMUSG00000029819	ENSMUSG00000028268
ENSMUSG00000055681	ENSMUSG00000023034	ENSMUSG00000061436
ENSMUSG00000056130	ENSMUSG00000029780	ENSMUSG00000003420
ENSMUSG00000056220	ENSMUSG00000020032	ENSMUSG00000045932
ENSMUSG00000056671	ENSMUSG00000066306	ENSMUSG00000026656
ENSMUSG00000015165	ENSMUSG00000041827	ENSMUSG00000022822
ENSMUSG00000056952	ENSMUSG00000026107	ENSMUSG00000001128
ENSMUSG00000057137	ENSMUSG00000011179	ENSMUSG00000036478
ENSMUSG00000015243	ENSMUSG00000073397	ENSMUSG00000064373
ENSMUSG00000058135	ENSMUSG00000031214	ENSMUSG00000032554
ENSMUSG00000058325	ENSMUSG00000026672	ENSMUSG00000060147
ENSMUSG00000059039	ENSMUSG00000022807	ENSMUSG00000029759
ENSMUSG00000059658	ENSMUSG00000041153	ENSMUSG00000044138
ENSMUSG00000059920	ENSMUSG00000032860	ENSMUSG00000020638
ENSMUSG00000060090	ENSMUSG00000033446	ENSMUSG00000050549
ENSMUSG00000061665	ENSMUSG00000048779	ENSMUSG00000026712
ENSMUSG00000061758	ENSMUSG00000019916	ENSMUSG00000031714
ENSMUSG00000061848	ENSMUSG00000018906
ENSMUSG00000062127	ENSMUSG00000030774
ENSMUSG00000015950	ENSMUSG00000025969
ENSMUSG00000062762	ENSMUSG00000034422
ENSMUSG00000016087	ENSMUSG00000020572
ENSMUSG00000066151	ENSMUSG00000029108
ENSMUSG00000069236	ENSMUSG00000024805
ENSMUSG00000070354	ENSMUSG00000021140
ENSMUSG00000071072	ENSMUSG00000029998
ENSMUSG00000017493	ENSMUSG00000030671
ENSMUSG00000017652	ENSMUSG00000069094
ENSMUSG00000017707	ENSMUSG00000025584
ENSMUSG00000074896	ENSMUSG00000000489
ENSMUSG00000075229	ENSMUSG00000006494
ENSMUSG00000075284	ENSMUSG00000026773
ENSMUSG00000076435	ENSMUSG00000020277
ENSMUSG00000078153	ENSMUSG00000021196
ENSMUSG00000018286	ENSMUSG00000025791
ENSMUSG00000078853	ENSMUSG00000032462
ENSMUSG00000079165	ENSMUSG00000020901
ENSMUSG00000018882	ENSMUSG00000024014
ENSMUSG00000019210	ENSMUSG00000032294
ENSMUSG00000000149	ENSMUSG00000026991
ENSMUSG00000020009	ENSMUSG00000051413
ENSMUSG00000020102	ENSMUSG00000021822
ENSMUSG00000001348	ENSMUSG00000046223
ENSMUSG00000020326	ENSMUSG00000020120
ENSMUSG00000020334	ENSMUSG00000050721
ENSMUSG00000020402	ENSMUSG00000021701
ENSMUSG00000020590	ENSMUSG00000032369
ENSMUSG00000020592	ENSMUSG00000026748
ENSMUSG00000020641	ENSMUSG00000036606
ENSMUSG00000020737	ENSMUSG00000074785
ENSMUSG00000020823	ENSMUSG00000030123
ENSMUSG00000020826	ENSMUSG00000018217
ENSMUSG00000001630	ENSMUSG00000040128
ENSMUSG00000021000	ENSMUSG00000029759
ENSMUSG00000021054	ENSMUSG00000024174
ENSMUSG00000021109	ENSMUSG00000028517
ENSMUSG00000021453	ENSMUSG00000036528
ENSMUSG00000021591	ENSMUSG00000039220
ENSMUSG00000021624	ENSMUSG00000052144
ENSMUSG00000021709	ENSMUSG00000015474
ENSMUSG00000001962	ENSMUSG00000028691
ENSMUSG00000022106	ENSMUSG00000005034
ENSMUSG00000022141	ENSMUSG00000027611
ENSMUSG00000022150	ENSMUSG00000031485
ENSMUSG00000022377	ENSMUSG00000018008
ENSMUSG00000022473	ENSMUSG00000026832
ENSMUSG00000022505	ENSMUSG00000018286
ENSMUSG00000022797	ENSMUSG00000017428
ENSMUSG00000022957	ENSMUSG00000030591
ENSMUSG00000022971	ENSMUSG00000025429
ENSMUSG00000023074	ENSMUSG00000029919
ENSMUSG00000023456	ENSMUSG00000039942
ENSMUSG00000023923	ENSMUSG00000050737
ENSMUSG00000023944	ENSMUSG00000047250
ENSMUSG00000023973	ENSMUSG00000032487
ENSMUSG00000024187	ENSMUSG00000026064
ENSMUSG00000024300	ENSMUSG00000028497
ENSMUSG00000024621	ENSMUSG00000036057
ENSMUSG00000024646	ENSMUSG00000040511
ENSMUSG00000024663	ENSMUSG00000031488
ENSMUSG00000024805	ENSMUSG00000023460
ENSMUSG00000025058	ENSMUSG00000031504
ENSMUSG00000002944	ENSMUSG00000019832
ENSMUSG00000025464	ENSMUSG00000024663
ENSMUSG00000002957	ENSMUSG00000025340
ENSMUSG00000025509	ENSMUSG00000022246
ENSMUSG00000003033	ENSMUSG00000026821
ENSMUSG00000025825	ENSMUSG00000030662
ENSMUSG00000025949	ENSMUSG00000039844
ENSMUSG00000026288	ENSMUSG00000062232
ENSMUSG00000026425	ENSMUSG00000018848
ENSMUSG00000026554	ENSMUSG00000021549
ENSMUSG00000026664	ENSMUSG00000029333
ENSMUSG00000026728	ENSMUSG00000027339
ENSMUSG00000026737	ENSMUSG00000022105
ENSMUSG00000026748	ENSMUSG00000022951
ENSMUSG00000027130	ENSMUSG00000022106
ENSMUSG00000027293	ENSMUSG00000029249
ENSMUSG00000027312	ENSMUSG00000026482
ENSMUSG00000027435	ENSMUSG00000026358
ENSMUSG00000027544	ENSMUSG00000026360
ENSMUSG00000003644	ENSMUSG00000034226
ENSMUSG00000027611	ENSMUSG00000041135
ENSMUSG00000027712	ENSMUSG00000021876
ENSMUSG00000027751	ENSMUSG00000038068
ENSMUSG00000027848	ENSMUSG00000047747
ENSMUSG00000027878	ENSMUSG00000022280
ENSMUSG00000028111	ENSMUSG00000028793
ENSMUSG00000028248	ENSMUSG00000041926
ENSMUSG00000028270	ENSMUSG00000060036
ENSMUSG00000028284	ENSMUSG00000067274
ENSMUSG00000028367	ENSMUSG00000034892
ENSMUSG00000028378	ENSMUSG00000003644
ENSMUSG00000028552	ENSMUSG00000023809
ENSMUSG00000028583	ENSMUSG00000020641
ENSMUSG00000028691	ENSMUSG00000035969
ENSMUSG00000028760	ENSMUSG00000041959
ENSMUSG00000028859	ENSMUSG00000001025
ENSMUSG00000028868	ENSMUSG00000021770
ENSMUSG00000028961	ENSMUSG00000047735
ENSMUSG00000029063	ENSMUSG00000022876
ENSMUSG00000029201	ENSMUSG00000015305
ENSMUSG00000004508	ENSMUSG00000029426
ENSMUSG00000029304	ENSMUSG00000025203
ENSMUSG00000029311	ENSMUSG00000020592
ENSMUSG00000029338	ENSMUSG00000017009
ENSMUSG00000029385	ENSMUSG00000020823
ENSMUSG00000029470	ENSMUSG00000036391
ENSMUSG00000029471	ENSMUSG00000068874
ENSMUSG00000029512	ENSMUSG00000049091
ENSMUSG00000029552	ENSMUSG00000064373
ENSMUSG00000029570	ENSMUSG00000017707
ENSMUSG00000029672	ENSMUSG00000060147
ENSMUSG00000029763	ENSMUSG00000026315
ENSMUSG00000004707	ENSMUSG00000037411
ENSMUSG00000029819	ENSMUSG00000038332
ENSMUSG00000029994	ENSMUSG00000028248
ENSMUSG00000030067	ENSMUSG00000069899
ENSMUSG00000030213	ENSMUSG00000040451
ENSMUSG00000004880	ENSMUSG00000005043
ENSMUSG00000030287	ENSMUSG00000005057
ENSMUSG00000030342	ENSMUSG00000027322
ENSMUSG00000030557	ENSMUSG00000074677
ENSMUSG00000030695	ENSMUSG00000044138
ENSMUSG00000005034	ENSMUSG00000022372
ENSMUSG00000030766	ENSMUSG00000038179
ENSMUSG00000030774	ENSMUSG00000053318
ENSMUSG00000030786	ENSMUSG00000023030
ENSMUSG00000031012	ENSMUSG00000025161
ENSMUSG00000005142	ENSMUSG00000020102
ENSMUSG00000031129	ENSMUSG00000020334
ENSMUSG00000031266	ENSMUSG00000034248
ENSMUSG00000031295	ENSMUSG00000016319
ENSMUSG00000031367	ENSMUSG00000039908
ENSMUSG00000031378	ENSMUSG00000028645
ENSMUSG00000031389	ENSMUSG00000036067
ENSMUSG00000031438	ENSMUSG00000037434
ENSMUSG00000031453	ENSMUSG00000066152
ENSMUSG00000031490	ENSMUSG00000020261
ENSMUSG00000031666	ENSMUSG00000032122
ENSMUSG00000005534	ENSMUSG00000025993
ENSMUSG00000032046	ENSMUSG00000038178
ENSMUSG00000032076	ENSMUSG00000028412
ENSMUSG00000032231	ENSMUSG00000029650
ENSMUSG00000032261	ENSMUSG00000019558
ENSMUSG00000000530	ENSMUSG00000027737
ENSMUSG00000032294	ENSMUSG00000031596
ENSMUSG00000032320	ENSMUSG00000022180
ENSMUSG00000032741	ENSMUSG00000037341
ENSMUSG00000032915	ENSMUSG00000031129
ENSMUSG00000033192	ENSMUSG00000078763
ENSMUSG00000033685	ENSMUSG00000000204
ENSMUSG00000033705	ENSMUSG00000054404
ENSMUSG00000033793	ENSMUSG00000027423
ENSMUSG00000006050	ENSMUSG00000053113
ENSMUSG00000006127	ENSMUSG00000022982
ENSMUSG00000034265	ENSMUSG00000006818
ENSMUSG00000034330	ENSMUSG00000041762
ENSMUSG00000034459	ENSMUSG00000004359
ENSMUSG00000034563	ENSMUSG00000029304
ENSMUSG00000034602	ENSMUSG00000027351
ENSMUSG00000034855	ENSMUSG00000015837
ENSMUSG00000034908	ENSMUSG00000024528
ENSMUSG00000035199	ENSMUSG00000032802
ENSMUSG00000035493	ENSMUSG00000037926
ENSMUSG00000035545	ENSMUSG00000013846
ENSMUSG00000035637	ENSMUSG00000079442
ENSMUSG00000035954	ENSMUSG00000042286
ENSMUSG00000031168	ENSMUSG00000055371
ENSMUSG00000011148	ENSMUSG00000040033
ENSMUSG00000025190	ENSMUSG00000026094
ENSMUSG00000068706	ENSMUSG00000039232
ENSMUSG00000060131	ENSMUSG00000041488
ENSMUSG00000044708	ENSMUSG00000006800
ENSMUSG00000022489	ENSMUSG00000059851
ENSMUSG00000030671	ENSMUSG00000064289
ENSMUSG00000020263	ENSMUSG00000024308
ENSMUSG00000002010	ENSMUSG00000034412
ENSMUSG00000032462	ENSMUSG00000023923
ENSMUSG00000032374	ENSMUSG00000029925
ENSMUSG00000045658	ENSMUSG00000033813
ENSMUSG00000021807	ENSMUSG00000053477
ENSMUSG00000054293	ENSMUSG00000006281
ENSMUSG00000042742	ENSMUSG00000029552
ENSMUSG00000078780	ENSMUSG00000022797
ENSMUSG00000059479	ENSMUSG00000037820
ENSMUSG00000009927	ENSMUSG00000040152
ENSMUSG00000025203	ENSMUSG00000034640
ENSMUSG00000026457	ENSMUSG00000027995
ENSMUSG00000029082	ENSMUSG00000039005
ENSMUSG00000049866	ENSMUSG00000040522
ENSMUSG00000040564	ENSMUSG00000038623
ENSMUSG00000002992	ENSMUSG00000052485
ENSMUSG00000028207	ENSMUSG00000024349
ENSMUSG00000023175	ENSMUSG00000050777
ENSMUSG00000030983	ENSMUSG00000024180
ENSMUSG00000030272	ENSMUSG00000024401
ENSMUSG00000053007	ENSMUSG00000021281
ENSMUSG00000074916	ENSMUSG00000019850
ENSMUSG00000027187	ENSMUSG00000035678
ENSMUSG00000007655	ENSMUSG00000020400
ENSMUSG00000018927	ENSMUSG00000044162
ENSMUSG00000019122	ENSMUSG00000025139
ENSMUSG00000046186	ENSMUSG00000070544
ENSMUSG00000034652	ENSMUSG00000032741
ENSMUSG00000057193	ENSMUSG00000023456
ENSMUSG00000028478	ENSMUSG00000032366
ENSMUSG00000036887	ENSMUSG00000026875
ENSMUSG00000036905	ENSMUSG00000021277
ENSMUSG00000036896	ENSMUSG00000032554
ENSMUSG00000030148	ENSMUSG00000035235
ENSMUSG00000018920	ENSMUSG00000030921
ENSMUSG00000023067	ENSMUSG00000025034
ENSMUSG00000037664	ENSMUSG00000059552
ENSMUSG00000030560	ENSMUSG00000028211
ENSMUSG00000021728	ENSMUSG00000038375
ENSMUSG00000022336	ENSMUSG00000038679
ENSMUSG00000041075	ENSMUSG00000072235
ENSMUSG00000017390	ENSMUSG00000001473
ENSMUSG00000029992	ENSMUSG00000050043
ENSMUSG00000036427	ENSMUSG00000038393
ENSMUSG00000029919	ENSMUSG00000024583
ENSMUSG00000008734	ENSMUSG00000020250
ENSMUSG00000040111	ENSMUSG00000020638
ENSMUSG00000028268	ENSMUSG00000027078
ENSMUSG00000042207	ENSMUSG00000033685
ENSMUSG00000061436	ENSMUSG00000028381
ENSMUSG00000024158	ENSMUSG00000029201
ENSMUSG00000003420	ENSMUSG00000004798
ENSMUSG00000024525	ENSMUSG00000022814
ENSMUSG00000076440	ENSMUSG00000036908
ENSMUSG00000022967	ENSMUSG00000030107
ENSMUSG00000028269	ENSMUSG00000035354
ENSMUSG00000045932	ENSMUSG00000020402
ENSMUSG00000027398	ENSMUSG00000023951
ENSMUSG00000017057	ENSMUSG00000030315
ENSMUSG00000041642	ENSMUSG00000026728
ENSMUSG00000026656	ENSMUSG00000066278
ENSMUSG00000001156	ENSMUSG00000043940
ENSMUSG00000025025	ENSMUSG00000058486
ENSMUSG00000014301	ENSMUSG00000075284
ENSMUSG00000022822	ENSMUSG00000045962
ENSMUSG00000048612	ENSMUSG00000017677
ENSMUSG00000035311	ENSMUSG00000029364
ENSMUSG00000018042	ENSMUSG00000041058
ENSMUSG00000026480	ENSMUSG00000042675
ENSMUSG00000040331	ENSMUSG00000022285
ENSMUSG00000026234	ENSMUSG00000027514
ENSMUSG00000022503	ENSMUSG00000042677
ENSMUSG00000002396	ENSMUSG00000035164
ENSMUSG00000058818	ENSMUSG00000034265
ENSMUSG00000050860	ENSMUSG00000037553
ENSMUSG00000041731	ENSMUSG00000036985
ENSMUSG00000031557	ENSMUSG00000053581
ENSMUSG00000020719	ENSMUSG00000024750
ENSMUSG00000031851	ENSMUSG00000044786
ENSMUSG00000001128	ENSMUSG00000021127
ENSMUSG00000036478	ENSMUSG00000045817
ENSMUSG00000044258	ENSMUSG00000039477
ENSMUSG00000025130	ENSMUSG00000007812
ENSMUSG00000040339	ENSMUSG00000048897
ENSMUSG00000056211	ENSMUSG00000032846
ENSMUSG00000030259
ENSMUSG00000030536
ENSMUSG00000026357
ENSMUSG00000030220
ENSMUSG00000002233
ENSMUSG00000064373
ENSMUSG00000004865
ENSMUSG00000032554
ENSMUSG00000060147
ENSMUSG00000029759
ENSMUSG00000017400
ENSMUSG00000044138
ENSMUSG00000026797
ENSMUSG00000004535
ENSMUSG00000022234
ENSMUSG00000001416
ENSMUSG00000022337
ENSMUSG00000020638
ENSMUSG00000027164
ENSMUSG00000029810
ENSMUSG00000034377
ENSMUSG00000028599
ENSMUSG00000045362
ENSMUSG00000007682
ENSMUSG00000047613
ENSMUSG00000050549
ENSMUSG00000056692
ENSMUSG00000028398
ENSMUSG00000000958
ENSMUSG00000062083
ENSMUSG00000025922
ENSMUSG00000024659
ENSMUSG00000026712
ENSMUSG00000031714
ENSMUSG00000034120
ENSMUSG00000034854

## Sheet: Table S2.2
Table S2.2 Over-representation analysis of BALB/c response genes after L- major infection in mouse pathways (ConsensusPathDB).
p-value	q-value	pathway	source	members_input_overlap	members_input_overlap_geneids	size	effective_size	overlap
1.96628e-18	6.60671e-16	HIF-1 signaling pathway - Mus musculus (mouse)	KEGG	ENSMUSG00000025877; ENSMUSG00000017390; ENSMUSG00000020009; ENSMUSG00000028163; ENSMUSG00000030695; ENSMUSG00000020826; ENSMUSG00000005534; ENSMUSG00000028645; ENSMUSG00000032462; ENSMUSG00000037012; ENSMUSG00000004267; ENSMUSG00000053819; ENSMUSG00000000628; ENSMUSG00000063229; ENSMUSG00000021109; ENSMUSG00000004936; ENSMUSG00000026773; ENSMUSG00000027947; ENSMUSG00000020277; ENSMUSG00000031490;…	15368; 74769; 22041; 108058; 20525; 212032; 56421; 15979; 18033; 112405; 22042; 234779; 228026; 18126; 18641; 170768; 18707; 112407; 26395; 12575; 18751; 16194; 18787; 13685; 328572; 15251; 11674; 11676; 15275; 15277; 16828; 17346; 16337; 13807	114	114	34 (29.8%)
3.35849e-16	5.64226e-14	Immune System	Reactome	ENSMUSG00000026712; ENSMUSG00000045322; ENSMUSG00000026656; ENSMUSG00000004535; ENSMUSG00000027544; ENSMUSG00000004508; ENSMUSG00000030695; ENSMUSG00000016528; ENSMUSG00000027398; ENSMUSG00000036887; ENSMUSG00000031266; ENSMUSG00000030560; ENSMUSG00000037405; ENSMUSG00000038393; ENSMUSG00000009090; ENSMUSG00000030595; ENSMUSG00000021822; ENSMUSG00000005034; ENSMUSG00000034652; ENSMUSG00000057193;…	108012; 52440; 16476; 13205; 192656; 16419; 75345; 20310; 74039; 68682; 72157; 18037; 13038; 18034; 12491; 18439; 17064; 66335; 17533; 330122; 18636; 330662; 12359; 70719; 20719; 72194; 109754; 16439; 215280; 18751; 15516; 56619; 15894; 22166; 67345; 21929; 21926; 22034; 52118; 107568; 18036; 12260; 18019; 78889; 230861; 17164; 18707; 56743; 20779; 21939; 17970; 170744; 20969; 18641; 328572; 2182…	1448	1446	138 (9.5%)
9.88543e-15	1.10717e-12	Innate Immune System	Reactome	ENSMUSG00000031266; ENSMUSG00000045322; ENSMUSG00000026656; ENSMUSG00000004535; ENSMUSG00000027544; ENSMUSG00000004508; ENSMUSG00000030695; ENSMUSG00000016528; ENSMUSG00000036887; ENSMUSG00000030560; ENSMUSG00000038393; ENSMUSG00000030595; ENSMUSG00000021822; ENSMUSG00000075284; ENSMUSG00000034652; ENSMUSG00000050721; ENSMUSG00000020277; ENSMUSG00000058427; ENSMUSG00000002944; ENSMUSG00000036427;…	52440; 16476; 13205; 17164; 192656; 72512; 18793; 56743; 21929; 242687; 20779; 12363; 12262; 11674; 20310; 11605; 18479; 11980; 74039; 17970; 68682; 240354; 170744; 17159; 11973; 12048; 26416; 11676; 14825; 12182; 72157; 18641; 11487; 13038; 18034; 14751; 12491; 18126; 18439; 328572; 17064; 18033; 72029; 66335; 217303; 330122; 18749; 18636; 330662; 12359; 13244; 215280; 13032; 14389; 70719; 20719…	882	880	96 (10.9%)
3.68158e-13	3.09253e-11	TNF signaling pathway - Mus musculus (mouse)	KEGG	ENSMUSG00000032487; ENSMUSG00000029380; ENSMUSG00000012519; ENSMUSG00000056501; ENSMUSG00000028284; ENSMUSG00000052684; ENSMUSG00000037405; ENSMUSG00000032462; ENSMUSG00000027276; ENSMUSG00000071369; ENSMUSG00000004936; ENSMUSG00000024401; ENSMUSG00000029379; ENSMUSG00000058427; ENSMUSG00000021025; ENSMUSG00000026875; ENSMUSG00000039936; ENSMUSG00000034855; ENSMUSG00000027398; ENSMUSG00000042406;…	22029; 15894; 231991; 16449; 15945; 16476; 74769; 18033; 11911; 18707; 18035; 19225; 26395; 26397; 16176; 26408; 26409; 26416; 12608; 20296; 20310; 12633; 330122; 74568; 21926; 21929; 21938; 14825	113	113	28 (24.8%)
5.53913e-12	3.7223e-10	Toll-like receptor signaling pathway - Mus musculus (mouse)	KEGG	ENSMUSG00000045322; ENSMUSG00000056130; ENSMUSG00000029304; ENSMUSG00000025139; ENSMUSG00000017652; ENSMUSG00000028284; ENSMUSG00000052684; ENSMUSG00000032462; ENSMUSG00000022971; ENSMUSG00000004936; ENSMUSG00000024401; ENSMUSG00000022901; ENSMUSG00000021025; ENSMUSG00000039936; ENSMUSG00000034855; ENSMUSG00000027398; ENSMUSG00000028111; ENSMUSG00000000982; ENSMUSG00000040522; ENSMUSG00000028163;…	74769; 22034; 15945; 16476; 15975; 15976; 18033; 18035; 225471; 54473; 12524; 13038; 170744; 20750; 18707; 26395; 26397; 16176; 26409; 26416; 20302; 20303; 21926; 21939; 81897	100	100	25 (25.0%)
1.7735e-11	9.93158e-10	NF-kappa B signaling pathway - Mus musculus (mouse)	KEGG	ENSMUSG00000032487; ENSMUSG00000029380; ENSMUSG00000021453; ENSMUSG00000056130; ENSMUSG00000017652; ENSMUSG00000028284; ENSMUSG00000037405; ENSMUSG00000032688; ENSMUSG00000025225; ENSMUSG00000021822; ENSMUSG00000021025; ENSMUSG00000024401; ENSMUSG00000015312; ENSMUSG00000007659; ENSMUSG00000058427; ENSMUSG00000026875; ENSMUSG00000029379; ENSMUSG00000027398; ENSMUSG00000028163; ENSMUSG00000027164;…	22029; 22034; 18033; 18034; 18035; 225471; 15894; 19225; 240354; 17873; 12048; 234779; 26409; 16176; 330122; 18751; 23882; 20303; 20310; 12633; 18792; 21926; 21929; 21939; 14825	105	105	25 (23.8%)
4.62589e-11	2.22043e-09	Osteoclast differentiation - Mus musculus (mouse)	KEGG	ENSMUSG00000020009; ENSMUSG00000026656; ENSMUSG00000027544; ENSMUSG00000004508; ENSMUSG00000015837; ENSMUSG00000028284; ENSMUSG00000052684; ENSMUSG00000032462; ENSMUSG00000035158; ENSMUSG00000024621; ENSMUSG00000022971; ENSMUSG00000025225; ENSMUSG00000004936; ENSMUSG00000024401; ENSMUSG00000058818; ENSMUSG00000015950; ENSMUSG00000026480; ENSMUSG00000021025; ENSMUSG00000039936; ENSMUSG00000027398;…	74769; 22034; 12978; 17969; 17970; 14389; 16476; 18019; 15975; 15976; 15979; 18033; 18034; 18035; 234779; 11433; 26416; 13038; 26409; 18707; 26395; 16176; 18733; 14130; 21926; 17342; 18412	128	127	27 (21.3%)
1.49573e-10	6.28207e-09	NOD-like receptor signaling pathway - Mus musculus (mouse)	KEGG	ENSMUSG00000040264; ENSMUSG00000029380; ENSMUSG00000028367; ENSMUSG00000020572; ENSMUSG00000027398; ENSMUSG00000028268; ENSMUSG00000023944; ENSMUSG00000028284; ENSMUSG00000052684; ENSMUSG00000038393; ENSMUSG00000030287; ENSMUSG00000040061; ENSMUSG00000022971; ENSMUSG00000030595; ENSMUSG00000021025; ENSMUSG00000024401; ENSMUSG00000041135; ENSMUSG00000021709; ENSMUSG00000029468; ENSMUSG00000020402;…	18439; 22034; 16439; 12363; 15975; 15976; 56338; 18033; 18035; 18036; 55932; 14468; 192656; 59027; 15516; 59079; 16476; 71914; 12048; 14469; 26416; 26409; 16176; 22333; 72512; 20296; 20310; 21353; 18796; 22166; 330122; 21926; 14825; 21929	211	203	34 (16.7%)
2.04879e-10	7.64882e-09	Lipid and atherosclerosis - Mus musculus (mouse)	KEGG	ENSMUSG00000029380; ENSMUSG00000027544; ENSMUSG00000056130; ENSMUSG00000017652; ENSMUSG00000023944; ENSMUSG00000028284; ENSMUSG00000052684; ENSMUSG00000037405; ENSMUSG00000032462; ENSMUSG00000040061; ENSMUSG00000053819; ENSMUSG00000027646; ENSMUSG00000006818; ENSMUSG00000071369; ENSMUSG00000021025; ENSMUSG00000024401; ENSMUSG00000015243; ENSMUSG00000026480; ENSMUSG00000029379; ENSMUSG00000021831;…	74769; 22034; 15894; 108058; 11303; 18987; 17969; 17970; 16476; 18019; 18033; 18035; 225471; 11911; 15516; 20656; 12491; 12048; 18707; 26397; 26416; 26408; 26409; 20779; 16176; 330122; 20296; 20302; 20310; 50527; 21353; 18796; 14825; 21939; 21926	216	216	35 (16.2%)
4.36183e-10	1.46557e-08	Metabolism	Reactome	ENSMUSG00000029759; ENSMUSG00000002010; ENSMUSG00000031266; ENSMUSG00000029752; ENSMUSG00000031584; ENSMUSG00000010025; ENSMUSG00000039616; ENSMUSG00000016528; ENSMUSG00000020865; ENSMUSG00000031467; ENSMUSG00000029201; ENSMUSG00000056608; ENSMUSG00000023175; ENSMUSG00000004267; ENSMUSG00000031295; ENSMUSG00000040675; ENSMUSG00000025464; ENSMUSG00000017707; ENSMUSG00000050860; ENSMUSG00000005034;…	83436; 237542; 74114; 20442; 98386; 11433; 68682; 72157; 12491; 239393; 18796; 80879; 59027; 228983; 54486; 67630; 232087; 114664; 14936; 26943; 15516; 104086; 114663; 66383; 74185; 109151; 14651; 50493; 14630; 22235; 17164; 18707; 11624; 12215; 20768; 16828; 76238; 18783; 56421; 20969; 14782; 56336; 14528; 54375; 76267; 67861; 109672; 18641; 14862; 237928; 212032; 170768; 12389; 74769; 69573; 15…	1702	1702	136 (8.0%)
3.26965e-09	9.9873e-08	Leishmaniasis - Mus musculus (mouse)	KEGG	ENSMUSG00000020009; ENSMUSG00000015950; ENSMUSG00000026480; ENSMUSG00000027009; ENSMUSG00000047945; ENSMUSG00000028163; ENSMUSG00000027164; ENSMUSG00000021025; ENSMUSG00000030786; ENSMUSG00000053436; ENSMUSG00000030595; ENSMUSG00000024401; ENSMUSG00000020826; ENSMUSG00000027398; ENSMUSG00000032487; ENSMUSG00000052889; ENSMUSG00000028284; ENSMUSG00000052684	16401; 22034; 16409; 21926; 26409; 16176; 17970; 18751; 19225; 17357; 18126; 16476; 26416; 15979; 18033; 18035; 18036; 17969	70	70	18 (25.7%)
8.43441e-09	2.36164e-07	IL-17 signaling pathway - Mus musculus (mouse)	KEGG	ENSMUSG00000058427; ENSMUSG00000024401; ENSMUSG00000056501; ENSMUSG00000032487; ENSMUSG00000029380; ENSMUSG00000019850; ENSMUSG00000028163; ENSMUSG00000027164; ENSMUSG00000050578; ENSMUSG00000035385; ENSMUSG00000029379; ENSMUSG00000053436; ENSMUSG00000042688; ENSMUSG00000034855; ENSMUSG00000021025; ENSMUSG00000027398; ENSMUSG00000035373; ENSMUSG00000023944; ENSMUSG00000028284; ENSMUSG00000052684	22034; 15945; 50772; 16476; 18033; 18035; 15516; 19225; 16176; 26409; 26416; 12608; 20296; 20306; 20310; 330122; 21926; 21929; 14825; 17386	91	91	20 (22.0%)
1.81607e-08	4.69385e-07	Signaling by Interleukins	Reactome	ENSMUSG00000016528; ENSMUSG00000020592; ENSMUSG00000025139; ENSMUSG00000004508; ENSMUSG00000027164; ENSMUSG00000058755; ENSMUSG00000015837; ENSMUSG00000025130; ENSMUSG00000028284; ENSMUSG00000052684; ENSMUSG00000032462; ENSMUSG00000031530; ENSMUSG00000026288; ENSMUSG00000024621; ENSMUSG00000025225; ENSMUSG00000021025; ENSMUSG00000041135; ENSMUSG00000030595; ENSMUSG00000020700; ENSMUSG00000039936;…	18412; 74769; 16476; 319520; 12986; 17164; 16181; 18034; 18707; 12978; 26397; 16197; 18033; 16164; 192656; 54473; 14389; 20111; 16176; 18413; 16331; 21402; 18453; 18035; 26409; 18036; 20969; 26406; 22034; 26416	197	197	30 (15.2%)
2.93581e-08	7.04595e-07	Hemostasis	Reactome	ENSMUSG00000027009; ENSMUSG00000060147; ENSMUSG00000047804; ENSMUSG00000035954; ENSMUSG00000018395; ENSMUSG00000064373; ENSMUSG00000020120; ENSMUSG00000020826; ENSMUSG00000031444; ENSMUSG00000058325; ENSMUSG00000025161; ENSMUSG00000032462; ENSMUSG00000030287; ENSMUSG00000027611; ENSMUSG00000052085; ENSMUSG00000046223; ENSMUSG00000027646; ENSMUSG00000028864; ENSMUSG00000026288; ENSMUSG00000005034;…	216869; 18793; 14058; 20779; 12215; 13660; 20655; 16568; 18783; 20969; 320207; 26570; 16401; 15234; 27999; 76088; 12491; 56697; 18126; 76192; 80879; 18439; 16439; 235505; 20540; 20971; 22041; 18749; 19124; 330662; 20719; 18574; 11747; 56193; 18751; 20363; 16565; 54216; 18792; 26416; 16331; 11674; 238130; 14674; 14726; 12389; 12527; 74769; 381484; 218454; 234779; 17289; 14673; 16402	510	508	54 (10.6%)
3.51693e-08	7.87791e-07	Fluid shear stress and atherosclerosis - Mus musculus (mouse)	KEGG	ENSMUSG00000028367; ENSMUSG00000015837; ENSMUSG00000023944; ENSMUSG00000028284; ENSMUSG00000052684; ENSMUSG00000030557; ENSMUSG00000037405; ENSMUSG00000032462; ENSMUSG00000027646; ENSMUSG00000024190; ENSMUSG00000071369; ENSMUSG00000024401; ENSMUSG00000005583; ENSMUSG00000020592; ENSMUSG00000017009; ENSMUSG00000026480; ENSMUSG00000058135; ENSMUSG00000039936; ENSMUSG00000027398; ENSMUSG00000035385;…	15368; 14862; 16476; 17969; 17970; 12389; 74769; 18033; 18707; 15894; 22166; 15516; 16176; 26408; 26409; 20779; 26416; 19252; 20296; 17258; 17260; 21926; 20969; 20971; 18412	148	148	25 (16.9%)
5.55817e-08	1.16722e-06	Cytokine Signaling in Immune system	Reactome	ENSMUSG00000020009; ENSMUSG00000058755; ENSMUSG00000020592; ENSMUSG00000025139; ENSMUSG00000004508; ENSMUSG00000027164; ENSMUSG00000016528; ENSMUSG00000028760; ENSMUSG00000017652; ENSMUSG00000015837; ENSMUSG00000025130; ENSMUSG00000028284; ENSMUSG00000052684; ENSMUSG00000032462; ENSMUSG00000031530; ENSMUSG00000026288; ENSMUSG00000053819; ENSMUSG00000024621; ENSMUSG00000022971; ENSMUSG00000025225;…	18412; 21938; 74769; 16476; 319520; 12986; 17164; 192656; 21950; 16181; 18034; 15975; 18707; 18033; 26409; 16164; 18035; 108058; 54473; 14389; 20111; 26416; 12978; 21926; 18413; 21939; 16331; 21402; 15979; 18453; 26397; 18036; 230861; 16197; 20969; 26406; 22034; 16176; 15976	316	316	39 (12.3%)
7.7468e-08	1.53113e-06	Chagas disease - Mus musculus (mouse)	KEGG	ENSMUSG00000020009; ENSMUSG00000032462; ENSMUSG00000040061; ENSMUSG00000036887; ENSMUSG00000000982; ENSMUSG00000035385; ENSMUSG00000037411; ENSMUSG00000028163; ENSMUSG00000027164; ENSMUSG00000020826; ENSMUSG00000026031; ENSMUSG00000039936; ENSMUSG00000053436; ENSMUSG00000024401; ENSMUSG00000021025; ENSMUSG00000027398; ENSMUSG00000045322; ENSMUSG00000036905; ENSMUSG00000036896; ENSMUSG00000052684	74769; 22034; 12633; 16476; 18033; 18035; 15979; 18126; 18707; 26416; 16176; 20296; 20302; 18787; 18796; 21926; 12259; 12260; 12262; 81897	103	103	20 (19.4%)
8.64814e-08	1.61432e-06	Signal Transduction	Reactome	ENSMUSG00000045322; ENSMUSG00000009376; ENSMUSG00000004535; ENSMUSG00000026923; ENSMUSG00000004508; ENSMUSG00000010025; ENSMUSG00000002957; ENSMUSG00000016528; ENSMUSG00000045671; ENSMUSG00000043953; ENSMUSG00000029108; ENSMUSG00000027276; ENSMUSG00000021067; ENSMUSG00000021109; ENSMUSG00000041075; ENSMUSG00000020611; ENSMUSG00000048779; ENSMUSG00000039031; ENSMUSG00000015837; ENSMUSG00000020184;…	16476; 192656; 52440; 14744; 17246; 76117; 98386; 19730; 22042; 226652; 20310; 20305; 20303; 399558; 18796; 13537; 66335; 66102; 330122; 13858; 330662; 94190; 70719; 29875; 218397; 15251; 16439; 215280; 18751; 15516; 21929; 101240; 21926; 22034; 20302; 107568; 108911; 16337; 20750; 16952; 14673; 17164; 11857; 20779; 11482; 233571; 17970; 18783; 50778; 19735; 57778; 12048; 11303; 22029; 328572; 26…	2076	2076	149 (7.2%)
9.87995e-08	1.74719e-06	C-type lectin receptors (CLRs)	Reactome	ENSMUSG00000032688; ENSMUSG00000030142; ENSMUSG00000030774; ENSMUSG00000027544; ENSMUSG00000028163; ENSMUSG00000036309; ENSMUSG00000027164; ENSMUSG00000027646; ENSMUSG00000025225; ENSMUSG00000005034; ENSMUSG00000055024; ENSMUSG00000034330; ENSMUSG00000021025; ENSMUSG00000028284	18019; 56619; 18033; 240354; 26409; 21402; 18035; 328572; 18034; 234779; 20779; 18749; 18479; 22034	52	52	14 (26.9%)
1.12255e-07	1.88588e-06	Pathways in cancer - Mus musculus (mouse)	KEGG	ENSMUSG00000009376; ENSMUSG00000033446; ENSMUSG00000026821; ENSMUSG00000024014; ENSMUSG00000032487; ENSMUSG00000053819; ENSMUSG00000021453; ENSMUSG00000026923; ENSMUSG00000036309; ENSMUSG00000017057; ENSMUSG00000020826; ENSMUSG00000010067; ENSMUSG00000034330; ENSMUSG00000023944; ENSMUSG00000028645; ENSMUSG00000032462; ENSMUSG00000040061; ENSMUSG00000035158; ENSMUSG00000024621; ENSMUSG00000028864;…	14369; 20525; 16476; 18707; 18712; 12575; 18749; 18751; 14673; 14674; 18796; 14862; 112407; 12978; 12986; 19219; 19225; 17246; 328572; 15234; 17295; 17342; 15368; 74769; 16197; 12571; 22029; 15516; 19730; 13618; 23882; 15251; 21402; 17873; 22034; 108058; 67168; 15975; 15976; 15979; 18033; 18034; 18035; 234779; 16449; 18126; 18128; 18129; 12048; 112405; 26395; 16164; 16194; 56289; 50493	543	543	55 (10.1%)
1.18938e-07	1.90302e-06	Central carbon metabolism in cancer - Mus musculus (mouse)	KEGG	ENSMUSG00000009376; ENSMUSG00000025161; ENSMUSG00000032462; ENSMUSG00000025950; ENSMUSG00000037012; ENSMUSG00000025877; ENSMUSG00000020277; ENSMUSG00000063229; ENSMUSG00000000628; ENSMUSG00000021196; ENSMUSG00000039936; ENSMUSG00000021109; ENSMUSG00000004936; ENSMUSG00000006494; ENSMUSG00000032294; ENSMUSG00000028645	15275; 17295; 74769; 15251; 26395; 15277; 20525; 15926; 18746; 18707; 16828; 56421; 212032; 18641; 228026; 80879	69	69	16 (23.2%)
1.39414e-07	2.12558e-06	Chemokine signaling pathway - Mus musculus (mouse)	KEGG	ENSMUSG00000029380; ENSMUSG00000019122; ENSMUSG00000032462; ENSMUSG00000040061; ENSMUSG00000027646; ENSMUSG00000018927; ENSMUSG00000018920; ENSMUSG00000030595; ENSMUSG00000049103; ENSMUSG00000004936; ENSMUSG00000005034; ENSMUSG00000035373; ENSMUSG00000058427; ENSMUSG00000021025; ENSMUSG00000039936; ENSMUSG00000034855; ENSMUSG00000000982; ENSMUSG00000060216; ENSMUSG00000030774; ENSMUSG00000035385;…	74769; 17969; 66102; 15945; 18033; 18035; 18036; 18796; 20310; 234779; 320207; 18707; 26395; 216869; 20779; 18749; 18751; 20296; 20302; 20303; 20305; 20306; 20308; 330122; 110355; 18479; 12772; 14825	192	192	28 (14.6%)
1.51585e-07	2.12558e-06	PD-L1 expression and PD-1 checkpoint pathway in cancer - Mus musculus (mouse)	KEGG	ENSMUSG00000020009; ENSMUSG00000032462; ENSMUSG00000045322; ENSMUSG00000020700; ENSMUSG00000028163; ENSMUSG00000021109; ENSMUSG00000027544; ENSMUSG00000056130; ENSMUSG00000027164; ENSMUSG00000004936; ENSMUSG00000016496; ENSMUSG00000053436; ENSMUSG00000030595; ENSMUSG00000018932; ENSMUSG00000021025; ENSMUSG00000039936; ENSMUSG00000023947; ENSMUSG00000052684	74769; 22034; 16476; 18019; 15979; 18035; 18036; 60533; 225471; 18033; 18037; 18707; 26395; 26397; 26406; 26416; 15251; 81897	88	88	18 (20.5%)
1.51827e-07	2.12558e-06	Interleukin-1 signaling	Reactome	ENSMUSG00000026981; ENSMUSG00000025225; ENSMUSG00000020700; ENSMUSG00000028163; ENSMUSG00000036309; ENSMUSG00000027164; ENSMUSG00000025139; ENSMUSG00000030595; ENSMUSG00000021025; ENSMUSG00000027398; ENSMUSG00000015837; ENSMUSG00000041135; ENSMUSG00000028284	21402; 18412; 26409; 18036; 18035; 192656; 16181; 18034; 16176; 26406; 22034; 18033; 54473	46	46	13 (28.3%)
1.62917e-07	2.18961e-06	Proteoglycans in cancer - Mus musculus (mouse)	KEGG	ENSMUSG00000009376; ENSMUSG00000020719; ENSMUSG00000031714; ENSMUSG00000000555; ENSMUSG00000032462; ENSMUSG00000030287; ENSMUSG00000046223; ENSMUSG00000053819; ENSMUSG00000027646; ENSMUSG00000028864; ENSMUSG00000005034; ENSMUSG00000021822; ENSMUSG00000004936; ENSMUSG00000041075; ENSMUSG00000022817; ENSMUSG00000020592; ENSMUSG00000017009; ENSMUSG00000024401; ENSMUSG00000052397; ENSMUSG00000021109;…	74769; 16402; 108058; 18479; 14388; 16439; 234779; 29875; 16419; 14369; 18707; 26395; 12575; 26416; 20779; 18751; 22350; 17246; 12389; 18792; 18793; 18749; 15234; 17295; 15251; 13207; 21926; 20969; 20971	205	205	29 (14.1%)
3.02308e-07	3.82658e-06	Detoxification of Reactive Oxygen Species	Reactome	ENSMUSG00000020250; ENSMUSG00000026480; ENSMUSG00000027187; ENSMUSG00000028367; ENSMUSG00000028691; ENSMUSG00000006818; ENSMUSG00000031584; ENSMUSG00000015950; ENSMUSG00000021831; ENSMUSG00000025130; ENSMUSG00000022982	17970; 18453; 18477; 14782; 50527; 17969; 20656; 50493; 20655; 12359; 22166	34	34	11 (32.4%)
3.07493e-07	3.82658e-06	Fc gamma R-mediated phagocytosis - Mus musculus (mouse)	KEGG	ENSMUSG00000069662; ENSMUSG00000028868; ENSMUSG00000032462; ENSMUSG00000030774; ENSMUSG00000026288; ENSMUSG00000026656; ENSMUSG00000047945; ENSMUSG00000056220; ENSMUSG00000022377; ENSMUSG00000004508; ENSMUSG00000039936; ENSMUSG00000015950; ENSMUSG00000034330; ENSMUSG00000004936; ENSMUSG00000028517; ENSMUSG00000022272; ENSMUSG00000052889; ENSMUSG00000058325	74769; 18479; 17969; 14389; 26395; 17118; 18707; 234779; 14130; 18751; 67916; 18783; 13196; 330662; 17909; 16331; 17357; 242687	92	92	18 (19.6%)
3.26463e-07	3.91756e-06	C-type lectin receptor signaling pathway - Mus musculus (mouse)	KEGG	ENSMUSG00000024401; ENSMUSG00000032462; ENSMUSG00000030287; ENSMUSG00000032688; ENSMUSG00000030142; ENSMUSG00000030774; ENSMUSG00000032487; ENSMUSG00000028163; ENSMUSG00000027544; ENSMUSG00000027646; ENSMUSG00000020184; ENSMUSG00000037868; ENSMUSG00000039936; ENSMUSG00000053436; ENSMUSG00000025225; ENSMUSG00000034330; ENSMUSG00000021025; ENSMUSG00000027398; ENSMUSG00000016528; ENSMUSG00000052684	74769; 18479; 16439; 16476; 18019; 18034; 18035; 18707; 19225; 18033; 240354; 56619; 17164; 234779; 16176; 20779; 26416; 13654; 17246; 21926	112	112	20 (17.9%)
5.08667e-07	5.89352e-06	Toll-like Receptor Cascades	Reactome	ENSMUSG00000064289; ENSMUSG00000016528; ENSMUSG00000031530; ENSMUSG00000003644; ENSMUSG00000027164; ENSMUSG00000030595; ENSMUSG00000028163; ENSMUSG00000036309; ENSMUSG00000053436; ENSMUSG00000021025; ENSMUSG00000023973; ENSMUSG00000002944; ENSMUSG00000025225; ENSMUSG00000040522; ENSMUSG00000018932; ENSMUSG00000045322; ENSMUSG00000028111; ENSMUSG00000041135; ENSMUSG00000028284; ENSMUSG00000052684	16476; 319520; 17164; 192656; 13038; 18034; 21353; 18033; 12491; 72029; 18036; 20111; 26416; 21402; 26409; 170744; 18035; 26397; 81897; 22034	115	115	20 (17.4%)
6.47158e-07	7.24817e-06	MAPK signaling pathway - Mus musculus (mouse)	KEGG	ENSMUSG00000009376; ENSMUSG00000021453; ENSMUSG00000028864; ENSMUSG00000016528; ENSMUSG00000005534; ENSMUSG00000028284; ENSMUSG00000052684; ENSMUSG00000031530; ENSMUSG00000024621; ENSMUSG00000024190; ENSMUSG00000071369; ENSMUSG00000023034; ENSMUSG00000025225; ENSMUSG00000004936; ENSMUSG00000005034; ENSMUSG00000005583; ENSMUSG00000015312; ENSMUSG00000056220; ENSMUSG00000000149; ENSMUSG00000020700;…	22034; 319520; 18479; 15370; 16476; 19252; 26416; 11911; 18783; 20111; 18033; 18034; 12978; 216869; 13537; 17873; 26409; 225028; 17164; 26395; 218397; 26406; 26408; 16176; 18749; 18751; 23882; 26397; 14673; 17260; 15234; 17295; 21926; 17346; 16337	294	294	35 (11.9%)
8.80467e-07	9.54313e-06	Toll Like Receptor 9 (TLR9) Cascade	Reactome	ENSMUSG00000003644; ENSMUSG00000031530; ENSMUSG00000045322; ENSMUSG00000028163; ENSMUSG00000036309; ENSMUSG00000027164; ENSMUSG00000025225; ENSMUSG00000053436; ENSMUSG00000030595; ENSMUSG00000021025; ENSMUSG00000018932; ENSMUSG00000016528; ENSMUSG00000041135; ENSMUSG00000028284; ENSMUSG00000052684	21402; 319520; 16476; 26409; 20111; 18036; 17164; 18035; 192656; 26397; 18033; 18034; 26416; 81897; 22034	70	70	15 (21.4%)
1.17706e-06	1.23591e-05	Neurotrophin signaling pathway - Mus musculus (mouse)	KEGG	ENSMUSG00000030220; ENSMUSG00000042406; ENSMUSG00000032462; ENSMUSG00000003644; ENSMUSG00000016528; ENSMUSG00000028163; ENSMUSG00000020700; ENSMUSG00000053819; ENSMUSG00000027164; ENSMUSG00000004936; ENSMUSG00000071369; ENSMUSG00000039936; ENSMUSG00000053436; ENSMUSG00000030595; ENSMUSG00000034330; ENSMUSG00000021025; ENSMUSG00000031714; ENSMUSG00000023947; ENSMUSG00000041135; ENSMUSG00000052684	74769; 22034; 108058; 14388; 11857; 16476; 18033; 18035; 18036; 18037; 11911; 20111; 234779; 17164; 18707; 26395; 26406; 26408; 26416; 192656	121	121	20 (16.5%)
1.45208e-06	1.46476e-05	Interleukin-1 family signaling	Reactome	ENSMUSG00000026981; ENSMUSG00000025225; ENSMUSG00000020700; ENSMUSG00000028163; ENSMUSG00000036309; ENSMUSG00000027164; ENSMUSG00000025139; ENSMUSG00000030595; ENSMUSG00000021025; ENSMUSG00000027398; ENSMUSG00000015837; ENSMUSG00000041135; ENSMUSG00000028284	21402; 18412; 26409; 18036; 18035; 192656; 16181; 18034; 16176; 26406; 22034; 18033; 54473	55	55	13 (23.6%)
1.51652e-06	1.46476e-05	CLEC7A (Dectin-1) signaling	Reactome	ENSMUSG00000032688; ENSMUSG00000028163; ENSMUSG00000027544; ENSMUSG00000036309; ENSMUSG00000027164; ENSMUSG00000027646; ENSMUSG00000025225; ENSMUSG00000034330; ENSMUSG00000021025; ENSMUSG00000028284	18019; 21402; 240354; 26409; 18035; 18034; 18033; 234779; 20779; 22034	32	32	10 (31.2%)
1.56614e-06	1.46476e-05	Toll Like Receptor 3 (TLR3) Cascade	Reactome	ENSMUSG00000003644; ENSMUSG00000031530; ENSMUSG00000028163; ENSMUSG00000036309; ENSMUSG00000027164; ENSMUSG00000025225; ENSMUSG00000053436; ENSMUSG00000030595; ENSMUSG00000021025; ENSMUSG00000018932; ENSMUSG00000016528; ENSMUSG00000041135; ENSMUSG00000028284; ENSMUSG00000052684	21402; 319520; 16476; 26409; 20111; 18036; 18035; 17164; 192656; 26397; 18033; 18034; 26416; 22034	64	64	14 (21.9%)
1.56939e-06	1.46476e-05	Yersinia infection - Mus musculus (mouse)	KEGG	ENSMUSG00000035385; ENSMUSG00000000555; ENSMUSG00000028868; ENSMUSG00000032462; ENSMUSG00000003644; ENSMUSG00000027398; ENSMUSG00000027009; ENSMUSG00000028163; ENSMUSG00000027544; ENSMUSG00000027646; ENSMUSG00000027164; ENSMUSG00000039936; ENSMUSG00000004936; ENSMUSG00000075284; ENSMUSG00000053436; ENSMUSG00000018932; ENSMUSG00000021025; ENSMUSG00000024401; ENSMUSG00000058325; ENSMUSG00000028284;…	16401; 16402; 21926; 16476; 18019; 74769; 22034; 18033; 18035; 20111; 26395; 26397; 215280; 18707; 26416; 26409; 20779; 16176; 330662; 20296; 242687	134	134	21 (15.7%)
2.07662e-06	1.8858e-05	Cellular responses to external stimuli	Reactome	ENSMUSG00000071072; ENSMUSG00000028367; ENSMUSG00000036309; ENSMUSG00000022895; ENSMUSG00000031584; ENSMUSG00000019210; ENSMUSG00000016528; ENSMUSG00000025130; ENSMUSG00000023944; ENSMUSG00000052684; ENSMUSG00000022295; ENSMUSG00000056608; ENSMUSG00000053819; ENSMUSG00000006818; ENSMUSG00000071369; ENSMUSG00000021109; ENSMUSG00000040274; ENSMUSG00000020250; ENSMUSG00000026480; ENSMUSG00000028691;…	16476; 17164; 18477; 109151; 328572; 17246; 12575; 108058; 17970; 11973; 23872; 112405; 14782; 20655; 216850; 66335; 12571; 12359; 17969; 15251; 20656; 112407; 268706; 12577; 15516; 22166; 21402; 20111; 26416; 26408; 50527; 26397; 18453; 50493; 17748; 108664; 12608; 17250; 17750; 15368; 56351	391	391	41 (10.5%)
2.3178e-06	1.89946e-05	MyD88 cascade initiated on plasma membrane	Reactome	ENSMUSG00000030595; ENSMUSG00000031530; ENSMUSG00000003644; ENSMUSG00000028163; ENSMUSG00000036309; ENSMUSG00000027164; ENSMUSG00000025225; ENSMUSG00000053436; ENSMUSG00000016528; ENSMUSG00000021025; ENSMUSG00000018932; ENSMUSG00000041135; ENSMUSG00000028284; ENSMUSG00000052684	21402; 319520; 16476; 26409; 18036; 17164; 18035; 192656; 20111; 18034; 26416; 26397; 22034; 18033	66	66	14 (21.2%)
2.3178e-06	1.89946e-05	Toll Like Receptor 10 (TLR10) Cascade	Reactome	ENSMUSG00000030595; ENSMUSG00000031530; ENSMUSG00000003644; ENSMUSG00000028163; ENSMUSG00000036309; ENSMUSG00000027164; ENSMUSG00000025225; ENSMUSG00000053436; ENSMUSG00000016528; ENSMUSG00000021025; ENSMUSG00000018932; ENSMUSG00000041135; ENSMUSG00000028284; ENSMUSG00000052684	21402; 319520; 16476; 26409; 18036; 17164; 18035; 192656; 20111; 18034; 26416; 26397; 22034; 18033	66	66	14 (21.2%)
2.3178e-06	1.89946e-05	Toll Like Receptor 5 (TLR5) Cascade	Reactome	ENSMUSG00000030595; ENSMUSG00000031530; ENSMUSG00000003644; ENSMUSG00000028163; ENSMUSG00000036309; ENSMUSG00000027164; ENSMUSG00000025225; ENSMUSG00000053436; ENSMUSG00000016528; ENSMUSG00000021025; ENSMUSG00000018932; ENSMUSG00000041135; ENSMUSG00000028284; ENSMUSG00000052684	21402; 319520; 16476; 26409; 18036; 17164; 18035; 192656; 20111; 18034; 26416; 26397; 22034; 18033	66	66	14 (21.2%)
2.3178e-06	1.89946e-05	TRAF6 mediated induction of NFkB and MAP kinases upon TLR7/8 or 9 activation	Reactome	ENSMUSG00000003644; ENSMUSG00000031530; ENSMUSG00000028163; ENSMUSG00000036309; ENSMUSG00000027164; ENSMUSG00000025225; ENSMUSG00000053436; ENSMUSG00000030595; ENSMUSG00000021025; ENSMUSG00000018932; ENSMUSG00000016528; ENSMUSG00000041135; ENSMUSG00000028284; ENSMUSG00000052684	21402; 319520; 16476; 26409; 20111; 18036; 17164; 18035; 192656; 26397; 18033; 18034; 26416; 22034	66	66	14 (21.2%)
2.55381e-06	1.92178e-05	Kaposi sarcoma-associated herpesvirus infection - Mus musculus (mouse)	KEGG	ENSMUSG00000020009; ENSMUSG00000032487; ENSMUSG00000028163; ENSMUSG00000027544; ENSMUSG00000016528; ENSMUSG00000052684; ENSMUSG00000037405; ENSMUSG00000032462; ENSMUSG00000030287; ENSMUSG00000027646; ENSMUSG00000022971; ENSMUSG00000022951; ENSMUSG00000021109; ENSMUSG00000004936; ENSMUSG00000040274; ENSMUSG00000029380; ENSMUSG00000022901; ENSMUSG00000058427; ENSMUSG00000021025; ENSMUSG00000039936;…	16476; 16439; 18019; 15975; 15976; 15979; 18033; 18035; 15894; 19225; 26395; 22695; 12575; 320207; 12524; 17164; 18707; 12571; 74769; 20779; 26416; 20310; 328572; 330122; 15251; 54720; 234779; 14825	224	221	28 (12.7%)
2.64103e-06	1.92178e-05	Activation of NF-kappaB in B cells	Reactome	ENSMUSG00000032688; ENSMUSG00000028163; ENSMUSG00000036309; ENSMUSG00000030595; ENSMUSG00000021025; ENSMUSG00000052889; ENSMUSG00000023947	18036; 18037; 21402; 18035; 18033; 240354; 18751	15	15	7 (46.7%)
2.8026e-06	1.92178e-05	Glycolysis / Gluconeogenesis - Mus musculus (mouse)	KEGG	ENSMUSG00000025877; ENSMUSG00000025791; ENSMUSG00000037012; ENSMUSG00000017390; ENSMUSG00000020277; ENSMUSG00000004267; ENSMUSG00000023456; ENSMUSG00000063229; ENSMUSG00000000628; ENSMUSG00000021196; ENSMUSG00000010025; ENSMUSG00000030695; ENSMUSG00000036427; ENSMUSG00000032294	11671; 11674; 13807; 11676; 14751; 15275; 15277; 72157; 18746; 16828; 212032; 18641; 56421; 21991	67	67	14 (20.9%)
2.8026e-06	1.92178e-05	MyD88:MAL(TIRAP) cascade initiated on plasma membrane	Reactome	ENSMUSG00000030595; ENSMUSG00000031530; ENSMUSG00000003644; ENSMUSG00000028163; ENSMUSG00000036309; ENSMUSG00000027164; ENSMUSG00000025225; ENSMUSG00000053436; ENSMUSG00000016528; ENSMUSG00000021025; ENSMUSG00000018932; ENSMUSG00000041135; ENSMUSG00000028284; ENSMUSG00000052684	21402; 319520; 16476; 26409; 18036; 17164; 18035; 192656; 26397; 20111; 18034; 26416; 22034; 18033	67	67	14 (20.9%)
2.8026e-06	1.92178e-05	Toll Like Receptor TLR1:TLR2 Cascade	Reactome	ENSMUSG00000030595; ENSMUSG00000031530; ENSMUSG00000003644; ENSMUSG00000028163; ENSMUSG00000036309; ENSMUSG00000027164; ENSMUSG00000025225; ENSMUSG00000053436; ENSMUSG00000016528; ENSMUSG00000021025; ENSMUSG00000018932; ENSMUSG00000041135; ENSMUSG00000028284; ENSMUSG00000052684	21402; 319520; 16476; 26409; 18036; 17164; 18035; 192656; 26397; 20111; 18034; 26416; 22034; 18033	67	67	14 (20.9%)
2.8026e-06	1.92178e-05	Toll Like Receptor TLR6:TLR2 Cascade	Reactome	ENSMUSG00000030595; ENSMUSG00000031530; ENSMUSG00000003644; ENSMUSG00000028163; ENSMUSG00000036309; ENSMUSG00000027164; ENSMUSG00000025225; ENSMUSG00000053436; ENSMUSG00000016528; ENSMUSG00000021025; ENSMUSG00000018932; ENSMUSG00000041135; ENSMUSG00000028284; ENSMUSG00000052684	21402; 319520; 16476; 26409; 18036; 17164; 18035; 192656; 26397; 20111; 18034; 26416; 22034; 18033	67	67	14 (20.9%)
2.8026e-06	1.92178e-05	Toll Like Receptor 2 (TLR2) Cascade	Reactome	ENSMUSG00000030595; ENSMUSG00000031530; ENSMUSG00000003644; ENSMUSG00000028163; ENSMUSG00000036309; ENSMUSG00000027164; ENSMUSG00000025225; ENSMUSG00000053436; ENSMUSG00000016528; ENSMUSG00000021025; ENSMUSG00000018932; ENSMUSG00000041135; ENSMUSG00000028284; ENSMUSG00000052684	21402; 319520; 16476; 26409; 18036; 17164; 18035; 192656; 26397; 20111; 18034; 26416; 22034; 18033	67	67	14 (20.9%)
2.8026e-06	1.92178e-05	MyD88 dependent cascade initiated on endosome	Reactome	ENSMUSG00000003644; ENSMUSG00000031530; ENSMUSG00000028163; ENSMUSG00000036309; ENSMUSG00000027164; ENSMUSG00000025225; ENSMUSG00000053436; ENSMUSG00000030595; ENSMUSG00000021025; ENSMUSG00000018932; ENSMUSG00000016528; ENSMUSG00000041135; ENSMUSG00000028284; ENSMUSG00000052684	21402; 319520; 16476; 26409; 20111; 18036; 17164; 18035; 192656; 26397; 18033; 18034; 26416; 22034	67	67	14 (20.9%)
3.09664e-06	2.08094e-05	Amoebiasis - Mus musculus (mouse)	KEGG	ENSMUSG00000028691; ENSMUSG00000024401; ENSMUSG00000032462; ENSMUSG00000029380; ENSMUSG00000040061; ENSMUSG00000030786; ENSMUSG00000045827; ENSMUSG00000005034; ENSMUSG00000028163; ENSMUSG00000060147; ENSMUSG00000052688; ENSMUSG00000029379; ENSMUSG00000058427; ENSMUSG00000027398; ENSMUSG00000020826; ENSMUSG00000039936; ENSMUSG00000052889; ENSMUSG00000042842	74769; 16409; 18033; 226421; 330122; 18126; 20708; 20719; 20723; 18477; 18707; 16176; 18749; 18751; 20310; 18796; 21926; 14825	107	107	18 (16.8%)
3.37572e-06	2.18123e-05	Renal cell carcinoma - Mus musculus (mouse)	KEGG	ENSMUSG00000009376; ENSMUSG00000032462; ENSMUSG00000030774; ENSMUSG00000023067; ENSMUSG00000028864; ENSMUSG00000035105; ENSMUSG00000039936; ENSMUSG00000055024; ENSMUSG00000021109; ENSMUSG00000004936; ENSMUSG00000031714; ENSMUSG00000052684; ENSMUSG00000031987; ENSMUSG00000028645	15234; 17295; 74769; 15251; 112405; 112407; 26395; 20525; 14388; 12575; 18479; 16476; 18707; 328572	68	68	14 (20.6%)
3.37572e-06	2.18123e-05	Toll Like Receptor 7/8 (TLR7/8) Cascade	Reactome	ENSMUSG00000003644; ENSMUSG00000031530; ENSMUSG00000028163; ENSMUSG00000036309; ENSMUSG00000027164; ENSMUSG00000025225; ENSMUSG00000053436; ENSMUSG00000030595; ENSMUSG00000021025; ENSMUSG00000018932; ENSMUSG00000016528; ENSMUSG00000041135; ENSMUSG00000028284; ENSMUSG00000052684	21402; 319520; 16476; 26409; 20111; 18036; 17164; 18035; 192656; 26397; 18033; 18034; 26416; 22034	68	68	14 (20.6%)
4.09293e-06	2.55574e-05	Nucleotide-binding domain, leucine rich repeat containing receptor (NLR) signaling pathways	Reactome	ENSMUSG00000038393; ENSMUSG00000029468; ENSMUSG00000023944; ENSMUSG00000028367; ENSMUSG00000027164; ENSMUSG00000033538; ENSMUSG00000053436; ENSMUSG00000007659; ENSMUSG00000041135; ENSMUSG00000028284; ENSMUSG00000019850	56338; 26409; 21929; 18439; 12048; 192656; 26416; 15516; 22166; 22034; 12363	43	43	11 (25.6%)
4.10744e-06	2.55574e-05	Salmonella infection - Mus musculus (mouse)	KEGG	ENSMUSG00000045322; ENSMUSG00000028367; ENSMUSG00000052688; ENSMUSG00000041959; ENSMUSG00000042364; ENSMUSG00000023944; ENSMUSG00000028284; ENSMUSG00000052684; ENSMUSG00000032462; ENSMUSG00000018008; ENSMUSG00000021929; ENSMUSG00000004936; ENSMUSG00000024401; ENSMUSG00000041135; ENSMUSG00000012519; ENSMUSG00000030868; ENSMUSG00000029763; ENSMUSG00000072812; ENSMUSG00000021025; ENSMUSG00000039936;…	12306; 18479; 12363; 22166; 16476; 74769; 22034; 18033; 226421; 15516; 26397; 18035; 20194; 72318; 16648; 170625; 18707; 26395; 16176; 26409; 26416; 74568; 192656; 67951; 20336; 59288; 21402; 21926; 81897; 100041194	253	252	30 (11.9%)
4.71492e-06	2.88019e-05	Epstein-Barr virus infection - Mus musculus (mouse)	KEGG	ENSMUSG00000048120; ENSMUSG00000028163; ENSMUSG00000021453; ENSMUSG00000017652; ENSMUSG00000028284; ENSMUSG00000023947; ENSMUSG00000037405; ENSMUSG00000032462; ENSMUSG00000030591; ENSMUSG00000022971; ENSMUSG00000025225; ENSMUSG00000021025; ENSMUSG00000024401; ENSMUSG00000052684; ENSMUSG00000015312; ENSMUSG00000040274; ENSMUSG00000030595; ENSMUSG00000026728; ENSMUSG00000020184; ENSMUSG00000039936;…	22034; 16476; 15945; 15975; 15976; 18033; 18034; 18035; 18037; 15894; 12571; 12495; 26416; 17873; 18707; 234779; 26397; 12575; 74769; 18036; 26409; 23882; 22352; 17246; 21926; 21929; 21939; 57296	231	228	28 (12.3%)
4.80032e-06	2.88019e-05	DDX58/IFIH1-mediated induction of interferon-alpha/beta	Reactome	ENSMUSG00000055024; ENSMUSG00000028163; ENSMUSG00000025225; ENSMUSG00000004535; ENSMUSG00000021025; ENSMUSG00000030595; ENSMUSG00000023944; ENSMUSG00000019850	52440; 18036; 18035; 328572; 21929; 18034; 15516; 18033	22	22	8 (36.4%)
5.0187e-06	2.95839e-05	Fructose and mannose metabolism - Mus musculus (mouse)	KEGG	ENSMUSG00000025877; ENSMUSG00000037012; ENSMUSG00000017390; ENSMUSG00000020277; ENSMUSG00000061758; ENSMUSG00000023456; ENSMUSG00000000628; ENSMUSG00000021196; ENSMUSG00000030695; ENSMUSG00000026773	170768; 67861; 11676; 15275; 15277; 212032; 18641; 56421; 21991; 11674	36	36	10 (27.8%)
5.18376e-06	3.00301e-05	B cell receptor signaling pathway - Mus musculus (mouse)	KEGG	ENSMUSG00000058818; ENSMUSG00000032462; ENSMUSG00000032688; ENSMUSG00000026288; ENSMUSG00000026656; ENSMUSG00000027544; ENSMUSG00000028163; ENSMUSG00000004936; ENSMUSG00000039936; ENSMUSG00000030595; ENSMUSG00000034330; ENSMUSG00000021025; ENSMUSG00000023947; ENSMUSG00000052889; ENSMUSG00000052684	18733; 18035; 18707; 234779; 26395; 14130; 18751; 16331; 18019; 240354; 16476; 74769; 18036; 18037; 18033	81	80	15 (18.8%)
6.08459e-06	3.46512e-05	TRIF(TICAM1)-mediated TLR4 signaling	Reactome	ENSMUSG00000016528; ENSMUSG00000031530; ENSMUSG00000003644; ENSMUSG00000028163; ENSMUSG00000036309; ENSMUSG00000027164; ENSMUSG00000025225; ENSMUSG00000053436; ENSMUSG00000030595; ENSMUSG00000021025; ENSMUSG00000018932; ENSMUSG00000064289; ENSMUSG00000041135; ENSMUSG00000028284; ENSMUSG00000052684	26397; 21402; 16476; 18033; 26409; 18036; 18035; 17164; 192656; 20111; 18034; 26416; 21353; 319520; 22034	81	81	15 (18.5%)
6.69525e-06	3.74934e-05	RAC1 GTPase cycle	Reactome	ENSMUSG00000048865; ENSMUSG00000021709; ENSMUSG00000031133; ENSMUSG00000058325; ENSMUSG00000028868; ENSMUSG00000052085; ENSMUSG00000027276; ENSMUSG00000020611; ENSMUSG00000030220; ENSMUSG00000026480; ENSMUSG00000031214; ENSMUSG00000022797; ENSMUSG00000004880; ENSMUSG00000030536; ENSMUSG00000035954; ENSMUSG00000030766; ENSMUSG00000035697; ENSMUSG00000030774; ENSMUSG00000049744; ENSMUSG00000026425;…	17969; 57778; 238130; 76088; 29875; 16449; 98386; 14270; 242687; 11857; 59079; 22042; 226652; 73341; 94190; 70497; 76117; 18479; 330662; 17970; 70719; 14674; 12389	170	170	23 (13.5%)
7.12227e-06	3.92308e-05	MyD88-independent TLR4 cascade	Reactome	ENSMUSG00000016528; ENSMUSG00000031530; ENSMUSG00000003644; ENSMUSG00000028163; ENSMUSG00000036309; ENSMUSG00000027164; ENSMUSG00000025225; ENSMUSG00000053436; ENSMUSG00000030595; ENSMUSG00000021025; ENSMUSG00000018932; ENSMUSG00000064289; ENSMUSG00000041135; ENSMUSG00000028284; ENSMUSG00000052684	26397; 21402; 16476; 18033; 26409; 18036; 18035; 17164; 192656; 20111; 18034; 26416; 21353; 319520; 22034	82	82	15 (18.3%)
9.00919e-06	4.84008e-05	Metabolism of carbohydrates	Reactome	ENSMUSG00000025877; ENSMUSG00000025791; ENSMUSG00000017390; ENSMUSG00000039497; ENSMUSG00000030695; ENSMUSG00000028645; ENSMUSG00000010051; ENSMUSG00000037012; ENSMUSG00000004267; ENSMUSG00000031295; ENSMUSG00000005142; ENSMUSG00000020277; ENSMUSG00000017929; ENSMUSG00000032640; ENSMUSG00000020592; ENSMUSG00000017009; ENSMUSG00000003865; ENSMUSG00000022822; ENSMUSG00000013846; ENSMUSG00000021196;…	110208; 269941; 27029; 20525; 74185; 20442; 14751; 18641; 15275; 110094; 170768; 14936; 13807; 15277; 56336; 212898; 72136; 20971; 212032; 21991; 11674; 15586; 18746; 17159; 27416; 56421; 11676; 20969; 14718; 72157	262	262	30 (11.5%)
9.07516e-06	4.84008e-05	Neutrophil degranulation	Reactome	ENSMUSG00000025877; ENSMUSG00000025791; ENSMUSG00000031266; ENSMUSG00000025950; ENSMUSG00000017390; ENSMUSG00000028163; ENSMUSG00000060147; ENSMUSG00000003033; ENSMUSG00000078780; ENSMUSG00000002957; ENSMUSG00000037685; ENSMUSG00000023944; ENSMUSG00000030560; ENSMUSG00000058099; ENSMUSG00000054203; ENSMUSG00000056529; ENSMUSG00000046223; ENSMUSG00000018042; ENSMUSG00000005686; ENSMUSG00000021822;…	18636; 18793; 13205; 20310; 11605; 11980; 74039; 68682; 72512; 17159; 11676; 14825; 12182; 14751; 12491; 17064; 217303; 330122; 12359; 13244; 13032; 72157; 70719; 20719; 18746; 109754; 102595; 18641; 29875; 18033; 11717; 241633; 15516; 18792; 19204; 226695; 11487; 212032; 11772; 11674; 21938; 14130; 381484; 15926; 54473; 11767; 12306; 26416	518	518	48 (9.3%)
1.01519e-05	5.32977e-05	Cellular responses to stress	Reactome	ENSMUSG00000071072; ENSMUSG00000028367; ENSMUSG00000036309; ENSMUSG00000022895; ENSMUSG00000031584; ENSMUSG00000019210; ENSMUSG00000016528; ENSMUSG00000025130; ENSMUSG00000023944; ENSMUSG00000052684; ENSMUSG00000022295; ENSMUSG00000056608; ENSMUSG00000053819; ENSMUSG00000006818; ENSMUSG00000071369; ENSMUSG00000021109; ENSMUSG00000040274; ENSMUSG00000020250; ENSMUSG00000026480; ENSMUSG00000028691;…	16476; 17164; 18477; 109151; 328572; 17246; 12575; 108058; 17970; 11973; 23872; 112405; 14782; 20655; 216850; 66335; 12571; 12359; 17969; 15251; 20656; 112407; 268706; 12577; 15516; 22166; 17250; 21402; 20111; 26416; 26408; 50527; 26397; 18453; 50493; 108664; 12608; 15368; 56351	388	388	39 (10.1%)
1.10092e-05	5.69093e-05	Hepatitis B - Mus musculus (mouse)	KEGG	ENSMUSG00000028163; ENSMUSG00000027544; ENSMUSG00000056130; ENSMUSG00000028284; ENSMUSG00000052684; ENSMUSG00000032462; ENSMUSG00000027646; ENSMUSG00000037868; ENSMUSG00000004936; ENSMUSG00000024401; ENSMUSG00000021025; ENSMUSG00000039936; ENSMUSG00000055024; ENSMUSG00000042406; ENSMUSG00000053007; ENSMUSG00000000787; ENSMUSG00000023067; ENSMUSG00000027164; ENSMUSG00000053436; ENSMUSG00000022967;…	74769; 22034; 231991; 15975; 16476; 18019; 18033; 18035; 11911; 26397; 225471; 26416; 20779; 18707; 26395; 12575; 26409; 13654; 18751; 328572; 13205; 21926	163	163	22 (13.5%)
1.24374e-05	6.33176e-05	Human cytomegalovirus infection - Mus musculus (mouse)	KEGG	ENSMUSG00000032487; ENSMUSG00000023067; ENSMUSG00000027544; ENSMUSG00000032462; ENSMUSG00000030287; ENSMUSG00000040061; ENSMUSG00000027646; ENSMUSG00000005034; ENSMUSG00000000149; ENSMUSG00000004936; ENSMUSG00000024401; ENSMUSG00000020611; ENSMUSG00000040274; ENSMUSG00000027947; ENSMUSG00000024349; ENSMUSG00000020184; ENSMUSG00000021025; ENSMUSG00000039936; ENSMUSG00000027398; ENSMUSG00000000982;…	74769; 16439; 18019; 18033; 18035; 11911; 18707; 18796; 19219; 12571; 12575; 14673; 19225; 26395; 26416; 20779; 16176; 18749; 18751; 72512; 16194; 20296; 231991; 20302; 20303; 14674; 17246; 13685; 21926	256	253	29 (11.5%)
1.50543e-05	7.54961e-05	Rheumatoid arthritis - Mus musculus (mouse)	KEGG	ENSMUSG00000037405; ENSMUSG00000028111; ENSMUSG00000022295; ENSMUSG00000022901; ENSMUSG00000000982; ENSMUSG00000035385; ENSMUSG00000029380; ENSMUSG00000058427; ENSMUSG00000029379; ENSMUSG00000019210; ENSMUSG00000024401; ENSMUSG00000027398; ENSMUSG00000052684; ENSMUSG00000001348; ENSMUSG00000033793	15894; 16476; 108664; 11433; 11973; 12524; 13038; 66335; 16176; 330122; 20296; 20302; 20310; 21926; 14825	87	87	15 (17.2%)
1.61852e-05	7.99738e-05	Thyroid hormone signaling pathway - Mus musculus (mouse)	KEGG	ENSMUSG00000027878; ENSMUSG00000026923; ENSMUSG00000032462; ENSMUSG00000040061; ENSMUSG00000020277; ENSMUSG00000021109; ENSMUSG00000007682; ENSMUSG00000027646; ENSMUSG00000020184; ENSMUSG00000021196; ENSMUSG00000039936; ENSMUSG00000022951; ENSMUSG00000055024; ENSMUSG00000034330; ENSMUSG00000004936; ENSMUSG00000005034; ENSMUSG00000052889; ENSMUSG00000028645	74769; 20525; 234779; 56421; 18128; 18129; 18641; 18707; 26395; 20779; 18749; 18751; 17246; 13371; 18796; 328572; 15251; 54720	120	120	18 (15.0%)
1.9765e-05	9.44936e-05	glycolysis III	MouseCyc	ENSMUSG00000017390; ENSMUSG00000020277; ENSMUSG00000004267; ENSMUSG00000023456; ENSMUSG00000021196; ENSMUSG00000030695; ENSMUSG00000036427; ENSMUSG00000032294	11674; 21991; 13807; 18746; 56421; 18641; 11676; 14751	26	26	8 (30.8%)
1.99674e-05	9.44936e-05	Toll Like Receptor 4 (TLR4) Cascade	Reactome	ENSMUSG00000016528; ENSMUSG00000031530; ENSMUSG00000003644; ENSMUSG00000030595; ENSMUSG00000028163; ENSMUSG00000036309; ENSMUSG00000027164; ENSMUSG00000053436; ENSMUSG00000025225; ENSMUSG00000021025; ENSMUSG00000018932; ENSMUSG00000064289; ENSMUSG00000041135; ENSMUSG00000028284; ENSMUSG00000052684	16476; 319520; 17164; 192656; 18034; 21353; 18033; 18036; 20111; 26416; 21402; 26409; 18035; 26397; 22034	89	89	15 (16.9%)
1.99674e-05	9.44936e-05	Cellular response to chemical stress	Reactome	ENSMUSG00000020250; ENSMUSG00000026480; ENSMUSG00000056608; ENSMUSG00000005413; ENSMUSG00000028367; ENSMUSG00000027187; ENSMUSG00000028691; ENSMUSG00000023088; ENSMUSG00000036309; ENSMUSG00000031584; ENSMUSG00000006818; ENSMUSG00000015950; ENSMUSG00000021831; ENSMUSG00000025130; ENSMUSG00000022982	18477; 14782; 109151; 22166; 17250; 50493; 20655; 12359; 21402; 17970; 15368; 18453; 50527; 17969; 20656	89	89	15 (16.9%)
2.43749e-05	0.000113749	Signaling by Receptor Tyrosine Kinases	Reactome	ENSMUSG00000009376; ENSMUSG00000026821; ENSMUSG00000045322; ENSMUSG00000028552; ENSMUSG00000004508; ENSMUSG00000019210; ENSMUSG00000016528; ENSMUSG00000005534; ENSMUSG00000031714; ENSMUSG00000030671; ENSMUSG00000058325; ENSMUSG00000037868; ENSMUSG00000028868; ENSMUSG00000032462; ENSMUSG00000022295; ENSMUSG00000031530; ENSMUSG00000027646; ENSMUSG00000028864; ENSMUSG00000041058; ENSMUSG00000047414;…	17164; 18576; 242687; 20779; 19730; 18479; 26395; 399558; 17970; 11973; 15234; 59079; 66335; 17346; 14389; 18749; 13858; 330662; 17969; 218397; 319520; 18751; 20111; 26416; 12389; 74769; 108664; 11772; 17295; 107568; 114715; 13654; 16337; 114716; 20750; 81897; 14388	374	374	37 (9.9%)
2.57608e-05	0.00011857	TAK1 activates NFkB by phosphorylation and activation of IKKs complex	Reactome	ENSMUSG00000030595; ENSMUSG00000028163; ENSMUSG00000027164; ENSMUSG00000025225; ENSMUSG00000021025; ENSMUSG00000041135; ENSMUSG00000028284	18036; 18033; 18034; 18035; 192656; 22034; 26409	20	20	7 (35.0%)
2.69128e-05	0.000120569	glycolysis I	MouseCyc	ENSMUSG00000017390; ENSMUSG00000020277; ENSMUSG00000004267; ENSMUSG00000023456; ENSMUSG00000021196; ENSMUSG00000030695; ENSMUSG00000036427; ENSMUSG00000032294	11674; 21991; 13807; 18746; 56421; 18641; 11676; 14751	27	27	8 (29.6%)
2.69128e-05	0.000120569	Downstream signaling events of B Cell Receptor (BCR)	Reactome	ENSMUSG00000032688; ENSMUSG00000028163; ENSMUSG00000027544; ENSMUSG00000036309; ENSMUSG00000030595; ENSMUSG00000021025; ENSMUSG00000052889; ENSMUSG00000023947	18019; 18037; 18751; 240354; 18036; 21402; 18035; 18033	27	27	8 (29.6%)
3.84799e-05	0.000170122	Glycolysis	Reactome	ENSMUSG00000025877; ENSMUSG00000037012; ENSMUSG00000017390; ENSMUSG00000020277; ENSMUSG00000004267; ENSMUSG00000023456; ENSMUSG00000000628; ENSMUSG00000021196; ENSMUSG00000030695; ENSMUSG00000036427; ENSMUSG00000032294; ENSMUSG00000026773	11674; 13807; 18746; 15277; 170768; 212032; 56421; 18641; 21991; 11676; 15275; 14751	63	63	12 (19.0%)
4.01367e-05	0.000175142	Autophagy - animal - Mus musculus (mouse)	KEGG	ENSMUSG00000029512; ENSMUSG00000027751; ENSMUSG00000042015; ENSMUSG00000032462; ENSMUSG00000028300; ENSMUSG00000021109; ENSMUSG00000078566; ENSMUSG00000027164; ENSMUSG00000029471; ENSMUSG00000026031; ENSMUSG00000052688; ENSMUSG00000039936; ENSMUSG00000007659; ENSMUSG00000004936; ENSMUSG00000005034; ENSMUSG00000004798; ENSMUSG00000064289; ENSMUSG00000015837; ENSMUSG00000028284	74769; 22034; 12633; 226421; 21353; 29869; 207565; 22241; 12048; 18707; 26395; 26409; 18749; 218460; 12176; 15251; 56790; 18412; 73205	140	140	19 (13.6%)
4.21015e-05	0.00018136	Adaptive Immune System	Reactome	ENSMUSG00000026712; ENSMUSG00000026656; ENSMUSG00000023845; ENSMUSG00000040511; ENSMUSG00000003033; ENSMUSG00000002957; ENSMUSG00000017677; ENSMUSG00000017652; ENSMUSG00000030560; ENSMUSG00000023947; ENSMUSG00000037405; ENSMUSG00000032462; ENSMUSG00000030287; ENSMUSG00000032688; ENSMUSG00000027009; ENSMUSG00000027646; ENSMUSG00000026288; ENSMUSG00000038179; ENSMUSG00000041058; ENSMUSG00000005034;…	108012; 60533; 18707; 16419; 75345; 20779; 192656; 18479; 21939; 17970; 240354; 30945; 18037; 16401; 13038; 71865; 12491; 18033; 17533; 217303; 18749; 13032; 21402; 17969; 72194; 16439; 18751; 15894; 67345; 11772; 16331; 26409; 18035; 240028; 22034; 52118; 74769; 107568; 11767; 14130; 78889; 18036; 11764; 12524; 234779; 18019; 218215	536	534	47 (8.8%)
4.42254e-05	0.000186283	Viral protein interaction with cytokine and cytokine receptor - Mus musculus (mouse)	KEGG	ENSMUSG00000024401; ENSMUSG00000000982; ENSMUSG00000027947; ENSMUSG00000035385; ENSMUSG00000049103; ENSMUSG00000029380; ENSMUSG00000024621; ENSMUSG00000058427; ENSMUSG00000018927; ENSMUSG00000035373; ENSMUSG00000019122; ENSMUSG00000034855; ENSMUSG00000029379; ENSMUSG00000018930; ENSMUSG00000028599	21938; 15945; 12978; 16194; 20296; 20302; 20303; 20305; 20306; 20308; 20310; 330122; 21926; 12772; 14825	95	95	15 (15.8%)
4.4353e-05	0.000186283	Alcoholic liver disease - Mus musculus (mouse)	KEGG	ENSMUSG00000058427; ENSMUSG00000024401; ENSMUSG00000029380; ENSMUSG00000026457; ENSMUSG00000036896; ENSMUSG00000010025; ENSMUSG00000025203; ENSMUSG00000028163; ENSMUSG00000027164; ENSMUSG00000029471; ENSMUSG00000036887; ENSMUSG00000071369; ENSMUSG00000029379; ENSMUSG00000053436; ENSMUSG00000027398; ENSMUSG00000021025; ENSMUSG00000018932; ENSMUSG00000036905; ENSMUSG00000028284	22034; 18033; 18035; 207565; 20250; 26397; 26416; 26408; 26409; 16176; 330122; 20310; 11671; 21926; 72674; 12259; 12260; 12262; 14825	141	141	19 (13.5%)
5.39658e-05	0.000223858	FoxO signaling pathway - Mus musculus (mouse)	KEGG	ENSMUSG00000045092; ENSMUSG00000032462; ENSMUSG00000027187; ENSMUSG00000021701; ENSMUSG00000021453; ENSMUSG00000023067; ENSMUSG00000020184; ENSMUSG00000006818; ENSMUSG00000004936; ENSMUSG00000039936; ENSMUSG00000053436; ENSMUSG00000055024; ENSMUSG00000003882; ENSMUSG00000031666; ENSMUSG00000005534; ENSMUSG00000078566; ENSMUSG00000029385; ENSMUSG00000015312	74769; 12359; 20620; 19651; 20656; 17873; 18707; 26395; 12575; 26416; 13609; 16197; 23882; 17246; 328572; 12176; 16337; 12452	131	131	18 (13.7%)
6.9497e-05	0.000284768	Pertussis - Mus musculus (mouse)	KEGG	ENSMUSG00000000555; ENSMUSG00000030786; ENSMUSG00000028163; ENSMUSG00000056130; ENSMUSG00000027164; ENSMUSG00000020826; ENSMUSG00000053436; ENSMUSG00000024401; ENSMUSG00000036887; ENSMUSG00000027398; ENSMUSG00000036905; ENSMUSG00000036896; ENSMUSG00000052684	16402; 16409; 26416; 16476; 18033; 16176; 21926; 12259; 12260; 12262; 22034; 18126; 225471	77	77	13 (16.9%)
7.48545e-05	0.000303025	RHO GTPase cycle	Reactome	ENSMUSG00000048865; ENSMUSG00000021709; ENSMUSG00000031133; ENSMUSG00000010025; ENSMUSG00000023944; ENSMUSG00000045664; ENSMUSG00000058325; ENSMUSG00000028868; ENSMUSG00000052085; ENSMUSG00000034226; ENSMUSG00000029108; ENSMUSG00000027276; ENSMUSG00000022957; ENSMUSG00000002233; ENSMUSG00000041219; ENSMUSG00000045763; ENSMUSG00000020611; ENSMUSG00000030220; ENSMUSG00000039031; ENSMUSG00000030084;…	98386; 14270; 242687; 11857; 22042; 226652; 18479; 17970; 16443; 76088; 22352; 73910; 59079; 238505; 94190; 11853; 11671; 330662; 70719; 17969; 326618; 57778; 29875; 16449; 15516; 54216; 228543; 73341; 101240; 76117; 238130; 14674; 12389; 18844; 104252; 70350; 228482; 70497	409	409	38 (9.3%)
7.66404e-05	0.000306561	TCR signaling	Reactome	ENSMUSG00000032462; ENSMUSG00000032688; ENSMUSG00000030774; ENSMUSG00000026288; ENSMUSG00000028163; ENSMUSG00000027164; ENSMUSG00000034330; ENSMUSG00000021025; ENSMUSG00000041135; ENSMUSG00000028284	22034; 74769; 240354; 26409; 18035; 192656; 18033; 18479; 234779; 16331	48	48	10 (20.8%)
8.06336e-05	0.000311288	Downstream TCR signaling	Reactome	ENSMUSG00000032462; ENSMUSG00000032688; ENSMUSG00000026288; ENSMUSG00000028163; ENSMUSG00000027164; ENSMUSG00000021025; ENSMUSG00000041135; ENSMUSG00000028284	22034; 74769; 240354; 26409; 18035; 192656; 18033; 16331	31	31	8 (25.8%)
8.23682e-05	0.000311288	RAC3 GTPase cycle	Reactome	ENSMUSG00000021709; ENSMUSG00000028868; ENSMUSG00000015950; ENSMUSG00000026480; ENSMUSG00000030220; ENSMUSG00000049744; ENSMUSG00000030774; ENSMUSG00000027276; ENSMUSG00000031214; ENSMUSG00000026425; ENSMUSG00000004880; ENSMUSG00000030766; ENSMUSG00000007655; ENSMUSG00000022797	59079; 16449; 98386; 14270; 242687; 11857; 22042; 70497; 76117; 18479; 94190; 17970; 17969; 12389	89	89	14 (15.7%)
8.40372e-05	0.000311288	Signaling by the B Cell Receptor (BCR)	Reactome	ENSMUSG00000030287; ENSMUSG00000032688; ENSMUSG00000027544; ENSMUSG00000028163; ENSMUSG00000036309; ENSMUSG00000039936; ENSMUSG00000030595; ENSMUSG00000034330; ENSMUSG00000021025; ENSMUSG00000052889; ENSMUSG00000023947	18019; 18037; 21402; 18751; 18033; 240354; 18036; 18035; 234779; 18707; 16439	60	58	11 (19.0%)
8.40372e-05	0.000311288	VEGF signaling pathway - Mus musculus (mouse)	KEGG	ENSMUSG00000056220; ENSMUSG00000032462; ENSMUSG00000032487; ENSMUSG00000027544; ENSMUSG00000027646; ENSMUSG00000039936; ENSMUSG00000053436; ENSMUSG00000016528; ENSMUSG00000034330; ENSMUSG00000004936; ENSMUSG00000052889	18707; 17164; 74769; 19225; 26395; 234779; 20779; 26416; 18783; 18751; 18019	58	58	11 (19.0%)
8.40372e-05	0.000311288	MAP kinase activation	Reactome	ENSMUSG00000003644; ENSMUSG00000031530; ENSMUSG00000028163; ENSMUSG00000036309; ENSMUSG00000027164; ENSMUSG00000053436; ENSMUSG00000016528; ENSMUSG00000018932; ENSMUSG00000041135; ENSMUSG00000028284; ENSMUSG00000052684	21402; 319520; 16476; 26409; 20111; 17164; 192656; 26416; 26397; 22034; 18033	58	58	11 (19.0%)
8.40372e-05	0.000311288	Interleukin-17 signaling	Reactome	ENSMUSG00000003644; ENSMUSG00000031530; ENSMUSG00000028163; ENSMUSG00000036309; ENSMUSG00000027164; ENSMUSG00000053436; ENSMUSG00000016528; ENSMUSG00000018932; ENSMUSG00000041135; ENSMUSG00000028284; ENSMUSG00000052684	21402; 319520; 16476; 26409; 20111; 17164; 192656; 26416; 26397; 22034; 18033	58	58	11 (19.0%)
8.43071e-05	0.000311288	Mitophagy - animal - Mus musculus (mouse)	KEGG	ENSMUSG00000042406; ENSMUSG00000029512; ENSMUSG00000026672; ENSMUSG00000078566; ENSMUSG00000004535; ENSMUSG00000035158; ENSMUSG00000027646; ENSMUSG00000007659; ENSMUSG00000052688; ENSMUSG00000021109; ENSMUSG00000015837; ENSMUSG00000052684	11911; 15251; 20779; 17342; 226421; 22241; 52440; 16476; 71648; 12048; 18412; 12176	68	68	12 (17.6%)
9.13246e-05	0.000333533	AGE-RAGE signaling pathway in diabetic complications - Mus musculus (mouse)	KEGG	ENSMUSG00000024401; ENSMUSG00000037405; ENSMUSG00000032462; ENSMUSG00000040061; ENSMUSG00000024014; ENSMUSG00000035385; ENSMUSG00000037411; ENSMUSG00000028163; ENSMUSG00000039936; ENSMUSG00000053436; ENSMUSG00000034330; ENSMUSG00000027398; ENSMUSG00000052889; ENSMUSG00000038418; ENSMUSG00000052684	74769; 15894; 16476; 18033; 26416; 18707; 18712; 234779; 16176; 18751; 20296; 13653; 18787; 18796; 21926	101	101	15 (14.9%)
9.33195e-05	0.000333568	GnRH signaling pathway - Mus musculus (mouse)	KEGG	ENSMUSG00000056220; ENSMUSG00000042406; ENSMUSG00000030287; ENSMUSG00000040061; ENSMUSG00000020700; ENSMUSG00000053819; ENSMUSG00000027646; ENSMUSG00000005034; ENSMUSG00000053436; ENSMUSG00000004936; ENSMUSG00000018932; ENSMUSG00000052889; ENSMUSG00000038418; ENSMUSG00000052684	16439; 16476; 11911; 108058; 26397; 26395; 26406; 20779; 26416; 18749; 18751; 13653; 18783; 18796	90	90	14 (15.6%)
9.33195e-05	0.000333568	Longevity regulating pathway - Mus musculus (mouse)	KEGG	ENSMUSG00000038332; ENSMUSG00000042406; ENSMUSG00000032462; ENSMUSG00000026457; ENSMUSG00000027187; ENSMUSG00000053007; ENSMUSG00000028163; ENSMUSG00000031490; ENSMUSG00000006818; ENSMUSG00000029512; ENSMUSG00000039936; ENSMUSG00000005534; ENSMUSG00000005034; ENSMUSG00000029471	74769; 231991; 12359; 11911; 18033; 20656; 207565; 22241; 18707; 18749; 13685; 140742; 16337; 72674	90	90	14 (15.6%)
9.71773e-05	0.000343701	Platelet activation, signaling and aggregation	Reactome	ENSMUSG00000045312; ENSMUSG00000030695; ENSMUSG00000032462; ENSMUSG00000030287; ENSMUSG00000027646; ENSMUSG00000029108; ENSMUSG00000000149; ENSMUSG00000020611; ENSMUSG00000056220; ENSMUSG00000028864; ENSMUSG00000028583; ENSMUSG00000030342; ENSMUSG00000002944; ENSMUSG00000022982; ENSMUSG00000060216; ENSMUSG00000032554; ENSMUSG00000020901; ENSMUSG00000029672; ENSMUSG00000027712; ENSMUSG00000046186;…	320207; 216869; 74769; 15234; 18783; 11747; 14726; 56193; 12491; 18751; 76192; 20363; 54216; 16439; 235505; 22041; 11674; 27999; 218454; 20655; 234779; 14673; 12527; 14674; 20779; 26416	241	241	26 (10.8%)
0.000103029	0.000360603	Galactose metabolism - Mus musculus (mouse)	KEGG	ENSMUSG00000025877; ENSMUSG00000025791; ENSMUSG00000031266; ENSMUSG00000037012; ENSMUSG00000020277; ENSMUSG00000061758; ENSMUSG00000000628; ENSMUSG00000021196	67861; 15275; 15277; 72157; 212032; 18641; 11605; 56421	32	32	8 (25.0%)
0.00012819	0.000441032	Glucagon signaling pathway - Mus musculus (mouse)	KEGG	ENSMUSG00000003865; ENSMUSG00000042406; ENSMUSG00000030287; ENSMUSG00000040061; ENSMUSG00000020277; ENSMUSG00000053007; ENSMUSG00000031295; ENSMUSG00000053819; ENSMUSG00000063229; ENSMUSG00000021196; ENSMUSG00000005034; ENSMUSG00000055024; ENSMUSG00000030671; ENSMUSG00000032294; ENSMUSG00000028645	110094; 108058; 231991; 14936; 56421; 11911; 18576; 18641; 20525; 18746; 16439; 18796; 18749; 328572; 16828	104	104	15 (14.4%)
0.000129557	0.000441032	CDC42 GTPase cycle	Reactome	ENSMUSG00000035697; ENSMUSG00000030220; ENSMUSG00000048865; ENSMUSG00000052085; ENSMUSG00000030774; ENSMUSG00000031133; ENSMUSG00000045664; ENSMUSG00000022957; ENSMUSG00000026425; ENSMUSG00000004880; ENSMUSG00000030536; ENSMUSG00000055805; ENSMUSG00000030766; ENSMUSG00000007655; ENSMUSG00000020611; ENSMUSG00000058486; ENSMUSG00000031214; ENSMUSG00000022797	16443; 57778; 76088; 29875; 98386; 14270; 11857; 22042; 101240; 226652; 73341; 94190; 70497; 18479; 70719; 14674; 12389; 104252	140	140	18 (12.9%)
0.000129947	0.000441032	Adipocytokine signaling pathway - Mus musculus (mouse)	KEGG	ENSMUSG00000026457; ENSMUSG00000028163; ENSMUSG00000029471; ENSMUSG00000023947; ENSMUSG00000002944; ENSMUSG00000030595; ENSMUSG00000029819; ENSMUSG00000021025; ENSMUSG00000024401; ENSMUSG00000028645; ENSMUSG00000018796; ENSMUSG00000028599	14081; 21926; 20525; 21938; 12491; 207565; 109648; 72674; 18033; 18035; 18036; 18037	71	71	12 (16.9%)
0.000135361	0.000454812	RAC2 GTPase cycle	Reactome	ENSMUSG00000021709; ENSMUSG00000028868; ENSMUSG00000015950; ENSMUSG00000026480; ENSMUSG00000030774; ENSMUSG00000031214; ENSMUSG00000022797; ENSMUSG00000004880; ENSMUSG00000030536; ENSMUSG00000035954; ENSMUSG00000030766; ENSMUSG00000007655; ENSMUSG00000058325	17970; 94190; 22042; 98386; 17969; 70497; 242687; 238130; 18479; 330662; 59079; 29875; 12389	82	82	13 (15.9%)
0.000149248	0.000496509	Non-small cell lung cancer - Mus musculus (mouse)	KEGG	ENSMUSG00000009376; ENSMUSG00000032462; ENSMUSG00000040274; ENSMUSG00000021453; ENSMUSG00000023067; ENSMUSG00000028864; ENSMUSG00000039936; ENSMUSG00000034330; ENSMUSG00000004936; ENSMUSG00000010067; ENSMUSG00000052889; ENSMUSG00000015312	15234; 17295; 74769; 18707; 12575; 12571; 17873; 23882; 234779; 56289; 26395; 18751	72	72	12 (16.7%)
0.000153586	0.000505929	Glucose metabolism	Reactome	ENSMUSG00000025877; ENSMUSG00000037012; ENSMUSG00000017390; ENSMUSG00000020277; ENSMUSG00000004267; ENSMUSG00000023456; ENSMUSG00000000628; ENSMUSG00000021196; ENSMUSG00000030695; ENSMUSG00000036427; ENSMUSG00000025190; ENSMUSG00000032294; ENSMUSG00000026773	11674; 15275; 15277; 170768; 212032; 56421; 18641; 21991; 13807; 11676; 18746; 14718; 14751	83	83	13 (15.7%)
0.000195292	0.000636624	Glioma - Mus musculus (mouse)	KEGG	ENSMUSG00000040274; ENSMUSG00000030272; ENSMUSG00000032462; ENSMUSG00000053819; ENSMUSG00000021453; ENSMUSG00000023067; ENSMUSG00000020184; ENSMUSG00000039936; ENSMUSG00000034330; ENSMUSG00000004936; ENSMUSG00000052889; ENSMUSG00000015312	74769; 18707; 108058; 17873; 12571; 12575; 18751; 52163; 23882; 234779; 17246; 26395	74	74	12 (16.2%)
0.00019705	0.000636624	Parathyroid hormone synthesis, secretion and action - Mus musculus (mouse)	KEGG	ENSMUSG00000030557; ENSMUSG00000042406; ENSMUSG00000005583; ENSMUSG00000030287; ENSMUSG00000040061; ENSMUSG00000053007; ENSMUSG00000050578; ENSMUSG00000023067; ENSMUSG00000020611; ENSMUSG00000005034; ENSMUSG00000000149; ENSMUSG00000004936; ENSMUSG00000060216; ENSMUSG00000052889; ENSMUSG00000038418	16439; 11911; 26395; 18796; 12575; 216869; 18751; 231991; 14673; 14674; 13653; 17258; 17260; 18749; 17386	108	108	15 (13.9%)
0.000201647	0.000645271	Metabolism of lipids	Reactome	ENSMUSG00000071072; ENSMUSG00000029759; ENSMUSG00000031266; ENSMUSG00000031168; ENSMUSG00000032487; ENSMUSG00000026737; ENSMUSG00000043421; ENSMUSG00000010025; ENSMUSG00000016528; ENSMUSG00000020865; ENSMUSG00000028517; ENSMUSG00000050737; ENSMUSG00000031467; ENSMUSG00000062515; ENSMUSG00000031378; ENSMUSG00000061758; ENSMUSG00000032462; ENSMUSG00000056608; ENSMUSG00000010663; ENSMUSG00000025203;…	83436; 17164; 237542; 76408; 74114; 109151; 18707; 98386; 64292; 19224; 270084; 11605; 68682; 18783; 11770; 320207; 11666; 269823; 264895; 76267; 228983; 20775; 11671; 13244; 54486; 19062; 67630; 19225; 66853; 114664; 104086; 237928; 16922; 17250; 231510; 16331; 18718; 18711; 20250; 74769; 81535; 67861; 69573; 14081; 67916; 52123; 13595; 56351	586	586	48 (8.2%)
0.000221461	0.00070199	VEGFA-VEGFR2 Pathway	Reactome	ENSMUSG00000028868; ENSMUSG00000032462; ENSMUSG00000016528; ENSMUSG00000026480; ENSMUSG00000030774; ENSMUSG00000027646; ENSMUSG00000021549; ENSMUSG00000005034; ENSMUSG00000053436; ENSMUSG00000015950; ENSMUSG00000007655; ENSMUSG00000052889; ENSMUSG00000058325	74769; 17164; 17969; 218397; 330662; 18751; 242687; 20779; 12389; 26416; 18749; 18479; 17970	86	86	13 (15.1%)
0.00022717	0.000713355	Signaling by GPCR	Reactome	ENSMUSG00000033446; ENSMUSG00000022122; ENSMUSG00000056220; ENSMUSG00000034855; ENSMUSG00000030790; ENSMUSG00000031133; ENSMUSG00000029471; ENSMUSG00000019122; ENSMUSG00000062585; ENSMUSG00000030671; ENSMUSG00000021886; ENSMUSG00000056529; ENSMUSG00000030287; ENSMUSG00000040061; ENSMUSG00000026358; ENSMUSG00000026357; ENSMUSG00000027646; ENSMUSG00000043953; ENSMUSG00000018927; ENSMUSG00000018920;…	20308; 216869; 18576; 14744; 207565; 20779; 20310; 18479; 20305; 233571; 20303; 18783; 64214; 50778; 19735; 14825; 320207; 19219; 18796; 76192; 67168; 66102; 11853; 330122; 18749; 109648; 13609; 20306; 11549; 12802; 18574; 140795; 16443; 16439; 80885; 13618; 54199; 19204; 73341; 20111; 15558; 14674; 15945; 20302; 110355; 11535; 16952; 14673	589	589	48 (8.1%)
0.000252934	0.000779688	Chronic myeloid leukemia - Mus musculus (mouse)	KEGG	ENSMUSG00000040274; ENSMUSG00000032462; ENSMUSG00000028163; ENSMUSG00000021453; ENSMUSG00000023067; ENSMUSG00000020184; ENSMUSG00000021025; ENSMUSG00000004508; ENSMUSG00000039936; ENSMUSG00000007659; ENSMUSG00000004936; ENSMUSG00000015312	12048; 74769; 26395; 12575; 12571; 18033; 17873; 18035; 14389; 23882; 17246; 18707	76	76	12 (15.8%)
0.000252934	0.000779688	Bacterial invasion of epithelial cells - Mus musculus (mouse)	KEGG	ENSMUSG00000009376; ENSMUSG00000028868; ENSMUSG00000032462; ENSMUSG00000000555; ENSMUSG00000027646; ENSMUSG00000058013; ENSMUSG00000039936; ENSMUSG00000028478; ENSMUSG00000031714; ENSMUSG00000007655; ENSMUSG00000061665; ENSMUSG00000058325	17295; 74769; 18707; 16402; 330662; 20779; 52398; 14388; 12757; 12488; 12389; 242687	76	76	12 (15.8%)
0.00027847	0.000846729	Apoptosis - Mus musculus (mouse)	KEGG	ENSMUSG00000042406; ENSMUSG00000032462; ENSMUSG00000030287; ENSMUSG00000026031; ENSMUSG00000021453; ENSMUSG00000028163; ENSMUSG00000071369; ENSMUSG00000004936; ENSMUSG00000026875; ENSMUSG00000039936; ENSMUSG00000015312; ENSMUSG00000007659; ENSMUSG00000021025; ENSMUSG00000024401; ENSMUSG00000028111; ENSMUSG00000030560; ENSMUSG00000052684	22029; 74769; 16439; 16476; 18033; 18035; 11911; 13032; 13038; 12048; 18707; 26395; 26408; 23882; 12633; 21926; 17873	136	136	17 (12.5%)
0.000279723	0.000846729	Fc epsilon receptor (FCERI) signaling	Reactome	ENSMUSG00000032462; ENSMUSG00000030774; ENSMUSG00000027544; ENSMUSG00000028163; ENSMUSG00000027164; ENSMUSG00000040751; ENSMUSG00000004508; ENSMUSG00000034330; ENSMUSG00000021025; ENSMUSG00000028284; ENSMUSG00000052684	18019; 18033; 18035; 22034; 74769; 16476; 26409; 14389; 56743; 18479; 234779	68	66	11 (16.7%)
0.000290144	0.000862107	Sphingolipid signaling pathway - Mus musculus (mouse)	KEGG	ENSMUSG00000045092; ENSMUSG00000032462; ENSMUSG00000040061; ENSMUSG00000020611; ENSMUSG00000028163; ENSMUSG00000023088; ENSMUSG00000021054; ENSMUSG00000071369; ENSMUSG00000004508; ENSMUSG00000039936; ENSMUSG00000053436; ENSMUSG00000000149; ENSMUSG00000004936; ENSMUSG00000024401; ENSMUSG00000052889; ENSMUSG00000038633	74769; 14389; 18033; 26395; 81535; 18707; 26408; 13609; 26416; 18751; 14673; 14674; 17250; 18796; 21926; 13244	124	124	16 (12.9%)
0.000293081	0.000862107	Transcriptional misregulation in cancer - Mus musculus (mouse)	KEGG	ENSMUSG00000009376; ENSMUSG00000016087; ENSMUSG00000023067; ENSMUSG00000021453; ENSMUSG00000056501; ENSMUSG00000017652; ENSMUSG00000035158; ENSMUSG00000024621; ENSMUSG00000055435; ENSMUSG00000024986; ENSMUSG00000021822; ENSMUSG00000005583; ENSMUSG00000035356; ENSMUSG00000015312; ENSMUSG00000022901; ENSMUSG00000030786; ENSMUSG00000020184; ENSMUSG00000026875; ENSMUSG00000020719; ENSMUSG00000061589;…	16409; 15902; 22029; 12978; 12524; 12048; 12575; 15242; 12608; 14247; 17295; 17246; 18033; 18792; 17260; 17132; 208266; 13207; 21939; 23882; 17342; 17873; 80859	223	216	23 (10.6%)
0.000295066	0.000862107	Malaria - Mus musculus (mouse)	KEGG	ENSMUSG00000009376; ENSMUSG00000045322; ENSMUSG00000027398; ENSMUSG00000037405; ENSMUSG00000035385; ENSMUSG00000028864; ENSMUSG00000002944; ENSMUSG00000017652; ENSMUSG00000024401; ENSMUSG00000020592	15234; 17295; 15894; 16176; 21926; 21939; 12491; 20296; 20969; 81897	57	56	10 (17.9%)
0.000295066	0.000862107	Regulation of lipolysis in adipocytes - Mus musculus (mouse)	KEGG	ENSMUSG00000005534; ENSMUSG00000032462; ENSMUSG00000062515; ENSMUSG00000032487; ENSMUSG00000047250; ENSMUSG00000039936; ENSMUSG00000029819; ENSMUSG00000005034; ENSMUSG00000030671; ENSMUSG00000025509	18707; 18576; 74769; 19224; 19225; 66853; 18749; 11770; 109648; 16337	56	56	10 (17.9%)
0.000348746	0.00101016	AMPK signaling pathway - Mus musculus (mouse)	KEGG	ENSMUSG00000003865; ENSMUSG00000032462; ENSMUSG00000026457; ENSMUSG00000020277; ENSMUSG00000053007; ENSMUSG00000025203; ENSMUSG00000045875; ENSMUSG00000029512; ENSMUSG00000029471; ENSMUSG00000031490; ENSMUSG00000021196; ENSMUSG00000039936; ENSMUSG00000002944; ENSMUSG00000005534; ENSMUSG00000028284; ENSMUSG00000026773	74769; 231991; 14936; 56421; 12491; 207565; 18641; 170768; 18707; 20250; 11549; 26409; 22241; 13685; 16337; 72674	126	126	16 (12.7%)
0.000393032	0.00111998	Cytokine-cytokine receptor interaction - Mus musculus (mouse)	KEGG	ENSMUSG00000020009; ENSMUSG00000019122; ENSMUSG00000058755; ENSMUSG00000017652; ENSMUSG00000022971; ENSMUSG00000024621; ENSMUSG00000000530; ENSMUSG00000018927; ENSMUSG00000018920; ENSMUSG00000049103; ENSMUSG00000024401; ENSMUSG00000035373; ENSMUSG00000027947; ENSMUSG00000035678; ENSMUSG00000058427; ENSMUSG00000029379; ENSMUSG00000034855; ENSMUSG00000027398; ENSMUSG00000000982; ENSMUSG00000026981;…	16197; 66102; 16164; 15945; 15975; 15976; 15979; 12978; 12986; 11482; 20296; 16176; 16181; 20302; 20303; 20305; 20306; 20308; 20310; 330122; 21938; 21926; 16194; 21939; 21950; 12772; 14825; 18413	292	292	28 (9.6%)
0.000395584	0.00111998	Cell surface interactions at the vascular wall	Reactome	ENSMUSG00000025161; ENSMUSG00000032462; ENSMUSG00000027611; ENSMUSG00000027009; ENSMUSG00000000555; ENSMUSG00000027646; ENSMUSG00000026288; ENSMUSG00000027737; ENSMUSG00000023175; ENSMUSG00000078780; ENSMUSG00000014361; ENSMUSG00000000958; ENSMUSG00000007655; ENSMUSG00000020592; ENSMUSG00000017009	26570; 16401; 74769; 80879; 381484; 20779; 12389; 20540; 12215; 20971; 19124; 16331; 17289; 20969; 16402	117	115	15 (13.0%)
0.00039666	0.00111998	Oxytocin signaling pathway - Mus musculus (mouse)	KEGG	ENSMUSG00000056220; ENSMUSG00000030272; ENSMUSG00000005583; ENSMUSG00000030287; ENSMUSG00000040061; ENSMUSG00000020901; ENSMUSG00000027544; ENSMUSG00000023067; ENSMUSG00000027646; ENSMUSG00000029471; ENSMUSG00000032487; ENSMUSG00000005034; ENSMUSG00000022951; ENSMUSG00000026360; ENSMUSG00000004936; ENSMUSG00000053819; ENSMUSG00000052889; ENSMUSG00000052684	16439; 16476; 18019; 17260; 108058; 12575; 207565; 320207; 19735; 19225; 26395; 20779; 18751; 18783; 18796; 18749; 54720; 52163	153	153	18 (11.8%)
0.000400092	0.00112026	T cell receptor signaling pathway - Mus musculus (mouse)	KEGG	ENSMUSG00000032462; ENSMUSG00000032688; ENSMUSG00000030774; ENSMUSG00000028163; ENSMUSG00000027544; ENSMUSG00000004936; ENSMUSG00000039936; ENSMUSG00000053436; ENSMUSG00000030595; ENSMUSG00000021025; ENSMUSG00000024401; ENSMUSG00000023947; ENSMUSG00000028284; ENSMUSG00000052684	74769; 18479; 16476; 18019; 18035; 18036; 18037; 18033; 240354; 18707; 26395; 26409; 26416; 21926	103	103	14 (13.6%)
0.000443374	0.00123119	Cellular senescence - Mus musculus (mouse)	KEGG	ENSMUSG00000023067; ENSMUSG00000040274; ENSMUSG00000032462; ENSMUSG00000030287; ENSMUSG00000028163; ENSMUSG00000037411; ENSMUSG00000021453; ENSMUSG00000027544; ENSMUSG00000020184; ENSMUSG00000020402; ENSMUSG00000031490; ENSMUSG00000004936; ENSMUSG00000039936; ENSMUSG00000053436; ENSMUSG00000016528; ENSMUSG00000031666; ENSMUSG00000018932; ENSMUSG00000061436; ENSMUSG00000015837; ENSMUSG00000015312	16439; 18019; 74769; 18033; 19651; 26395; 17164; 18707; 12571; 26397; 12575; 26416; 22333; 23882; 17246; 18787; 13685; 15258; 17873; 18412	184	181	20 (11.0%)
0.000455696	0.00125503	Relaxin signaling pathway - Mus musculus (mouse)	KEGG	ENSMUSG00000042406; ENSMUSG00000032462; ENSMUSG00000040061; ENSMUSG00000053007; ENSMUSG00000004936; ENSMUSG00000028163; ENSMUSG00000027646; ENSMUSG00000050578; ENSMUSG00000020826; ENSMUSG00000039936; ENSMUSG00000053436; ENSMUSG00000022122; ENSMUSG00000021025; ENSMUSG00000005034; ENSMUSG00000060216; ENSMUSG00000052684	74769; 231991; 16476; 18033; 18035; 11911; 18796; 18126; 216869; 20779; 18707; 26395; 26416; 13618; 18749; 17386	129	129	16 (12.4%)
0.000460038	0.00125669	Human immunodeficiency virus 1 infection - Mus musculus (mouse)	KEGG	ENSMUSG00000027544; ENSMUSG00000003033; ENSMUSG00000028284; ENSMUSG00000052684; ENSMUSG00000032462; ENSMUSG00000030287; ENSMUSG00000009090; ENSMUSG00000021025; ENSMUSG00000024401; ENSMUSG00000031016; ENSMUSG00000034330; ENSMUSG00000004936; ENSMUSG00000039936; ENSMUSG00000024349; ENSMUSG00000030774; ENSMUSG00000031367; ENSMUSG00000028163; ENSMUSG00000036309; ENSMUSG00000027164; ENSMUSG00000053436;…	74769; 18479; 16439; 16476; 18019; 22034; 234779; 26397; 18033; 22390; 12048; 18707; 26395; 26409; 26416; 18751; 72512; 11764; 21402; 21926; 21938; 18035; 108012; 11767	240	237	24 (10.1%)
0.000473557	0.00128319	RIG-I-like receptor signaling pathway - Mus musculus (mouse)	KEGG	ENSMUSG00000024349; ENSMUSG00000000787; ENSMUSG00000028163; ENSMUSG00000027164; ENSMUSG00000053436; ENSMUSG00000030595; ENSMUSG00000034855; ENSMUSG00000021025; ENSMUSG00000024401; ENSMUSG00000064289; ENSMUSG00000028284	26409; 22034; 13205; 21926; 18033; 26416; 18035; 72512; 15945; 21353; 18036	70	70	11 (15.7%)
0.000485566	0.0013052	Small cell lung cancer - Mus musculus (mouse)	KEGG	ENSMUSG00000040274; ENSMUSG00000032462; ENSMUSG00000032487; ENSMUSG00000023067; ENSMUSG00000021453; ENSMUSG00000028163; ENSMUSG00000027164; ENSMUSG00000020826; ENSMUSG00000026875; ENSMUSG00000039936; ENSMUSG00000007659; ENSMUSG00000021025; ENSMUSG00000015312	22029; 22034; 74769; 18033; 18035; 19225; 18126; 12048; 18707; 12571; 12575; 23882; 17873	93	93	13 (14.0%)
0.000525648	0.00140173	Legionellosis - Mus musculus (mouse)	KEGG	ENSMUSG00000030786; ENSMUSG00000029380; ENSMUSG00000078566; ENSMUSG00000028163; ENSMUSG00000058427; ENSMUSG00000029379; ENSMUSG00000025225; ENSMUSG00000027398; ENSMUSG00000021025; ENSMUSG00000024401	12176; 16409; 21926; 16176; 18035; 20310; 14825; 18033; 18034; 330122	61	60	10 (16.7%)
0.000536322	0.00141566	Ferroptosis - Mus musculus (mouse)	KEGG	ENSMUSG00000023030; ENSMUSG00000032554; ENSMUSG00000028124; ENSMUSG00000005413; ENSMUSG00000027737; ENSMUSG00000032350; ENSMUSG00000022797; ENSMUSG00000018796	14081; 15368; 22041; 22042; 14629; 14630; 26570; 18174	40	40	8 (20.0%)
0.0005393	0.00141566	Signaling by VEGF	Reactome	ENSMUSG00000028868; ENSMUSG00000032462; ENSMUSG00000016528; ENSMUSG00000026480; ENSMUSG00000030774; ENSMUSG00000027646; ENSMUSG00000021549; ENSMUSG00000005034; ENSMUSG00000053436; ENSMUSG00000015950; ENSMUSG00000007655; ENSMUSG00000052889; ENSMUSG00000058325	74769; 17164; 17969; 218397; 330662; 18751; 242687; 20779; 12389; 26416; 18749; 18479; 17970	94	94	13 (13.8%)
0.000606394	0.00156729	p53 signaling pathway - Mus musculus (mouse)	KEGG	ENSMUSG00000038332; ENSMUSG00000040274; ENSMUSG00000029385; ENSMUSG00000037411; ENSMUSG00000021453; ENSMUSG00000023067; ENSMUSG00000020184; ENSMUSG00000062762; ENSMUSG00000007659; ENSMUSG00000015312; ENSMUSG00000020326	12571; 12452; 12450; 12575; 140742; 23882; 17873; 17246; 13663; 12048; 18787	72	72	11 (15.3%)
0.000606394	0.00156729	Melanoma - Mus musculus (mouse)	KEGG	ENSMUSG00000009376; ENSMUSG00000032462; ENSMUSG00000040274; ENSMUSG00000035158; ENSMUSG00000021453; ENSMUSG00000023067; ENSMUSG00000020184; ENSMUSG00000028864; ENSMUSG00000039936; ENSMUSG00000004936; ENSMUSG00000015312	15234; 17295; 74769; 18707; 26395; 12571; 17873; 17246; 12575; 23882; 17342	72	72	11 (15.3%)
0.000649408	0.00166566	ErbB signaling pathway - Mus musculus (mouse)	KEGG	ENSMUSG00000032462; ENSMUSG00000030774; ENSMUSG00000023067; ENSMUSG00000053819; ENSMUSG00000031490; ENSMUSG00000027646; ENSMUSG00000039936; ENSMUSG00000034330; ENSMUSG00000004936; ENSMUSG00000031714; ENSMUSG00000052889; ENSMUSG00000052684	74769; 18707; 108058; 234779; 13685; 20779; 18479; 12575; 18751; 16476; 26395; 14388	84	84	12 (14.3%)
0.000658763	0.00167685	Influenza A - Mus musculus (mouse)	KEGG	ENSMUSG00000055024; ENSMUSG00000037405; ENSMUSG00000040274; ENSMUSG00000032462; ENSMUSG00000030595; ENSMUSG00000024401; ENSMUSG00000020009; ENSMUSG00000035385; ENSMUSG00000028163; ENSMUSG00000020641; ENSMUSG00000020402; ENSMUSG00000021025; ENSMUSG00000022971; ENSMUSG00000039936; ENSMUSG00000022967; ENSMUSG00000034855; ENSMUSG00000004936; ENSMUSG00000027398; ENSMUSG00000052889	74769; 15894; 26395; 15945; 15975; 15976; 15979; 18033; 18035; 18036; 18707; 12571; 16176; 22333; 18751; 20296; 58185; 328572; 21926	173	173	19 (11.0%)
0.000683563	0.0017269	Death Receptor Signalling	Reactome	ENSMUSG00000031133; ENSMUSG00000040687; ENSMUSG00000020611; ENSMUSG00000028163; ENSMUSG00000026031; ENSMUSG00000027164; ENSMUSG00000026875; ENSMUSG00000022957; ENSMUSG00000004535; ENSMUSG00000021025; ENSMUSG00000024401; ENSMUSG00000015837; ENSMUSG00000041135; ENSMUSG00000028284; ENSMUSG00000019850	18412; 16443; 52440; 192656; 18033; 22029; 21929; 12633; 73341; 228355; 21926; 26409; 14674; 18035; 22034	121	121	15 (12.4%)
0.000708206	0.0017758	MicroRNAs in cancer - Mus musculus (mouse)	KEGG	ENSMUSG00000009376; ENSMUSG00000026923; ENSMUSG00000024014; ENSMUSG00000032487; ENSMUSG00000023067; ENSMUSG00000010067; ENSMUSG00000000555; ENSMUSG00000032462; ENSMUSG00000030067; ENSMUSG00000021822; ENSMUSG00000004936; ENSMUSG00000020326; ENSMUSG00000069662; ENSMUSG00000052397; ENSMUSG00000040093; ENSMUSG00000026728; ENSMUSG00000020184; ENSMUSG00000023088; ENSMUSG00000039936; ENSMUSG00000032366;…	15368; 74769; 16402; 171543; 26395; 108655; 18033; 13435; 12450; 18128; 18129; 17118; 18707; 18712; 12571; 12575; 18751; 19225; 22350; 17246; 17250; 18792; 328572; 17295; 22352; 234779; 56289; 22003	303	303	28 (9.2%)
0.000746834	0.00185879	Chemokine receptors bind chemokines	Reactome	ENSMUSG00000000982; ENSMUSG00000029380; ENSMUSG00000058427; ENSMUSG00000043953; ENSMUSG00000018920; ENSMUSG00000034855; ENSMUSG00000029379; ENSMUSG00000018930; ENSMUSG00000035373	20303; 66102; 20302; 20306; 20310; 14825; 15945; 330122; 54199	52	52	9 (17.3%)
0.000758749	0.00187456	Metabolism of vitamins and cofactors	Reactome	ENSMUSG00000023088; ENSMUSG00000025950; ENSMUSG00000037580; ENSMUSG00000032487; ENSMUSG00000040675; ENSMUSG00000018042; ENSMUSG00000020572; ENSMUSG00000061758; ENSMUSG00000024646; ENSMUSG00000022305; ENSMUSG00000021311; ENSMUSG00000002992; ENSMUSG00000039616; ENSMUSG00000029082; ENSMUSG00000029063; ENSMUSG00000017009; ENSMUSG00000020592; ENSMUSG00000001348; ENSMUSG00000028645	11433; 109754; 19225; 20525; 192185; 270685; 239393; 20971; 67861; 68591; 14528; 59027; 11813; 15926; 17250; 238505; 12182; 20969; 109672	175	175	19 (10.9%)
0.000784723	0.00191309	Toxoplasmosis - Mus musculus (mouse)	KEGG	ENSMUSG00000024401; ENSMUSG00000020009; ENSMUSG00000078853; ENSMUSG00000020901; ENSMUSG00000028163; ENSMUSG00000027164; ENSMUSG00000020826; ENSMUSG00000053436; ENSMUSG00000030595; ENSMUSG00000007659; ENSMUSG00000021025; ENSMUSG00000018932; ENSMUSG00000017652; ENSMUSG00000028284	22034; 15979; 18033; 18035; 18036; 18126; 320207; 12048; 16145; 26397; 26409; 26416; 21926; 21939	110	110	14 (12.7%)
0.000785735	0.00191309	Coronavirus disease - COVID-19 - Mus musculus (mouse)	KEGG	ENSMUSG00000036887; ENSMUSG00000028284; ENSMUSG00000052684; ENSMUSG00000032462; ENSMUSG00000022971; ENSMUSG00000030595; ENSMUSG00000021025; ENSMUSG00000024401; ENSMUSG00000036905; ENSMUSG00000027947; ENSMUSG00000039936; ENSMUSG00000034855; ENSMUSG00000027398; ENSMUSG00000036896; ENSMUSG00000009927; ENSMUSG00000024349; ENSMUSG00000035385; ENSMUSG00000040522; ENSMUSG00000028163; ENSMUSG00000027164;…	74769; 22034; 12259; 15945; 26409; 16476; 72512; 15975; 15976; 18033; 18035; 12262; 18707; 170744; 234779; 26416; 18036; 16176; 18751; 16194; 20296; 75617; 21926; 12260	247	246	24 (9.8%)
0.00080534	0.00193165	Peroxisome - Mus musculus (mouse)	KEGG	ENSMUSG00000031378; ENSMUSG00000055782; ENSMUSG00000026664; ENSMUSG00000025950; ENSMUSG00000027187; ENSMUSG00000028691; ENSMUSG00000025464; ENSMUSG00000006818; ENSMUSG00000003623; ENSMUSG00000018796; ENSMUSG00000020826; ENSMUSG00000022982	212503; 16922; 18477; 15926; 20655; 20656; 18126; 26874; 14081; 74114; 11666; 12359	86	86	12 (14.0%)
0.000807327	0.00193165	Choline metabolism in cancer - Mus musculus (mouse)	KEGG	ENSMUSG00000056220; ENSMUSG00000028868; ENSMUSG00000032462; ENSMUSG00000026821; ENSMUSG00000031490; ENSMUSG00000039936; ENSMUSG00000021109; ENSMUSG00000004936; ENSMUSG00000028517; ENSMUSG00000057193; ENSMUSG00000052889; ENSMUSG00000020334; ENSMUSG00000052684	74769; 68682; 30805; 16476; 13685; 19730; 18707; 26395; 18751; 67916; 18783; 15251; 242687	98	98	13 (13.3%)
0.000810604	0.00193165	Phospholipase D signaling pathway - Mus musculus (mouse)	KEGG	ENSMUSG00000005534; ENSMUSG00000056220; ENSMUSG00000033446; ENSMUSG00000032462; ENSMUSG00000026821; ENSMUSG00000020901; ENSMUSG00000018008; ENSMUSG00000004508; ENSMUSG00000039936; ENSMUSG00000000149; ENSMUSG00000034330; ENSMUSG00000004936; ENSMUSG00000028517; ENSMUSG00000031714; ENSMUSG00000031467; ENSMUSG00000020611; ENSMUSG00000040061	74769; 14388; 14389; 26395; 72318; 320207; 19730; 18707; 234779; 67916; 14673; 14674; 18783; 18796; 67168; 52123; 16337	149	149	17 (11.4%)
0.000822919	0.00194719	Pentose phosphate pathway - Mus musculus (mouse)	KEGG	ENSMUSG00000025791; ENSMUSG00000028961; ENSMUSG00000017390; ENSMUSG00000020277; ENSMUSG00000021196; ENSMUSG00000030695; ENSMUSG00000036427	110208; 11674; 11676; 14751; 18641; 72157; 56421	33	33	7 (21.2%)
0.000832043	0.00195501	Human T-cell leukemia virus 1 infection - Mus musculus (mouse)	KEGG	ENSMUSG00000023067; ENSMUSG00000027544; ENSMUSG00000022895; ENSMUSG00000017652; ENSMUSG00000028645; ENSMUSG00000037405; ENSMUSG00000032462; ENSMUSG00000037868; ENSMUSG00000005034; ENSMUSG00000025225; ENSMUSG00000004936; ENSMUSG00000024401; ENSMUSG00000052684; ENSMUSG00000020700; ENSMUSG00000020402; ENSMUSG00000021025; ENSMUSG00000039936; ENSMUSG00000055024; ENSMUSG00000038418; ENSMUSG00000042406;…	13654; 20525; 21939; 231991; 16476; 18019; 74769; 15894; 11911; 328572; 18034; 12048; 18707; 26395; 12575; 26406; 22333; 23872; 13653; 18749; 18033; 21926; 18035; 22695	250	247	24 (9.7%)
0.000854502	0.00199384	GPCR downstream signalling	Reactome	ENSMUSG00000033446; ENSMUSG00000022122; ENSMUSG00000056220; ENSMUSG00000018927; ENSMUSG00000034855; ENSMUSG00000030790; ENSMUSG00000031133; ENSMUSG00000029471; ENSMUSG00000019122; ENSMUSG00000062585; ENSMUSG00000030671; ENSMUSG00000021886; ENSMUSG00000056529; ENSMUSG00000030287; ENSMUSG00000040061; ENSMUSG00000026358; ENSMUSG00000026357; ENSMUSG00000027646; ENSMUSG00000022957; ENSMUSG00000018920;…	20308; 216869; 18576; 14744; 207565; 20779; 20310; 18479; 233571; 20303; 18783; 64214; 50778; 19735; 14825; 320207; 19219; 18796; 76192; 67168; 66102; 11853; 330122; 18749; 109648; 11549; 12802; 18574; 140795; 16443; 16439; 80885; 13618; 19204; 73341; 20111; 15558; 14674; 15945; 20305; 110355; 11535; 16952; 14673	559	559	44 (7.9%)
0.000966042	0.00223855	Pancreatic cancer - Mus musculus (mouse)	KEGG	ENSMUSG00000040274; ENSMUSG00000032462; ENSMUSG00000026821; ENSMUSG00000031133; ENSMUSG00000028163; ENSMUSG00000021453; ENSMUSG00000023067; ENSMUSG00000039936; ENSMUSG00000007659; ENSMUSG00000004936; ENSMUSG00000015312	12048; 74769; 26395; 12575; 12571; 17873; 23882; 19730; 18033; 18707; 73341	76	76	11 (14.5%)
0.000991362	0.00225647	Th1 and Th2 cell differentiation - Mus musculus (mouse)	KEGG	ENSMUSG00000027878; ENSMUSG00000020009; ENSMUSG00000026923; ENSMUSG00000055435; ENSMUSG00000028163; ENSMUSG00000027544; ENSMUSG00000027276; ENSMUSG00000053436; ENSMUSG00000030595; ENSMUSG00000021025; ENSMUSG00000023947; ENSMUSG00000052684	16449; 16476; 18019; 15979; 18035; 18036; 18037; 18129; 18128; 17132; 26416; 18033	88	88	12 (13.6%)
0.000993921	0.00225647	Starch and sucrose metabolism - Mus musculus (mouse)	KEGG	ENSMUSG00000003865; ENSMUSG00000025877; ENSMUSG00000025791; ENSMUSG00000037012; ENSMUSG00000022707; ENSMUSG00000000628; ENSMUSG00000036427	14751; 15277; 15275; 72157; 212032; 74185; 14936	34	34	7 (20.6%)
0.000993921	0.00225647	TNF signaling	Reactome	ENSMUSG00000040687; ENSMUSG00000026031; ENSMUSG00000026875; ENSMUSG00000004535; ENSMUSG00000024401; ENSMUSG00000028284; ENSMUSG00000019850	22029; 52440; 26409; 228355; 21929; 21926; 12633	34	34	7 (20.6%)

## Sheet: Table S2.3
Table S2.3 Over-representation analysis of C57Bl/6 response genes after L- major infection in mouse pathways (ConsensusPathDB).
p-value	q-value	pathway	source	members_input_overlap	members_input_overlap_geneids	size	effective_size	effective_size
5.67905e-22	1.73779e-19	Immune System	Reactome	ENSMUSG00000026712; ENSMUSG00000026656; ENSMUSG00000027544; ENSMUSG00000030695; ENSMUSG00000016528; ENSMUSG00000036887; ENSMUSG00000023809; ENSMUSG00000030560; ENSMUSG00000039899; ENSMUSG00000037405; ENSMUSG00000038393; ENSMUSG00000002957; ENSMUSG00000009090; ENSMUSG00000053113; ENSMUSG00000030595; ENSMUSG00000021822; ENSMUSG00000005034; ENSMUSG00000034652; ENSMUSG00000064267; ENSMUSG00000020592;…	108012; 16476; 13205; 192656; 231655; 16419; 75345; 76884; 20310; 74039; 14190; 72157; 18037; 11796; 13038; 18034; 12491; 17064; 66335; 15039; 17533; 20908; 330122; 18636; 12359; 70719; 107746; 20719; 72194; 56791; 14281; 21356; 215280; 56619; 15894; 67345; 21929; 21926; 54123; 52118; 20112; 107568; 80910; 18036; 18019; 381308; 78889; 230861; 17096; 77371; 74096; 216445; 17164; 56743; 21939; 1707…	1448	1446	149 (10.3%)
2.63212e-18	4.02714e-16	Innate Immune System	Reactome	ENSMUSG00000059089; ENSMUSG00000027544; ENSMUSG00000002957; ENSMUSG00000016528; ENSMUSG00000036887; ENSMUSG00000023809; ENSMUSG00000030560; ENSMUSG00000039899; ENSMUSG00000038393; ENSMUSG00000030595; ENSMUSG00000021822; ENSMUSG00000075284; ENSMUSG00000034652; ENSMUSG00000050721; ENSMUSG00000060477; ENSMUSG00000024164; ENSMUSG00000020277; ENSMUSG00000058427; ENSMUSG00000002944; ENSMUSG00000036427;…	74096; 16476; 216445; 13205; 17164; 192656; 72512; 18793; 56743; 21929; 12363; 12262; 76884; 11674; 12489; 20310; 69077; 18479; 11980; 74039; 246256; 240354; 170744; 17159; 12048; 14190; 26416; 245126; 12273; 11676; 14825; 72157; 18641; 11487; 11796; 13038; 18034; 14751; 12491; 69550; 18126; 108960; 140580; 328572; 17064; 72029; 66335; 217303; 330122; 18749; 18636; 12359; 215280; 13032; 70719; 54…	882	880	102 (11.6%)
4.434e-15	4.52268e-13	HIF-1 signaling pathway - Mus musculus (mouse)	KEGG	ENSMUSG00000025877; ENSMUSG00000017390; ENSMUSG00000020009; ENSMUSG00000059040; ENSMUSG00000030695; ENSMUSG00000020826; ENSMUSG00000028645; ENSMUSG00000032462; ENSMUSG00000037012; ENSMUSG00000004267; ENSMUSG00000000628; ENSMUSG00000063229; ENSMUSG00000021109; ENSMUSG00000004936; ENSMUSG00000026773; ENSMUSG00000020053; ENSMUSG00000027947; ENSMUSG00000039005; ENSMUSG00000020277; ENSMUSG00000031490;…	15368; 74769; 22041; 433182; 20525; 212032; 56421; 15979; 112405; 16000; 22042; 228026; 18126; 18641; 170768; 112407; 26395; 16194; 22339; 18787; 13685; 328572; 21898; 15251; 11674; 11676; 15275; 15277; 16828; 13807	114	114	30 (26.3%)
1.91173e-13	1.46247e-11	TNF signaling pathway - Mus musculus (mouse)	KEGG	ENSMUSG00000032487; ENSMUSG00000012519; ENSMUSG00000000957; ENSMUSG00000078920; ENSMUSG00000056501; ENSMUSG00000052684; ENSMUSG00000037405; ENSMUSG00000032462; ENSMUSG00000027276; ENSMUSG00000071369; ENSMUSG00000053113; ENSMUSG00000004936; ENSMUSG00000024401; ENSMUSG00000018899; ENSMUSG00000021250; ENSMUSG00000021277; ENSMUSG00000058427; ENSMUSG00000021025; ENSMUSG00000026875; ENSMUSG00000029379;…	22029; 22031; 11796; 15894; 16449; 15945; 16476; 74769; 18035; 19225; 26395; 26408; 26416; 12608; 20296; 20304; 20310; 12633; 330122; 74568; 12702; 21926; 21929; 14281; 15953; 14825; 16362; 17387	113	113	28 (24.8%)
4.53836e-11	2.77747e-09	Kaposi sarcoma-associated herpesvirus infection - Mus musculus (mouse)	KEGG	ENSMUSG00000020009; ENSMUSG00000032487; ENSMUSG00000027544; ENSMUSG00000056116; ENSMUSG00000016528; ENSMUSG00000059552; ENSMUSG00000052684; ENSMUSG00000037405; ENSMUSG00000032462; ENSMUSG00000053835; ENSMUSG00000022951; ENSMUSG00000021109; ENSMUSG00000004936; ENSMUSG00000040274; ENSMUSG00000022901; ENSMUSG00000024164; ENSMUSG00000021250; ENSMUSG00000021277; ENSMUSG00000058427; ENSMUSG00000000489;…	22031; 16476; 22059; 16452; 18019; 15979; 18035; 15894; 14990; 19225; 26395; 22695; 18591; 19645; 15039; 15042; 17096; 15051; 320207; 12524; 17164; 12571; 74769; 26416; 22339; 20310; 54123; 20847; 328572; 330122; 15251; 54720; 14281; 110557; 14825; 12266	224	221	36 (16.3%)
3.15015e-10	1.60658e-08	NOD-like receptor signaling pathway - Mus musculus (mouse)	KEGG	ENSMUSG00000040264; ENSMUSG00000020572; ENSMUSG00000028268; ENSMUSG00000052684; ENSMUSG00000038393; ENSMUSG00000030595; ENSMUSG00000021025; ENSMUSG00000024401; ENSMUSG00000041135; ENSMUSG00000039005; ENSMUSG00000021709; ENSMUSG00000021277; ENSMUSG00000040253; ENSMUSG00000024349; ENSMUSG00000020402; ENSMUSG00000033538; ENSMUSG00000058427; ENSMUSG00000028270; ENSMUSG00000029338; ENSMUSG00000035042;…	229900; 22031; 17952; 12363; 637515; 56338; 18035; 18036; 11796; 55932; 14468; 192656; 59027; 59079; 16476; 21898; 216799; 71914; 12048; 14469; 26416; 22333; 72512; 20296; 20304; 20310; 21353; 54123; 20847; 330122; 21926; 14825; 21929	211	203	33 (16.3%)
4.07389e-10	1.78087e-08	NF-kappa B signaling pathway - Mus musculus (mouse)	KEGG	ENSMUSG00000036390; ENSMUSG00000032487; ENSMUSG00000017652; ENSMUSG00000037405; ENSMUSG00000032688; ENSMUSG00000025225; ENSMUSG00000021822; ENSMUSG00000021025; ENSMUSG00000024401; ENSMUSG00000015312; ENSMUSG00000039005; ENSMUSG00000021277; ENSMUSG00000058427; ENSMUSG00000026875; ENSMUSG00000029379; ENSMUSG00000042228; ENSMUSG00000029380; ENSMUSG00000040296; ENSMUSG00000026031; ENSMUSG00000032000;…	22029; 22031; 11796; 18034; 18035; 15894; 19225; 230073; 17096; 240354; 17873; 12048; 330122; 20303; 20310; 12633; 18792; 21898; 13197; 21926; 21929; 21939; 14825	105	105	23 (21.9%)
1.7686e-09	6.7649e-08	Epstein-Barr virus infection - Mus musculus (mouse)	KEGG	ENSMUSG00000036390; ENSMUSG00000048120; ENSMUSG00000056116; ENSMUSG00000059552; ENSMUSG00000017652; ENSMUSG00000023947; ENSMUSG00000037405; ENSMUSG00000032462; ENSMUSG00000017428; ENSMUSG00000053835; ENSMUSG00000030591; ENSMUSG00000030595; ENSMUSG00000021025; ENSMUSG00000024401; ENSMUSG00000052684; ENSMUSG00000015312; ENSMUSG00000040274; ENSMUSG00000025225; ENSMUSG00000026728; ENSMUSG00000021277;…	22031; 24088; 16476; 15945; 18034; 18035; 18037; 15894; 14990; 17096; 12571; 230073; 15039; 15042; 15051; 12495; 26416; 17873; 19645; 22059; 74769; 18036; 22352; 17246; 54123; 21356; 20847; 13197; 21926; 21929; 21939; 57296; 69077; 110557	231	228	34 (14.9%)
2.14464e-09	7.29178e-08	Leishmaniasis - Mus musculus (mouse)	KEGG	ENSMUSG00000020009; ENSMUSG00000015950; ENSMUSG00000024164; ENSMUSG00000027009; ENSMUSG00000059089; ENSMUSG00000027995; ENSMUSG00000047945; ENSMUSG00000021025; ENSMUSG00000032487; ENSMUSG00000024789; ENSMUSG00000053436; ENSMUSG00000030595; ENSMUSG00000027399; ENSMUSG00000024401; ENSMUSG00000052684; ENSMUSG00000021250; ENSMUSG00000020826; ENSMUSG00000039005	21898; 16401; 24088; 21926; 16175; 16452; 14281; 19225; 17357; 18126; 16476; 26416; 12266; 15979; 246256; 18035; 18036; 17969	70	70	18 (25.7%)
2.71133e-09	8.29668e-08	Toll-like Receptor Cascades	Reactome	ENSMUSG00000036908; ENSMUSG00000016528; ENSMUSG00000023809; ENSMUSG00000052684; ENSMUSG00000031530; ENSMUSG00000025225; ENSMUSG00000021025; ENSMUSG00000041135; ENSMUSG00000060477; ENSMUSG00000039005; ENSMUSG00000030595; ENSMUSG00000021250; ENSMUSG00000021277; ENSMUSG00000002944; ENSMUSG00000023973; ENSMUSG00000028111; ENSMUSG00000003644; ENSMUSG00000025498; ENSMUSG00000027995; ENSMUSG00000040522;…	16476; 319520; 17164; 192656; 14281; 11796; 13038; 18034; 21353; 12491; 72029; 18036; 108960; 20112; 20111; 26416; 21898; 54123; 54445; 170744; 18035; 22031; 24088	115	115	23 (20.0%)
3.35001e-09	9.31911e-08	Neutrophil degranulation	Reactome	ENSMUSG00000053338; ENSMUSG00000025877; ENSMUSG00000025791; ENSMUSG00000031827; ENSMUSG00000025950; ENSMUSG00000017390; ENSMUSG00000026656; ENSMUSG00000046718; ENSMUSG00000060147; ENSMUSG00000056116; ENSMUSG00000078780; ENSMUSG00000002957; ENSMUSG00000037685; ENSMUSG00000030560; ENSMUSG00000039899; ENSMUSG00000058099; ENSMUSG00000054203; ENSMUSG00000026536; ENSMUSG00000046223; ENSMUSG00000063234;…	74096; 216445; 18636; 18793; 381308; 13205; 20310; 12489; 11980; 74039; 72512; 17159; 14190; 245126; 11676; 14825; 14751; 12491; 69550; 17064; 69077; 12273; 15039; 217303; 330122; 12359; 13032; 72157; 70719; 20719; 18746; 102595; 18641; 11717; 11886; 241633; 14569; 18792; 226695; 11487; 212032; 11772; 11674; 12266; 14990; 72042; 80910; 14130; 381484; 15926; 544963; 54473; 24088; 12306; 26416; 110…	518	518	56 (10.8%)
5.31969e-09	1.35652e-07	Toll-like receptor signaling pathway - Mus musculus (mouse)	KEGG	ENSMUSG00000035042; ENSMUSG00000000982; ENSMUSG00000032462; ENSMUSG00000039005; ENSMUSG00000022901; ENSMUSG00000017652; ENSMUSG00000004936; ENSMUSG00000027995; ENSMUSG00000021277; ENSMUSG00000021250; ENSMUSG00000029304; ENSMUSG00000040522; ENSMUSG00000025139; ENSMUSG00000053436; ENSMUSG00000034855; ENSMUSG00000021025; ENSMUSG00000024401; ENSMUSG00000028111; ENSMUSG00000018930; ENSMUSG00000025498;…	22031; 74769; 24088; 15945; 16476; 18035; 54473; 12524; 13038; 170744; 20750; 26395; 26416; 20302; 20303; 20304; 54123; 21898; 21926; 21939; 14281	100	100	21 (21.0%)
6.32709e-09	1.4893e-07	Lipid and atherosclerosis - Mus musculus (mouse)	KEGG	ENSMUSG00000027544; ENSMUSG00000015839; ENSMUSG00000059552; ENSMUSG00000017652; ENSMUSG00000052684; ENSMUSG00000037405; ENSMUSG00000032462; ENSMUSG00000006818; ENSMUSG00000071369; ENSMUSG00000021025; ENSMUSG00000024401; ENSMUSG00000039005; ENSMUSG00000015243; ENSMUSG00000021250; ENSMUSG00000021277; ENSMUSG00000058427; ENSMUSG00000024789; ENSMUSG00000029379; ENSMUSG00000002944; ENSMUSG00000021831;…	22031; 74769; 15894; 24088; 11303; 17969; 16452; 16476; 18019; 18024; 18035; 20656; 17096; 12491; 216799; 12048; 26416; 26408; 330122; 20296; 20302; 20304; 20310; 50527; 21353; 54123; 14825; 21898; 21939; 22059; 14281; 21926	216	216	32 (14.8%)
2.08179e-08	4.55019e-07	Fluid shear stress and atherosclerosis - Mus musculus (mouse)	KEGG	ENSMUSG00000076441; ENSMUSG00000015839; ENSMUSG00000059552; ENSMUSG00000015837; ENSMUSG00000052684; ENSMUSG00000030557; ENSMUSG00000037405; ENSMUSG00000032462; ENSMUSG00000024190; ENSMUSG00000071369; ENSMUSG00000024401; ENSMUSG00000005583; ENSMUSG00000020592; ENSMUSG00000017009; ENSMUSG00000021250; ENSMUSG00000000489; ENSMUSG00000058135; ENSMUSG00000027399; ENSMUSG00000062960; ENSMUSG00000023951;…	15368; 14862; 16476; 22059; 17969; 12389; 74769; 18024; 11898; 15894; 16542; 16175; 26408; 26416; 19252; 22339; 20296; 17258; 17260; 21926; 18591; 14281; 20969; 20971; 18412	148	148	25 (16.9%)
2.71375e-08	5.53606e-07	Cytokine Signaling in Immune system	Reactome	ENSMUSG00000024401; ENSMUSG00000020009; ENSMUSG00000025139; ENSMUSG00000016528; ENSMUSG00000028760; ENSMUSG00000017652; ENSMUSG00000015837; ENSMUSG00000023809; ENSMUSG00000039844; ENSMUSG00000052684; ENSMUSG00000041827; ENSMUSG00000032462; ENSMUSG00000031530; ENSMUSG00000026288; ENSMUSG00000023341; ENSMUSG00000053113; ENSMUSG00000025225; ENSMUSG00000021025; ENSMUSG00000022285; ENSMUSG00000041135;…	24110; 18412; 74769; 16476; 319520; 12986; 17164; 192656; 21950; 14281; 11796; 16181; 20491; 18034; 16175; 231655; 108960; 56791; 18035; 16452; 17858; 22631; 12702; 20112; 230073; 54473; 20111; 26416; 21926; 21939; 16331; 15979; 107746; 20908; 18036; 22031; 230861; 17096; 20969	316	316	39 (12.3%)
8.24669e-08	1.52075e-06	Central carbon metabolism in cancer - Mus musculus (mouse)	KEGG	ENSMUSG00000009376; ENSMUSG00000025161; ENSMUSG00000032462; ENSMUSG00000025950; ENSMUSG00000037012; ENSMUSG00000025877; ENSMUSG00000020277; ENSMUSG00000063229; ENSMUSG00000059552; ENSMUSG00000000628; ENSMUSG00000021196; ENSMUSG00000021109; ENSMUSG00000004936; ENSMUSG00000006494; ENSMUSG00000032294; ENSMUSG00000028645	15275; 17295; 74769; 15251; 26395; 15277; 22059; 20525; 15926; 18746; 16828; 56421; 212032; 18641; 228026; 80879	69	69	16 (23.2%)
8.44862e-08	1.52075e-06	Rheumatoid arthritis - Mus musculus (mouse)	KEGG	ENSMUSG00000035042; ENSMUSG00000037405; ENSMUSG00000039005; ENSMUSG00000022295; ENSMUSG00000022901; ENSMUSG00000000982; ENSMUSG00000035385; ENSMUSG00000029380; ENSMUSG00000027995; ENSMUSG00000052684; ENSMUSG00000058427; ENSMUSG00000029379; ENSMUSG00000027399; ENSMUSG00000024401; ENSMUSG00000028111; ENSMUSG00000021250; ENSMUSG00000023951; ENSMUSG00000033793	15894; 16476; 108664; 24088; 12524; 13038; 66335; 16175; 330122; 22339; 20296; 20302; 20310; 21898; 21926; 14281; 20304; 14825	87	87	18 (20.7%)
1.55181e-07	2.55275e-06	TRIF(TICAM1)-mediated TLR4 signaling	Reactome	ENSMUSG00000003644; ENSMUSG00000064289; ENSMUSG00000016528; ENSMUSG00000031530; ENSMUSG00000025498; ENSMUSG00000023809; ENSMUSG00000021250; ENSMUSG00000021277; ENSMUSG00000032000; ENSMUSG00000025225; ENSMUSG00000053436; ENSMUSG00000030595; ENSMUSG00000021025; ENSMUSG00000039005; ENSMUSG00000041135; ENSMUSG00000060477; ENSMUSG00000052684	16476; 54123; 22031; 18036; 108960; 18035; 17164; 192656; 11796; 20111; 20112; 18034; 26416; 21898; 21353; 319520; 14281	81	81	17 (21.0%)
1.58504e-07	2.55275e-06	Adaptive Immune System	Reactome	ENSMUSG00000036391; ENSMUSG00000026712; ENSMUSG00000073409; ENSMUSG00000059089; ENSMUSG00000023845; ENSMUSG00000038068; ENSMUSG00000056116; ENSMUSG00000002957; ENSMUSG00000017677; ENSMUSG00000002699; ENSMUSG00000017652; ENSMUSG00000030560; ENSMUSG00000023947; ENSMUSG00000037405; ENSMUSG00000032462; ENSMUSG00000032688; ENSMUSG00000041135; ENSMUSG00000027009; ENSMUSG00000040511; ENSMUSG00000026288;…	108012; 77371; 60533; 16419; 75345; 192656; 12489; 18479; 21939; 246256; 240354; 30945; 18037; 16401; 13038; 71865; 69010; 12491; 67138; 15039; 17533; 217303; 18749; 13032; 17969; 72194; 21356; 15894; 67345; 11772; 16331; 18035; 12266; 240028; 14990; 52118; 74769; 107568; 56791; 14130; 78889; 18036; 83814; 11764; 12524; 22631; 12702; 18019; 20612; 16822; 17096; 218215; 110557	536	534	53 (9.9%)
1.74151e-07	2.66451e-06	IL-17 signaling pathway - Mus musculus (mouse)	KEGG	ENSMUSG00000024401; ENSMUSG00000050578; ENSMUSG00000056501; ENSMUSG00000032487; ENSMUSG00000021250; ENSMUSG00000021277; ENSMUSG00000029380; ENSMUSG00000058427; ENSMUSG00000019850; ENSMUSG00000035385; ENSMUSG00000002897; ENSMUSG00000053436; ENSMUSG00000042688; ENSMUSG00000034855; ENSMUSG00000021025; ENSMUSG00000029379; ENSMUSG00000035373; ENSMUSG00000052684	22031; 15945; 50772; 16476; 18035; 19225; 16172; 26416; 12608; 20296; 20306; 20310; 330122; 21926; 21929; 14281; 14825; 17386	91	91	18 (19.8%)
1.87402e-07	2.68158e-06	MyD88-independent TLR4 cascade	Reactome	ENSMUSG00000003644; ENSMUSG00000064289; ENSMUSG00000016528; ENSMUSG00000031530; ENSMUSG00000025498; ENSMUSG00000023809; ENSMUSG00000021250; ENSMUSG00000021277; ENSMUSG00000032000; ENSMUSG00000025225; ENSMUSG00000053436; ENSMUSG00000030595; ENSMUSG00000021025; ENSMUSG00000039005; ENSMUSG00000041135; ENSMUSG00000060477; ENSMUSG00000052684	16476; 54123; 22031; 18036; 108960; 18035; 17164; 192656; 11796; 20111; 20112; 18034; 26416; 21898; 21353; 319520; 14281	82	82	17 (20.7%)
1.92793e-07	2.68158e-06	Hemostasis	Reactome	ENSMUSG00000029108; ENSMUSG00000060147; ENSMUSG00000031451; ENSMUSG00000078780; ENSMUSG00000064373; ENSMUSG00000020826; ENSMUSG00000031444; ENSMUSG00000025161; ENSMUSG00000032462; ENSMUSG00000005057; ENSMUSG00000027611; ENSMUSG00000052085; ENSMUSG00000046223; ENSMUSG00000028864; ENSMUSG00000026288; ENSMUSG00000005034; ENSMUSG00000023951; ENSMUSG00000000149; ENSMUSG00000021822; ENSMUSG00000022285;…	16000; 216869; 18793; 14058; 22339; 13660; 50934; 20655; 56744; 20969; 320207; 26570; 16401; 15234; 27999; 76088; 12491; 18126; 76192; 80879; 20971; 22041; 16403; 18749; 19124; 20719; 56193; 20363; 54216; 18792; 26416; 18591; 16331; 20725; 11674; 238130; 14674; 12389; 12527; 74769; 14456; 381484; 16452; 22631; 218454; 23921; 17289; 16822; 14673; 17096; 16402	510	508	51 (10.0%)
4.21688e-07	5.61029e-06	Renal cell carcinoma - Mus musculus (mouse)	KEGG	ENSMUSG00000009376; ENSMUSG00000032462; ENSMUSG00000030774; ENSMUSG00000028864; ENSMUSG00000000489; ENSMUSG00000035105; ENSMUSG00000055024; ENSMUSG00000021109; ENSMUSG00000004936; ENSMUSG00000031714; ENSMUSG00000052684; ENSMUSG00000031987; ENSMUSG00000039844; ENSMUSG00000023951; ENSMUSG00000028645	15234; 17295; 74769; 15251; 112405; 112407; 26395; 18591; 20525; 14388; 22339; 18479; 16476; 107746; 328572	68	68	15 (22.1%)
4.75154e-07	6.05821e-06	Influenza A - Mus musculus (mouse)	KEGG	ENSMUSG00000020009; ENSMUSG00000037405; ENSMUSG00000032462; ENSMUSG00000023341; ENSMUSG00000053113; ENSMUSG00000030595; ENSMUSG00000021025; ENSMUSG00000024401; ENSMUSG00000016319; ENSMUSG00000039005; ENSMUSG00000040274; ENSMUSG00000021277; ENSMUSG00000020402; ENSMUSG00000004936; ENSMUSG00000024789; ENSMUSG00000055024; ENSMUSG00000034855; ENSMUSG00000027399; ENSMUSG00000035042; ENSMUSG00000035385;…	74769; 15894; 26395; 16452; 15945; 22031; 15979; 18035; 18036; 230073; 216799; 12571; 16175; 22333; 20296; 58185; 20304; 54123; 20847; 328572; 21898; 12702; 21926; 17858; 11740	173	173	25 (14.5%)
6.45775e-07	7.90428e-06	Toll Like Receptor 4 (TLR4) Cascade	Reactome	ENSMUSG00000021277; ENSMUSG00000039005; ENSMUSG00000025225; ENSMUSG00000031530; ENSMUSG00000003644; ENSMUSG00000023809; ENSMUSG00000021250; ENSMUSG00000030595; ENSMUSG00000025498; ENSMUSG00000032000; ENSMUSG00000053436; ENSMUSG00000016528; ENSMUSG00000021025; ENSMUSG00000064289; ENSMUSG00000041135; ENSMUSG00000060477; ENSMUSG00000052684	16476; 319520; 17164; 192656; 14281; 11796; 18034; 21353; 18036; 108960; 20112; 20111; 26416; 21898; 54123; 18035; 22031	89	89	17 (19.1%)
6.80257e-07	8.00611e-06	Signal Transduction	Reactome	ENSMUSG00000026923; ENSMUSG00000002957; ENSMUSG00000016528; ENSMUSG00000023809; ENSMUSG00000005057; ENSMUSG00000043953; ENSMUSG00000029108; ENSMUSG00000027276; ENSMUSG00000053113; ENSMUSG00000021109; ENSMUSG00000005034; ENSMUSG00000020611; ENSMUSG00000048779; ENSMUSG00000039031; ENSMUSG00000015837; ENSMUSG00000024164; ENSMUSG00000030201; ENSMUSG00000020184; ENSMUSG00000058427; ENSMUSG00000000489;…	16000; 16476; 192656; 14744; 17246; 76117; 98386; 53382; 22339; 19730; 22042; 20310; 20305; 20303; 399558; 56324; 16542; 11796; 227937; 12615; 68349; 66335; 330122; 13858; 94190; 70719; 107746; 218397; 71409; 15251; 14281; 215280; 21929; 101240; 20112; 26382; 21926; 18591; 76884; 20302; 107568; 80910; 544963; 20750; 14673; 17096; 12874; 216445; 17164; 71436; 233571; 83431; 238377; 50778; 19735; 5…	2076	2076	142 (6.8%)
8.63049e-07	9.78122e-06	Signaling by Receptor Tyrosine Kinases	Reactome	ENSMUSG00000041112; ENSMUSG00000026821; ENSMUSG00000021709; ENSMUSG00000020340; ENSMUSG00000028552; ENSMUSG00000002957; ENSMUSG00000016528; ENSMUSG00000039844; ENSMUSG00000030671; ENSMUSG00000023809; ENSMUSG00000031714; ENSMUSG00000032462; ENSMUSG00000005057; ENSMUSG00000031530; ENSMUSG00000042228; ENSMUSG00000000489; ENSMUSG00000037868; ENSMUSG00000028864; ENSMUSG00000041058; ENSMUSG00000047414;…	16000; 17164; 18576; 22339; 19730; 76884; 18479; 26395; 399558; 56324; 16542; 15234; 140580; 59079; 66335; 18187; 18749; 13858; 107746; 17969; 218397; 319520; 71436; 20111; 26416; 18591; 12389; 74769; 108664; 20112; 11772; 17295; 107568; 114715; 16452; 13654; 20750; 23921; 17096; 14388	374	374	40 (10.7%)
1.01107e-06	1.10496e-05	Chemokine signaling pathway - Mus musculus (mouse)	KEGG	ENSMUSG00000041112; ENSMUSG00000032462; ENSMUSG00000018927; ENSMUSG00000005034; ENSMUSG00000030595; ENSMUSG00000049103; ENSMUSG00000004936; ENSMUSG00000035373; ENSMUSG00000058427; ENSMUSG00000021025; ENSMUSG00000024789; ENSMUSG00000029379; ENSMUSG00000034855; ENSMUSG00000042228; ENSMUSG00000029373; ENSMUSG00000035042; ENSMUSG00000000982; ENSMUSG00000060216; ENSMUSG00000030774; ENSMUSG00000020901;…	74769; 17969; 16452; 15945; 18035; 18036; 20310; 17096; 320207; 26395; 140580; 216869; 18749; 20296; 20302; 20303; 20304; 20305; 20306; 20847; 330122; 56744; 110355; 18479; 12772; 14825	192	192	26 (13.5%)
1.12573e-06	1.18784e-05	Cellular senescence - Mus musculus (mouse)	KEGG	ENSMUSG00000061436; ENSMUSG00000036390; ENSMUSG00000021127; ENSMUSG00000027544; ENSMUSG00000056116; ENSMUSG00000016528; ENSMUSG00000059552; ENSMUSG00000015837; ENSMUSG00000032462; ENSMUSG00000045817; ENSMUSG00000053835; ENSMUSG00000004936; ENSMUSG00000016319; ENSMUSG00000015312; ENSMUSG00000040274; ENSMUSG00000020184; ENSMUSG00000020402; ENSMUSG00000031490; ENSMUSG00000073409; ENSMUSG00000027399;…	22059; 18019; 74769; 14990; 26395; 19645; 15039; 15042; 15051; 17164; 12571; 26416; 22333; 13197; 17246; 18787; 13685; 16175; 15258; 12193; 12192; 17873; 11740; 110557; 18412	184	181	25 (13.8%)
1.19782e-06	1.22178e-05	Chagas disease - Mus musculus (mouse)	KEGG	ENSMUSG00000035042; ENSMUSG00000020009; ENSMUSG00000032462; ENSMUSG00000036887; ENSMUSG00000000982; ENSMUSG00000035385; ENSMUSG00000027995; ENSMUSG00000024164; ENSMUSG00000021250; ENSMUSG00000020826; ENSMUSG00000026031; ENSMUSG00000053436; ENSMUSG00000021025; ENSMUSG00000024401; ENSMUSG00000039005; ENSMUSG00000037411; ENSMUSG00000036896; ENSMUSG00000052684	74769; 12633; 24088; 16476; 18035; 15979; 18126; 26416; 20296; 20302; 20304; 18787; 21898; 21926; 14281; 12259; 12262; 12266	103	103	18 (17.5%)
1.55613e-06	1.53605e-05	glycolysis III	MouseCyc	ENSMUSG00000017390; ENSMUSG00000020277; ENSMUSG00000004267; ENSMUSG00000059040; ENSMUSG00000023456; ENSMUSG00000021196; ENSMUSG00000030695; ENSMUSG00000036427; ENSMUSG00000032294	11674; 21991; 433182; 13807; 18746; 56421; 18641; 11676; 14751	26	26	9 (34.6%)
1.65931e-06	1.58424e-05	Signaling by Interleukins	Reactome	ENSMUSG00000025139; ENSMUSG00000016528; ENSMUSG00000015837; ENSMUSG00000023809; ENSMUSG00000039844; ENSMUSG00000052684; ENSMUSG00000032462; ENSMUSG00000031530; ENSMUSG00000026288; ENSMUSG00000053113; ENSMUSG00000025225; ENSMUSG00000021025; ENSMUSG00000022285; ENSMUSG00000041135; ENSMUSG00000060477; ENSMUSG00000030595; ENSMUSG00000021250; ENSMUSG00000024789; ENSMUSG00000027399; ENSMUSG00000042228;…	18412; 74769; 16476; 319520; 12986; 17164; 20112; 14281; 16181; 18034; 16175; 20908; 108960; 16452; 12702; 192656; 54473; 20111; 16331; 22631; 107746; 18035; 18036; 17096; 20969; 26416	197	197	26 (13.2%)
1.70849e-06	1.58424e-05	Osteoclast differentiation - Mus musculus (mouse)	KEGG	ENSMUSG00000020009; ENSMUSG00000032462; ENSMUSG00000015950; ENSMUSG00000027399; ENSMUSG00000026656; ENSMUSG00000021250; ENSMUSG00000027544; ENSMUSG00000053113; ENSMUSG00000004936; ENSMUSG00000074677; ENSMUSG00000040033; ENSMUSG00000053436; ENSMUSG00000025225; ENSMUSG00000059089; ENSMUSG00000021025; ENSMUSG00000024401; ENSMUSG00000015837; ENSMUSG00000028111; ENSMUSG00000002699; ENSMUSG00000052684	74769; 17969; 16476; 18019; 15979; 18034; 18035; 26416; 13038; 26395; 100038947; 16175; 14130; 20847; 12702; 21926; 16822; 14281; 18412; 246256	128	127	20 (15.7%)
2.05079e-06	1.84571e-05	Glycolysis / Gluconeogenesis - Mus musculus (mouse)	KEGG	ENSMUSG00000025877; ENSMUSG00000025791; ENSMUSG00000037012; ENSMUSG00000017390; ENSMUSG00000020277; ENSMUSG00000004267; ENSMUSG00000023456; ENSMUSG00000059040; ENSMUSG00000063229; ENSMUSG00000000628; ENSMUSG00000021196; ENSMUSG00000030695; ENSMUSG00000036427; ENSMUSG00000032294	11674; 13807; 11676; 433182; 14751; 15275; 15277; 72157; 18746; 16828; 212032; 18641; 56421; 21991	67	67	14 (20.9%)
2.23794e-06	1.9566e-05	glycolysis I	MouseCyc	ENSMUSG00000017390; ENSMUSG00000020277; ENSMUSG00000004267; ENSMUSG00000059040; ENSMUSG00000023456; ENSMUSG00000021196; ENSMUSG00000030695; ENSMUSG00000036427; ENSMUSG00000032294	11674; 21991; 433182; 13807; 18746; 56421; 18641; 11676; 14751	27	27	9 (33.3%)
3.52397e-06	2.99538e-05	Proteoglycans in cancer - Mus musculus (mouse)	KEGG	ENSMUSG00000009376; ENSMUSG00000059552; ENSMUSG00000031714; ENSMUSG00000000555; ENSMUSG00000032462; ENSMUSG00000046223; ENSMUSG00000028864; ENSMUSG00000005034; ENSMUSG00000021109; ENSMUSG00000004936; ENSMUSG00000024401; ENSMUSG00000022817; ENSMUSG00000020592; ENSMUSG00000039005; ENSMUSG00000020053; ENSMUSG00000052397; ENSMUSG00000017009; ENSMUSG00000021822; ENSMUSG00000020184; ENSMUSG00000062960;…	74769; 16402; 24088; 18479; 14388; 16000; 16542; 16419; 26395; 26416; 21825; 22339; 22350; 17246; 12389; 18792; 18793; 18749; 15234; 21898; 17295; 15251; 22059; 21926; 20969; 20971	205	205	26 (12.7%)
5.50396e-06	4.55192e-05	Glycolysis	Reactome	ENSMUSG00000025877; ENSMUSG00000037012; ENSMUSG00000017390; ENSMUSG00000020277; ENSMUSG00000004267; ENSMUSG00000059040; ENSMUSG00000023456; ENSMUSG00000000628; ENSMUSG00000021196; ENSMUSG00000030695; ENSMUSG00000036427; ENSMUSG00000032294; ENSMUSG00000026773	11674; 433182; 13807; 18746; 15277; 170768; 212032; 56421; 18641; 21991; 11676; 15275; 14751	63	63	13 (20.6%)
6.15187e-06	4.95388e-05	glycolysis V (Pyrococcus)	MouseCyc	ENSMUSG00000017390; ENSMUSG00000004267; ENSMUSG00000059040; ENSMUSG00000023456; ENSMUSG00000030695; ENSMUSG00000036427; ENSMUSG00000032294	13807; 11674; 21991; 433182; 14751; 18746; 11676	17	17	7 (41.2%)
6.61587e-06	5.19091e-05	Toll Like Receptor 3 (TLR3) Cascade	Reactome	ENSMUSG00000003644; ENSMUSG00000031530; ENSMUSG00000025498; ENSMUSG00000023809; ENSMUSG00000021250; ENSMUSG00000025225; ENSMUSG00000053436; ENSMUSG00000030595; ENSMUSG00000021025; ENSMUSG00000016528; ENSMUSG00000041135; ENSMUSG00000060477; ENSMUSG00000052684	319520; 16476; 54123; 20111; 18036; 108960; 18035; 17164; 192656; 20112; 18034; 26416; 14281	64	64	13 (20.3%)
7.28133e-06	5.57022e-05	Pathways in cancer - Mus musculus (mouse)	KEGG	ENSMUSG00000009376; ENSMUSG00000033446; ENSMUSG00000036390; ENSMUSG00000026821; ENSMUSG00000024014; ENSMUSG00000032487; ENSMUSG00000026923; ENSMUSG00000020826; ENSMUSG00000015839; ENSMUSG00000059552; ENSMUSG00000028645; ENSMUSG00000027276; ENSMUSG00000032462; ENSMUSG00000028864; ENSMUSG00000026875; ENSMUSG00000005034; ENSMUSG00000000149; ENSMUSG00000021109; ENSMUSG00000021025; ENSMUSG00000052684;…	16403; 20525; 16452; 16476; 18591; 18712; 18749; 14673; 14674; 20847; 14862; 16974; 18024; 112407; 12986; 19219; 19225; 17246; 328572; 15234; 13197; 17295; 15368; 74769; 12571; 22029; 19645; 19730; 13618; 15251; 17873; 22031; 11796; 22059; 67168; 15979; 18034; 18035; 16000; 16449; 18126; 18128; 12048; 112405; 26395; 16194; 22339; 50493; 14281	543	543	49 (9.0%)
7.48899e-06	5.58934e-05	Human cytomegalovirus infection - Mus musculus (mouse)	KEGG	ENSMUSG00000032487; ENSMUSG00000027544; ENSMUSG00000056116; ENSMUSG00000059552; ENSMUSG00000032462; ENSMUSG00000053835; ENSMUSG00000005034; ENSMUSG00000000149; ENSMUSG00000004936; ENSMUSG00000024401; ENSMUSG00000020611; ENSMUSG00000040274; ENSMUSG00000027947; ENSMUSG00000020184; ENSMUSG00000031490; ENSMUSG00000021025; ENSMUSG00000073409; ENSMUSG00000023951; ENSMUSG00000035042; ENSMUSG00000000982;…	74769; 22059; 18019; 18035; 15039; 14990; 19645; 19219; 12571; 15042; 14673; 19225; 26395; 26416; 18749; 72512; 16194; 22339; 20296; 21356; 20302; 20303; 20304; 14674; 17246; 13685; 110557; 15051; 21926	256	253	29 (11.5%)
1.03275e-05	7.52433e-05	Phagosome - Mus musculus (mouse)	KEGG	ENSMUSG00000026712; ENSMUSG00000026656; ENSMUSG00000056116; ENSMUSG00000052688; ENSMUSG00000000555; ENSMUSG00000053835; ENSMUSG00000024164; ENSMUSG00000072235; ENSMUSG00000022797; ENSMUSG00000059089; ENSMUSG00000022817; ENSMUSG00000039005; ENSMUSG00000022295; ENSMUSG00000030707; ENSMUSG00000002944; ENSMUSG00000033793; ENSMUSG00000016283; ENSMUSG00000040152; ENSMUSG00000027995; ENSMUSG00000015950;…	16402; 24088; 22042; 16419; 17969; 226421; 108664; 17533; 22142; 14990; 15039; 15042; 15051; 66335; 14130; 21825; 67951; 12491; 21898; 12721; 110557; 12266; 246256	182	179	23 (12.8%)
1.11412e-05	7.8099e-05	Ferroptosis - Mus musculus (mouse)	KEGG	ENSMUSG00000023030; ENSMUSG00000025993; ENSMUSG00000032554; ENSMUSG00000028124; ENSMUSG00000005413; ENSMUSG00000027737; ENSMUSG00000032350; ENSMUSG00000022797; ENSMUSG00000059552; ENSMUSG00000018796	14081; 15368; 22041; 22042; 14629; 14630; 22059; 53945; 26570; 18174	40	40	10 (25.0%)
1.12299e-05	7.8099e-05	MyD88 dependent cascade initiated on endosome	Reactome	ENSMUSG00000003644; ENSMUSG00000031530; ENSMUSG00000025498; ENSMUSG00000023809; ENSMUSG00000021250; ENSMUSG00000025225; ENSMUSG00000053436; ENSMUSG00000030595; ENSMUSG00000021025; ENSMUSG00000016528; ENSMUSG00000041135; ENSMUSG00000060477; ENSMUSG00000052684	319520; 16476; 54123; 20111; 18036; 108960; 17164; 18035; 192656; 20112; 18034; 26416; 14281	67	67	13 (19.4%)
1.26671e-05	8.47856e-05	PD-L1 expression and PD-1 checkpoint pathway in cancer - Mus musculus (mouse)	KEGG	ENSMUSG00000020009; ENSMUSG00000032462; ENSMUSG00000039005; ENSMUSG00000027995; ENSMUSG00000027544; ENSMUSG00000004936; ENSMUSG00000024789; ENSMUSG00000016496; ENSMUSG00000053436; ENSMUSG00000030595; ENSMUSG00000021109; ENSMUSG00000021025; ENSMUSG00000023947; ENSMUSG00000021250; ENSMUSG00000052684	74769; 24088; 16452; 16476; 18019; 15979; 18035; 18036; 60533; 18037; 26395; 26416; 21898; 15251; 14281	88	88	15 (17.0%)
1.32103e-05	8.47856e-05	Human papillomavirus infection - Mus musculus (mouse)	KEGG	ENSMUSG00000026923; ENSMUSG00000032487; ENSMUSG00000029304; ENSMUSG00000056116; ENSMUSG00000029570; ENSMUSG00000059552; ENSMUSG00000041827; ENSMUSG00000000555; ENSMUSG00000032462; ENSMUSG00000027009; ENSMUSG00000053835; ENSMUSG00000023341; ENSMUSG00000027276; ENSMUSG00000005034; ENSMUSG00000004936; ENSMUSG00000024401; ENSMUSG00000022817; ENSMUSG00000027111; ENSMUSG00000040274; ENSMUSG00000018899;…	16401; 16402; 16403; 16449; 108664; 16419; 18128; 231655; 20750; 12571; 18746; 18749; 20847; 16848; 14990; 15039; 15042; 15051; 19219; 19225; 66335; 17246; 328572; 74769; 19645; 21825; 13685; 21926; 17858; 22031; 22059; 104099; 26395; 22339; 110557; 16362	362	359	36 (10.0%)
1.32417e-05	8.47856e-05	Human T-cell leukemia virus 1 infection - Mus musculus (mouse)	KEGG	ENSMUSG00000027544; ENSMUSG00000022895; ENSMUSG00000056116; ENSMUSG00000059552; ENSMUSG00000017652; ENSMUSG00000028645; ENSMUSG00000037405; ENSMUSG00000032462; ENSMUSG00000053835; ENSMUSG00000037868; ENSMUSG00000005034; ENSMUSG00000025225; ENSMUSG00000004936; ENSMUSG00000024401; ENSMUSG00000052684; ENSMUSG00000016319; ENSMUSG00000021250; ENSMUSG00000020402; ENSMUSG00000021025; ENSMUSG00000073409;…	13654; 22059; 20525; 21939; 16476; 18019; 74769; 15894; 14990; 19645; 328572; 18034; 15039; 15042; 15051; 12048; 26395; 22333; 23872; 13653; 18749; 69010; 21926; 18035; 14281; 11740; 110557; 22695	250	247	28 (11.3%)
1.32997e-05	8.47856e-05	Toll Like Receptor 7/8 (TLR7/8) Cascade	Reactome	ENSMUSG00000003644; ENSMUSG00000031530; ENSMUSG00000025498; ENSMUSG00000023809; ENSMUSG00000021250; ENSMUSG00000025225; ENSMUSG00000053436; ENSMUSG00000030595; ENSMUSG00000021025; ENSMUSG00000016528; ENSMUSG00000041135; ENSMUSG00000060477; ENSMUSG00000052684	319520; 16476; 54123; 20111; 18036; 108960; 17164; 18035; 192656; 20112; 18034; 26416; 14281	68	68	13 (19.1%)
1.68096e-05	0.000104974	C-type lectin receptor signaling pathway - Mus musculus (mouse)	KEGG	ENSMUSG00000032462; ENSMUSG00000032688; ENSMUSG00000030142; ENSMUSG00000030774; ENSMUSG00000032487; ENSMUSG00000018899; ENSMUSG00000027544; ENSMUSG00000020184; ENSMUSG00000032691; ENSMUSG00000037868; ENSMUSG00000040033; ENSMUSG00000053436; ENSMUSG00000025225; ENSMUSG00000021025; ENSMUSG00000024401; ENSMUSG00000016528; ENSMUSG00000052684	74769; 18479; 16476; 18019; 18034; 18035; 19225; 216799; 240354; 56619; 17164; 26416; 13654; 17246; 20847; 21926; 16362	112	112	17 (15.2%)
1.84662e-05	0.000113013	Toll Like Receptor 9 (TLR9) Cascade	Reactome	ENSMUSG00000003644; ENSMUSG00000031530; ENSMUSG00000025498; ENSMUSG00000023809; ENSMUSG00000021250; ENSMUSG00000025225; ENSMUSG00000053436; ENSMUSG00000030595; ENSMUSG00000021025; ENSMUSG00000016528; ENSMUSG00000041135; ENSMUSG00000060477; ENSMUSG00000052684	319520; 16476; 54123; 20111; 18036; 108960; 17164; 18035; 192656; 20112; 18034; 26416; 14281	70	70	13 (18.6%)
1.9878e-05	0.000119268	MAPK signaling pathway - Mus musculus (mouse)	KEGG	ENSMUSG00000009376; ENSMUSG00000036390; ENSMUSG00000062232; ENSMUSG00000028864; ENSMUSG00000016528; ENSMUSG00000059552; ENSMUSG00000023809; ENSMUSG00000052684; ENSMUSG00000031530; ENSMUSG00000024190; ENSMUSG00000071369; ENSMUSG00000023034; ENSMUSG00000025225; ENSMUSG00000004936; ENSMUSG00000005034; ENSMUSG00000005583; ENSMUSG00000015312; ENSMUSG00000020053; ENSMUSG00000000149; ENSMUSG00000021250;…	319520; 18479; 15370; 16476; 19252; 26416; 13163; 20111; 20112; 18591; 18034; 16542; 22059; 216869; 17873; 16000; 17164; 26395; 218397; 26408; 16175; 76089; 18749; 22339; 14673; 17260; 15234; 13197; 17295; 21926; 14281	294	294	31 (10.5%)
2.39032e-05	0.000140661	Hepatitis B - Mus musculus (mouse)	KEGG	ENSMUSG00000025498; ENSMUSG00000032462; ENSMUSG00000037868; ENSMUSG00000004936; ENSMUSG00000027995; ENSMUSG00000021277; ENSMUSG00000027544; ENSMUSG00000040296; ENSMUSG00000021250; ENSMUSG00000021025; ENSMUSG00000024789; ENSMUSG00000040033; ENSMUSG00000053436; ENSMUSG00000055024; ENSMUSG00000024401; ENSMUSG00000059552; ENSMUSG00000022285; ENSMUSG00000022105; ENSMUSG00000039005; ENSMUSG00000000787;…	22031; 74769; 24088; 22059; 16452; 16476; 18019; 22631; 18035; 230073; 19645; 26416; 26395; 21898; 13654; 54123; 20847; 328572; 13205; 21926; 14281	163	163	21 (12.9%)
2.77695e-05	0.00016033	Glucose metabolism	Reactome	ENSMUSG00000025877; ENSMUSG00000037012; ENSMUSG00000017390; ENSMUSG00000020277; ENSMUSG00000004267; ENSMUSG00000059040; ENSMUSG00000032122; ENSMUSG00000023456; ENSMUSG00000000628; ENSMUSG00000021196; ENSMUSG00000030695; ENSMUSG00000036427; ENSMUSG00000032294; ENSMUSG00000026773	11674; 433182; 15275; 15277; 56857; 170768; 212032; 56421; 18641; 21991; 13807; 11676; 18746; 14751	83	83	14 (16.9%)
3.07967e-05	0.000174515	Fructose and mannose metabolism - Mus musculus (mouse)	KEGG	ENSMUSG00000025877; ENSMUSG00000037012; ENSMUSG00000017390; ENSMUSG00000020277; ENSMUSG00000023456; ENSMUSG00000000628; ENSMUSG00000021196; ENSMUSG00000030695; ENSMUSG00000026773	170768; 11676; 15275; 15277; 212032; 18641; 56421; 21991; 11674	36	36	9 (25.0%)
4.6738e-05	0.000245249	Neurotrophin signaling pathway - Mus musculus (mouse)	KEGG	ENSMUSG00000032462; ENSMUSG00000003644; ENSMUSG00000016528; ENSMUSG00000041135; ENSMUSG00000004936; ENSMUSG00000005057; ENSMUSG00000021025; ENSMUSG00000071369; ENSMUSG00000053436; ENSMUSG00000030595; ENSMUSG00000059552; ENSMUSG00000031714; ENSMUSG00000023947; ENSMUSG00000023809; ENSMUSG00000039844; ENSMUSG00000060477; ENSMUSG00000052684	74769; 22059; 14388; 16476; 18035; 18036; 18037; 20111; 20112; 107746; 17164; 26395; 26408; 26416; 192656; 23921; 108960	121	121	17 (14.0%)
4.70937e-05	0.000245249	Malaria - Mus musculus (mouse)	KEGG	ENSMUSG00000009376; ENSMUSG00000040152; ENSMUSG00000037405; ENSMUSG00000035385; ENSMUSG00000027995; ENSMUSG00000028864; ENSMUSG00000002944; ENSMUSG00000017652; ENSMUSG00000024401; ENSMUSG00000020592; ENSMUSG00000039005	15234; 21825; 21898; 17295; 15894; 24088; 21926; 21939; 12491; 20296; 20969	57	56	11 (19.6%)
4.8088e-05	0.000245249	MyD88 cascade initiated on plasma membrane	Reactome	ENSMUSG00000030595; ENSMUSG00000031530; ENSMUSG00000023809; ENSMUSG00000021250; ENSMUSG00000003644; ENSMUSG00000025225; ENSMUSG00000053436; ENSMUSG00000016528; ENSMUSG00000021025; ENSMUSG00000041135; ENSMUSG00000060477; ENSMUSG00000052684	319520; 16476; 18036; 108960; 17164; 18035; 192656; 20112; 20111; 18034; 26416; 14281	66	66	12 (18.2%)
4.8088e-05	0.000245249	Toll Like Receptor 10 (TLR10) Cascade	Reactome	ENSMUSG00000030595; ENSMUSG00000031530; ENSMUSG00000023809; ENSMUSG00000021250; ENSMUSG00000003644; ENSMUSG00000025225; ENSMUSG00000053436; ENSMUSG00000016528; ENSMUSG00000021025; ENSMUSG00000041135; ENSMUSG00000060477; ENSMUSG00000052684	319520; 16476; 18036; 108960; 17164; 18035; 192656; 20112; 20111; 18034; 26416; 14281	66	66	12 (18.2%)
4.8088e-05	0.000245249	Toll Like Receptor 5 (TLR5) Cascade	Reactome	ENSMUSG00000030595; ENSMUSG00000031530; ENSMUSG00000023809; ENSMUSG00000021250; ENSMUSG00000003644; ENSMUSG00000025225; ENSMUSG00000053436; ENSMUSG00000016528; ENSMUSG00000021025; ENSMUSG00000041135; ENSMUSG00000060477; ENSMUSG00000052684	319520; 16476; 18036; 108960; 17164; 18035; 192656; 20112; 20111; 18034; 26416; 14281	66	66	12 (18.2%)
4.8088e-05	0.000245249	TRAF6 mediated induction of NFkB and MAP kinases upon TLR7/8 or 9 activation	Reactome	ENSMUSG00000016528; ENSMUSG00000031530; ENSMUSG00000023809; ENSMUSG00000021250; ENSMUSG00000025225; ENSMUSG00000053436; ENSMUSG00000030595; ENSMUSG00000021025; ENSMUSG00000052684; ENSMUSG00000041135; ENSMUSG00000060477; ENSMUSG00000003644	319520; 16476; 20111; 18036; 108960; 17164; 18035; 192656; 20112; 18034; 26416; 14281	66	66	12 (18.2%)
5.06226e-05	0.00025152	Toxoplasmosis - Mus musculus (mouse)	KEGG	ENSMUSG00000017652; ENSMUSG00000020009; ENSMUSG00000078853; ENSMUSG00000020901; ENSMUSG00000027995; ENSMUSG00000046879; ENSMUSG00000020826; ENSMUSG00000024789; ENSMUSG00000032000; ENSMUSG00000053436; ENSMUSG00000030595; ENSMUSG00000007659; ENSMUSG00000021025; ENSMUSG00000024401; ENSMUSG00000027111; ENSMUSG00000039005	16403; 11796; 24088; 16452; 15944; 15979; 18035; 18036; 18126; 320207; 12048; 16145; 26416; 21898; 21926; 21939	110	110	16 (14.5%)
5.13623e-05	0.00025152	Salmonella infection - Mus musculus (mouse)	KEGG	ENSMUSG00000041112; ENSMUSG00000012519; ENSMUSG00000020340; ENSMUSG00000052688; ENSMUSG00000052684; ENSMUSG00000032462; ENSMUSG00000018008; ENSMUSG00000072235; ENSMUSG00000021929; ENSMUSG00000004936; ENSMUSG00000024401; ENSMUSG00000041135; ENSMUSG00000072812; ENSMUSG00000039005; ENSMUSG00000029763; ENSMUSG00000021250; ENSMUSG00000021025; ENSMUSG00000033538; ENSMUSG00000078942; ENSMUSG00000032231;…	12306; 11796; 24088; 18479; 12363; 76884; 16476; 74769; 226421; 22142; 18035; 216799; 20194; 72318; 16648; 26395; 140580; 26416; 74568; 192656; 67951; 20336; 17952; 21898; 14281; 21926; 100041194	253	252	27 (10.7%)
5.17835e-05	0.00025152	Yersinia infection - Mus musculus (mouse)	KEGG	ENSMUSG00000035385; ENSMUSG00000000555; ENSMUSG00000032462; ENSMUSG00000003644; ENSMUSG00000041112; ENSMUSG00000027009; ENSMUSG00000021250; ENSMUSG00000027544; ENSMUSG00000032691; ENSMUSG00000004936; ENSMUSG00000075284; ENSMUSG00000053436; ENSMUSG00000021025; ENSMUSG00000024401; ENSMUSG00000039005; ENSMUSG00000023809; ENSMUSG00000002699; ENSMUSG00000052684	16401; 16402; 21926; 16476; 18019; 74769; 18035; 20111; 20112; 26395; 216799; 215280; 26416; 140580; 21898; 20296; 16822; 14281	134	134	18 (13.4%)
5.29224e-05	0.000252584	Pertussis - Mus musculus (mouse)	KEGG	ENSMUSG00000000555; ENSMUSG00000018899; ENSMUSG00000024164; ENSMUSG00000021250; ENSMUSG00000032691; ENSMUSG00000036887; ENSMUSG00000020826; ENSMUSG00000053436; ENSMUSG00000027399; ENSMUSG00000024401; ENSMUSG00000039005; ENSMUSG00000036896; ENSMUSG00000052684	16175; 21898; 16402; 26416; 16476; 14281; 21926; 16362; 216799; 12259; 12262; 12266; 18126	77	77	13 (16.9%)
5.61297e-05	0.000252584	MyD88:MAL(TIRAP) cascade initiated on plasma membrane	Reactome	ENSMUSG00000030595; ENSMUSG00000031530; ENSMUSG00000023809; ENSMUSG00000021250; ENSMUSG00000003644; ENSMUSG00000025225; ENSMUSG00000053436; ENSMUSG00000016528; ENSMUSG00000021025; ENSMUSG00000041135; ENSMUSG00000060477; ENSMUSG00000052684	319520; 16476; 18036; 108960; 17164; 18035; 192656; 20111; 18034; 20112; 26416; 14281	67	67	12 (17.9%)
5.61297e-05	0.000252584	Toll Like Receptor TLR1:TLR2 Cascade	Reactome	ENSMUSG00000030595; ENSMUSG00000031530; ENSMUSG00000023809; ENSMUSG00000021250; ENSMUSG00000003644; ENSMUSG00000025225; ENSMUSG00000053436; ENSMUSG00000016528; ENSMUSG00000021025; ENSMUSG00000041135; ENSMUSG00000060477; ENSMUSG00000052684	319520; 16476; 18036; 108960; 17164; 18035; 192656; 20111; 18034; 20112; 26416; 14281	67	67	12 (17.9%)
5.61297e-05	0.000252584	Toll Like Receptor TLR6:TLR2 Cascade	Reactome	ENSMUSG00000030595; ENSMUSG00000031530; ENSMUSG00000023809; ENSMUSG00000021250; ENSMUSG00000003644; ENSMUSG00000025225; ENSMUSG00000053436; ENSMUSG00000016528; ENSMUSG00000021025; ENSMUSG00000041135; ENSMUSG00000060477; ENSMUSG00000052684	319520; 16476; 18036; 108960; 17164; 18035; 192656; 20111; 18034; 20112; 26416; 14281	67	67	12 (17.9%)
5.61297e-05	0.000252584	Toll Like Receptor 2 (TLR2) Cascade	Reactome	ENSMUSG00000030595; ENSMUSG00000031530; ENSMUSG00000023809; ENSMUSG00000021250; ENSMUSG00000003644; ENSMUSG00000025225; ENSMUSG00000053436; ENSMUSG00000016528; ENSMUSG00000021025; ENSMUSG00000041135; ENSMUSG00000060477; ENSMUSG00000052684	319520; 16476; 18036; 108960; 17164; 18035; 192656; 20111; 18034; 20112; 26416; 14281	67	67	12 (17.9%)
5.74297e-05	0.000254688	Viral carcinogenesis - Mus musculus (mouse)	KEGG	ENSMUSG00000056116; ENSMUSG00000016528; ENSMUSG00000059552; ENSMUSG00000052684; ENSMUSG00000032462; ENSMUSG00000053835; ENSMUSG00000037868; ENSMUSG00000005034; ENSMUSG00000025225; ENSMUSG00000021025; ENSMUSG00000022285; ENSMUSG00000040274; ENSMUSG00000024164; ENSMUSG00000021277; ENSMUSG00000020184; ENSMUSG00000026875; ENSMUSG00000073409; ENSMUSG00000055024; ENSMUSG00000042228; ENSMUSG00000016283;…	22029; 22031; 74769; 22059; 16476; 22631; 18034; 15042; 14990; 19645; 15039; 17096; 17164; 12571; 18746; 18749; 13654; 17246; 54123; 328572; 13205; 15051; 18035; 110557; 12266	229	226	25 (11.1%)
6.27706e-05	0.000272057	Platelet activation, signaling and aggregation	Reactome	ENSMUSG00000045312; ENSMUSG00000030695; ENSMUSG00000002699; ENSMUSG00000032462; ENSMUSG00000029108; ENSMUSG00000029373; ENSMUSG00000000149; ENSMUSG00000022285; ENSMUSG00000020611; ENSMUSG00000020053; ENSMUSG00000028864; ENSMUSG00000030342; ENSMUSG00000000489; ENSMUSG00000002944; ENSMUSG00000031451; ENSMUSG00000042228; ENSMUSG00000022982; ENSMUSG00000023951; ENSMUSG00000060216; ENSMUSG00000032554;…	320207; 216869; 74769; 16000; 15234; 56193; 12491; 76192; 20363; 54216; 22339; 14456; 22631; 22041; 11674; 27999; 218454; 20655; 18591; 14673; 16822; 12527; 14674; 56744; 17096; 26416	241	241	26 (10.8%)
6.31244e-05	0.000272057	Apoptosis - Mus musculus (mouse)	KEGG	ENSMUSG00000032462; ENSMUSG00000036390; ENSMUSG00000026031; ENSMUSG00000021250; ENSMUSG00000004936; ENSMUSG00000072235; ENSMUSG00000071369; ENSMUSG00000002307; ENSMUSG00000021025; ENSMUSG00000026875; ENSMUSG00000032000; ENSMUSG00000015312; ENSMUSG00000007659; ENSMUSG00000059552; ENSMUSG00000024401; ENSMUSG00000028111; ENSMUSG00000030560; ENSMUSG00000052684	22029; 74769; 11796; 22059; 16476; 18035; 22142; 13032; 13038; 12048; 26395; 26408; 12633; 13163; 13197; 21926; 14281; 17873	136	136	18 (13.2%)
8.1149e-05	0.000344883	Cellular responses to external stimuli	Reactome	ENSMUSG00000022895; ENSMUSG00000031584; ENSMUSG00000015839; ENSMUSG00000056501; ENSMUSG00000016528; ENSMUSG00000059552; ENSMUSG00000023809; ENSMUSG00000052684; ENSMUSG00000027580; ENSMUSG00000024359; ENSMUSG00000006818; ENSMUSG00000071369; ENSMUSG00000021109; ENSMUSG00000039005; ENSMUSG00000040274; ENSMUSG00000020250; ENSMUSG00000022295; ENSMUSG00000021250; ENSMUSG00000028691; ENSMUSG00000020184;…	16476; 17164; 18477; 328572; 17246; 15526; 22059; 23872; 112405; 14782; 20655; 216850; 66335; 12571; 12359; 17969; 15251; 20656; 112407; 14281; 12577; 20111; 26416; 26408; 50527; 50493; 18024; 17748; 108664; 20112; 12608; 17250; 17750; 21898; 15368; 229003	391	391	36 (9.2%)
8.74749e-05	0.000366035	Cell surface interactions at the vascular wall	Reactome	ENSMUSG00000025161; ENSMUSG00000032462; ENSMUSG00000022180; ENSMUSG00000027009; ENSMUSG00000020592; ENSMUSG00000026288; ENSMUSG00000027737; ENSMUSG00000027611; ENSMUSG00000078780; ENSMUSG00000000555; ENSMUSG00000014361; ENSMUSG00000031451; ENSMUSG00000007655; ENSMUSG00000042228; ENSMUSG00000027111; ENSMUSG00000017009	26570; 16401; 14456; 74769; 80879; 381484; 12389; 20971; 16403; 50934; 19124; 16331; 17289; 17096; 20969; 16402	117	115	16 (13.9%)
8.85183e-05	0.000366035	Coronavirus disease - COVID-19 - Mus musculus (mouse)	KEGG	ENSMUSG00000036887; ENSMUSG00000052684; ENSMUSG00000032462; ENSMUSG00000023341; ENSMUSG00000034892; ENSMUSG00000030595; ENSMUSG00000021025; ENSMUSG00000024401; ENSMUSG00000067274; ENSMUSG00000039005; ENSMUSG00000027947; ENSMUSG00000024164; ENSMUSG00000021250; ENSMUSG00000021277; ENSMUSG00000060036; ENSMUSG00000034855; ENSMUSG00000036896; ENSMUSG00000024349; ENSMUSG00000035385; ENSMUSG00000027995;…	22031; 74769; 24088; 12259; 11837; 15945; 16476; 72512; 18035; 12262; 20090; 20847; 14281; 27367; 170744; 230073; 26416; 18036; 216799; 16194; 20296; 12266; 21898; 21926; 17858; 12273	247	246	26 (10.6%)
9.14496e-05	0.000373114	Legionellosis - Mus musculus (mouse)	KEGG	ENSMUSG00000078942; ENSMUSG00000024164; ENSMUSG00000029380; ENSMUSG00000027995; ENSMUSG00000078566; ENSMUSG00000058427; ENSMUSG00000029379; ENSMUSG00000025225; ENSMUSG00000021025; ENSMUSG00000024401; ENSMUSG00000039005	21898; 12176; 24088; 17952; 21926; 18035; 20310; 14825; 12266; 18034; 330122	61	60	11 (18.3%)
9.71719e-05	0.000391245	Platelet degranulation	Reactome	ENSMUSG00000020053; ENSMUSG00000045312; ENSMUSG00000032554; ENSMUSG00000030342; ENSMUSG00000029672; ENSMUSG00000029108; ENSMUSG00000030695; ENSMUSG00000028864; ENSMUSG00000000489; ENSMUSG00000029373; ENSMUSG00000002944; ENSMUSG00000031451; ENSMUSG00000020120; ENSMUSG00000022982; ENSMUSG00000023951; ENSMUSG00000064373	16000; 14456; 15234; 56193; 12491; 20363; 54216; 22339; 20655; 22041; 218454; 18591; 11674; 12527; 27999; 56744	116	116	16 (13.8%)
0.000101018	0.000397144	Adipocytokine signaling pathway - Mus musculus (mouse)	KEGG	ENSMUSG00000026457; ENSMUSG00000024900; ENSMUSG00000024789; ENSMUSG00000053113; ENSMUSG00000002944; ENSMUSG00000030595; ENSMUSG00000029819; ENSMUSG00000021025; ENSMUSG00000024401; ENSMUSG00000023947; ENSMUSG00000018796; ENSMUSG00000028645	14081; 12702; 21926; 20525; 16452; 12491; 109648; 12894; 72674; 18035; 18036; 18037	71	71	12 (16.9%)
0.000101233	0.000397144	Small cell lung cancer - Mus musculus (mouse)	KEGG	ENSMUSG00000020826; ENSMUSG00000040274; ENSMUSG00000032462; ENSMUSG00000036390; ENSMUSG00000032487; ENSMUSG00000021277; ENSMUSG00000021025; ENSMUSG00000026875; ENSMUSG00000032000; ENSMUSG00000015312; ENSMUSG00000007659; ENSMUSG00000059552; ENSMUSG00000022105; ENSMUSG00000027111	22029; 16403; 11796; 22059; 22031; 74769; 18035; 19225; 19645; 18126; 12048; 12571; 13197; 17873	93	93	14 (15.1%)
0.000104195	0.000403592	Tuberculosis - Mus musculus (mouse)	KEGG	ENSMUSG00000030707; ENSMUSG00000026712; ENSMUSG00000032688; ENSMUSG00000030142; ENSMUSG00000020009; ENSMUSG00000026656; ENSMUSG00000027995; ENSMUSG00000024164; ENSMUSG00000024359; ENSMUSG00000027399; ENSMUSG00000024789; ENSMUSG00000056501; ENSMUSG00000053436; ENSMUSG00000055024; ENSMUSG00000059089; ENSMUSG00000020826; ENSMUSG00000024401; ENSMUSG00000039005; ENSMUSG00000041135; ENSMUSG00000060477;…	24088; 12721; 16452; 15979; 108664; 192656; 15526; 18126; 17533; 240354; 56619; 26416; 14130; 12608; 328572; 16175; 21898; 108960; 21926; 12266; 246256	180	180	21 (11.7%)
0.000116158	0.00043882	p53 signaling pathway - Mus musculus (mouse)	KEGG	ENSMUSG00000020053; ENSMUSG00000040274; ENSMUSG00000036390; ENSMUSG00000040152; ENSMUSG00000038332; ENSMUSG00000027215; ENSMUSG00000037411; ENSMUSG00000020184; ENSMUSG00000007659; ENSMUSG00000059552; ENSMUSG00000015312; ENSMUSG00000020326	16000; 13197; 12571; 22059; 12450; 140742; 21825; 17873; 17246; 12048; 18787; 12521	72	72	12 (16.7%)
0.000116158	0.00043882	Melanoma - Mus musculus (mouse)	KEGG	ENSMUSG00000020053; ENSMUSG00000009376; ENSMUSG00000032462; ENSMUSG00000040274; ENSMUSG00000020184; ENSMUSG00000028864; ENSMUSG00000000489; ENSMUSG00000059552; ENSMUSG00000036390; ENSMUSG00000004936; ENSMUSG00000022105; ENSMUSG00000015312	16000; 15234; 17295; 74769; 26395; 18591; 12571; 13197; 22059; 17873; 17246; 19645	72	72	12 (16.7%)
0.000124596	0.000461735	Signaling by NTRK1 (TRKA)	Reactome	ENSMUSG00000032462; ENSMUSG00000003644; ENSMUSG00000031530; ENSMUSG00000026821; ENSMUSG00000037868; ENSMUSG00000002957; ENSMUSG00000016528; ENSMUSG00000004936; ENSMUSG00000039844; ENSMUSG00000023809; ENSMUSG00000053436	107746; 319520; 17164; 20112; 11772; 13654; 20111; 74769; 26416; 26395; 19730	62	62	11 (17.7%)
0.000125242	0.000461735	Chemokine receptors bind chemokines	Reactome	ENSMUSG00000035042; ENSMUSG00000000982; ENSMUSG00000029380; ENSMUSG00000058427; ENSMUSG00000043953; ENSMUSG00000029379; ENSMUSG00000034855; ENSMUSG00000018930; ENSMUSG00000029373; ENSMUSG00000035373	20303; 20302; 20306; 20310; 14825; 56744; 15945; 330122; 20304; 54199	52	52	10 (19.2%)
0.000128008	0.000466315	Viral protein interaction with cytokine and cytokine receptor - Mus musculus (mouse)	KEGG	ENSMUSG00000035042; ENSMUSG00000000982; ENSMUSG00000027947; ENSMUSG00000035385; ENSMUSG00000049103; ENSMUSG00000029380; ENSMUSG00000058427; ENSMUSG00000018927; ENSMUSG00000029379; ENSMUSG00000034855; ENSMUSG00000024401; ENSMUSG00000018930; ENSMUSG00000029373; ENSMUSG00000035373	15945; 16194; 20296; 20302; 20303; 20304; 20305; 20306; 20310; 330122; 21926; 56744; 12772; 14825	95	95	14 (14.7%)
0.000135853	0.000489073	Detoxification of Reactive Oxygen Species	Reactome	ENSMUSG00000020250; ENSMUSG00000027187; ENSMUSG00000028691; ENSMUSG00000006818; ENSMUSG00000031584; ENSMUSG00000015950; ENSMUSG00000021831; ENSMUSG00000022982	18477; 14782; 50527; 17969; 20656; 50493; 20655; 12359	34	34	8 (23.5%)
0.000137609	0.000489634	Nucleotide-binding domain, leucine rich repeat containing receptor (NLR) signaling pathways	Reactome	ENSMUSG00000038393; ENSMUSG00000032691; ENSMUSG00000032000; ENSMUSG00000033538; ENSMUSG00000053436; ENSMUSG00000007659; ENSMUSG00000041135; ENSMUSG00000060477; ENSMUSG00000019850	56338; 21929; 108960; 12048; 216799; 11796; 192656; 26416; 12363	43	43	9 (20.9%)
0.000159419	0.000560309	Measles - Mus musculus (mouse)	KEGG	ENSMUSG00000040274; ENSMUSG00000032462; ENSMUSG00000027399; ENSMUSG00000026656; ENSMUSG00000027995; ENSMUSG00000021277; ENSMUSG00000021250; ENSMUSG00000040296; ENSMUSG00000019850; ENSMUSG00000021025; ENSMUSG00000040033; ENSMUSG00000030595; ENSMUSG00000007659; ENSMUSG00000059552; ENSMUSG00000039005; ENSMUSG00000025498; ENSMUSG00000023341; ENSMUSG00000052684	22031; 74769; 24088; 22059; 16476; 18035; 18036; 12571; 230073; 12048; 16175; 14130; 54123; 20847; 21898; 21929; 17858; 14281	146	146	18 (12.3%)
0.000161135	0.000560309	Response to elevated platelet cytosolic Ca2+	Reactome	ENSMUSG00000020053; ENSMUSG00000045312; ENSMUSG00000032554; ENSMUSG00000030342; ENSMUSG00000029672; ENSMUSG00000029108; ENSMUSG00000030695; ENSMUSG00000028864; ENSMUSG00000000489; ENSMUSG00000029373; ENSMUSG00000002944; ENSMUSG00000031451; ENSMUSG00000020120; ENSMUSG00000022982; ENSMUSG00000023951; ENSMUSG00000064373	16000; 14456; 15234; 56193; 12491; 20363; 54216; 22339; 20655; 22041; 218454; 18591; 11674; 12527; 27999; 56744	121	121	16 (13.2%)
0.000165914	0.000570448	Antigen processing-Cross presentation	Reactome	ENSMUSG00000026712; ENSMUSG00000073409; ENSMUSG00000023845; ENSMUSG00000056116; ENSMUSG00000002944; ENSMUSG00000015950; ENSMUSG00000016283; ENSMUSG00000022817; ENSMUSG00000024308	21356; 15039; 17533; 17969; 16419; 240028; 14990; 12491; 110557	44	44	9 (20.5%)
0.000179609	0.000610671	Immunoregulatory interactions between a Lymphoid and a non-Lymphoid cell	Reactome	ENSMUSG00000037405; ENSMUSG00000016283; ENSMUSG00000024164; ENSMUSG00000027009; ENSMUSG00000026656; ENSMUSG00000040511; ENSMUSG00000027322; ENSMUSG00000038179; ENSMUSG00000056116; ENSMUSG00000059089; ENSMUSG00000073409; ENSMUSG00000004609; ENSMUSG00000017652; ENSMUSG00000034652	16401; 14130; 15039; 217303; 75345; 12489; 21939; 15894; 20612; 246256; 12266; 14990; 52118; 110557	100	98	14 (14.3%)
0.000186504	0.000627147	MAPK targets/ Nuclear events mediated by MAP kinases	Reactome	ENSMUSG00000003644; ENSMUSG00000031530; ENSMUSG00000021250; ENSMUSG00000053436; ENSMUSG00000016528; ENSMUSG00000023809; ENSMUSG00000052684	16476; 319520; 17164; 20112; 14281; 20111; 26416	27	27	7 (25.9%)
0.000199927	0.000664974	RHO GTPase cycle	Reactome	ENSMUSG00000024013; ENSMUSG00000031133; ENSMUSG00000020340; ENSMUSG00000020841; ENSMUSG00000022788; ENSMUSG00000039844; ENSMUSG00000045664; ENSMUSG00000045763; ENSMUSG00000052085; ENSMUSG00000034226; ENSMUSG00000029108; ENSMUSG00000027276; ENSMUSG00000040345; ENSMUSG00000021709; ENSMUSG00000039031; ENSMUSG00000021676; ENSMUSG00000026728; ENSMUSG00000030123; ENSMUSG00000021311; ENSMUSG00000031214;…	216445; 98386; 53382; 76884; 22042; 224014; 18479; 56324; 227937; 76088; 22352; 73910; 68349; 59079; 238505; 94190; 70719; 107746; 17969; 57778; 16449; 54216; 228543; 73341; 101240; 26382; 76117; 238130; 14674; 12389; 67784; 71409; 104252; 70350; 544963; 12874	409	409	36 (8.8%)
0.000237181	0.000780402	Interleukin-1 signaling	Reactome	ENSMUSG00000026981; ENSMUSG00000025225; ENSMUSG00000027399; ENSMUSG00000025139; ENSMUSG00000030595; ENSMUSG00000021025; ENSMUSG00000015837; ENSMUSG00000041135; ENSMUSG00000060477	18412; 18036; 108960; 18035; 192656; 16181; 18034; 16175; 54473	46	46	9 (19.6%)
0.000246071	0.000801038	Metabolism of carbohydrates	Reactome	ENSMUSG00000025877; ENSMUSG00000025791; ENSMUSG00000017390; ENSMUSG00000059040; ENSMUSG00000032122; ENSMUSG00000028645; ENSMUSG00000010051; ENSMUSG00000037012; ENSMUSG00000004267; ENSMUSG00000000628; ENSMUSG00000020277; ENSMUSG00000032640; ENSMUSG00000020592; ENSMUSG00000017009; ENSMUSG00000003865; ENSMUSG00000022822; ENSMUSG00000013846; ENSMUSG00000021196; ENSMUSG00000036427; ENSMUSG00000005043;…	269941; 27029; 20525; 74185; 20442; 14751; 18641; 15275; 170768; 14936; 433182; 13807; 15277; 20971; 56857; 212032; 21991; 11674; 15586; 18746; 17159; 27416; 56421; 11676; 20969; 72157	262	262	26 (9.9%)
0.000260483	0.000839029	Hepatitis C - Mus musculus (mouse)	KEGG	ENSMUSG00000024401; ENSMUSG00000040274; ENSMUSG00000032462; ENSMUSG00000034459; ENSMUSG00000004936; ENSMUSG00000021277; ENSMUSG00000023341; ENSMUSG00000040296; ENSMUSG00000021025; ENSMUSG00000026031; ENSMUSG00000020641; ENSMUSG00000040033; ENSMUSG00000022336; ENSMUSG00000034855; ENSMUSG00000059552; ENSMUSG00000022285; ENSMUSG00000022105; ENSMUSG00000025498; ENSMUSG00000053113	22031; 74769; 22059; 15945; 15957; 19645; 18035; 17858; 12571; 230073; 22631; 26395; 58185; 12633; 54123; 20847; 12702; 21926; 16341	165	165	19 (11.5%)
0.000289102	0.000921513	CDC42 GTPase cycle	Reactome	ENSMUSG00000024013; ENSMUSG00000031133; ENSMUSG00000021676; ENSMUSG00000030774; ENSMUSG00000052085; ENSMUSG00000020611; ENSMUSG00000035697; ENSMUSG00000036053; ENSMUSG00000031214; ENSMUSG00000022797; ENSMUSG00000004880; ENSMUSG00000022788; ENSMUSG00000045664; ENSMUSG00000055805; ENSMUSG00000007655; ENSMUSG00000040345; ENSMUSG00000058486	57778; 216445; 26382; 76088; 98386; 22042; 101240; 73341; 94190; 544963; 224014; 18479; 70719; 14674; 12389; 71409; 104252	140	140	17 (12.1%)
0.000301013	0.000949587	Metabolism	Reactome	ENSMUSG00000029759; ENSMUSG00000029752; ENSMUSG00000076441; ENSMUSG00000031584; ENSMUSG00000030695; ENSMUSG00000016528; ENSMUSG00000020865; ENSMUSG00000003623; ENSMUSG00000029201; ENSMUSG00000032786; ENSMUSG00000004267; ENSMUSG00000040675; ENSMUSG00000017707; ENSMUSG00000031903; ENSMUSG00000021794; ENSMUSG00000029925; ENSMUSG00000005034; ENSMUSG00000020592; ENSMUSG00000003865; ENSMUSG00000062515;…	74114; 20442; 98386; 107569; 72157; 12491; 239393; 68349; 80879; 59027; 54486; 67630; 232087; 14936; 26943; 104086; 11655; 11898; 66383; 15488; 74185; 71934; 50493; 14630; 22235; 17164; 100434; 20768; 16828; 56421; 20969; 14782; 14528; 54375; 76267; 22234; 18641; 14862; 212032; 170768; 12389; 74769; 21391; 69573; 67916; 15926; 66775; 15357; 15368; 12495; 20525; 14645; 76408; 11674; 22333; 17159; …	1702	1702	109 (6.4%)
0.000314807	0.000982968	Alcoholic liver disease - Mus musculus (mouse)	KEGG	ENSMUSG00000026457; ENSMUSG00000024164; ENSMUSG00000025203; ENSMUSG00000021277; ENSMUSG00000029380; ENSMUSG00000058427; ENSMUSG00000049130; ENSMUSG00000036887; ENSMUSG00000071369; ENSMUSG00000002897; ENSMUSG00000053436; ENSMUSG00000024401; ENSMUSG00000021025; ENSMUSG00000029379; ENSMUSG00000024900; ENSMUSG00000036896; ENSMUSG00000039005	22031; 12894; 18035; 20250; 26416; 26408; 16172; 330122; 20310; 21898; 21926; 72674; 12259; 12262; 14825; 12266; 12273	141	141	17 (12.1%)
0.000323955	0.000993823	B cell receptor signaling pathway - Mus musculus (mouse)	KEGG	ENSMUSG00000032462; ENSMUSG00000032688; ENSMUSG00000026288; ENSMUSG00000026656; ENSMUSG00000021250; ENSMUSG00000027544; ENSMUSG00000004936; ENSMUSG00000030595; ENSMUSG00000021025; ENSMUSG00000023947; ENSMUSG00000042228; ENSMUSG00000052684	18035; 26395; 14130; 17096; 14281; 16331; 18019; 240354; 16476; 74769; 18036; 18037	81	80	12 (15.0%)
0.000324779	0.000993823	Cellular responses to stress	Reactome	ENSMUSG00000022895; ENSMUSG00000031584; ENSMUSG00000015839; ENSMUSG00000056501; ENSMUSG00000016528; ENSMUSG00000059552; ENSMUSG00000023809; ENSMUSG00000052684; ENSMUSG00000027580; ENSMUSG00000024359; ENSMUSG00000006818; ENSMUSG00000071369; ENSMUSG00000021109; ENSMUSG00000039005; ENSMUSG00000040274; ENSMUSG00000020250; ENSMUSG00000022295; ENSMUSG00000021250; ENSMUSG00000028691; ENSMUSG00000023088;…	16476; 17164; 18477; 328572; 17246; 15526; 22059; 23872; 112405; 14782; 20655; 216850; 66335; 12571; 12359; 17969; 15251; 20656; 112407; 14281; 12577; 17250; 20111; 26416; 26408; 50527; 50493; 18024; 108664; 20112; 12608; 21898; 15368; 229003	388	388	34 (8.8%)
0.000377976	0.00114516	RIG-I-like receptor signaling pathway - Mus musculus (mouse)	KEGG	ENSMUSG00000024349; ENSMUSG00000025498; ENSMUSG00000000787; ENSMUSG00000021277; ENSMUSG00000040296; ENSMUSG00000053436; ENSMUSG00000030595; ENSMUSG00000034855; ENSMUSG00000021025; ENSMUSG00000024401; ENSMUSG00000064289	22031; 13205; 21926; 26416; 18035; 230073; 72512; 15945; 21353; 54123; 18036	70	70	11 (15.7%)
0.000418979	0.00125694	Signaling by VEGF	Reactome	ENSMUSG00000041112; ENSMUSG00000032462; ENSMUSG00000016528; ENSMUSG00000025969; ENSMUSG00000030774; ENSMUSG00000021549; ENSMUSG00000020340; ENSMUSG00000005034; ENSMUSG00000053436; ENSMUSG00000015950; ENSMUSG00000007655; ENSMUSG00000062960; ENSMUSG00000023951	16542; 74769; 17164; 17969; 218397; 140580; 22339; 12389; 76884; 18187; 26416; 18749; 18479	94	94	13 (13.8%)
0.000428752	0.00127377	Signaling by NTRKs	Reactome	ENSMUSG00000032462; ENSMUSG00000003644; ENSMUSG00000031530; ENSMUSG00000026821; ENSMUSG00000037868; ENSMUSG00000002957; ENSMUSG00000016528; ENSMUSG00000004936; ENSMUSG00000039844; ENSMUSG00000023809; ENSMUSG00000053436	319520; 107746; 17164; 20112; 11772; 13654; 20111; 74769; 26416; 26395; 19730	71	71	11 (15.5%)
0.000616819	0.00181487	C-type lectin receptors (CLRs)	Reactome	ENSMUSG00000055024; ENSMUSG00000032688; ENSMUSG00000030142; ENSMUSG00000030774; ENSMUSG00000027544; ENSMUSG00000005034; ENSMUSG00000025225; ENSMUSG00000021025; ENSMUSG00000042228	18019; 56619; 240354; 18035; 328572; 18034; 18749; 17096; 18479	52	52	9 (17.3%)
0.000637101	0.00185669	VEGFA-VEGFR2 Pathway	Reactome	ENSMUSG00000041112; ENSMUSG00000032462; ENSMUSG00000016528; ENSMUSG00000030774; ENSMUSG00000021549; ENSMUSG00000020340; ENSMUSG00000005034; ENSMUSG00000053436; ENSMUSG00000015950; ENSMUSG00000007655; ENSMUSG00000062960; ENSMUSG00000023951	16542; 74769; 17164; 17969; 218397; 140580; 22339; 12389; 76884; 26416; 18749; 18479	86	86	12 (14.0%)
0.000776412	0.00224134	Pancreatic cancer - Mus musculus (mouse)	KEGG	ENSMUSG00000040274; ENSMUSG00000032462; ENSMUSG00000026821; ENSMUSG00000031133; ENSMUSG00000059552; ENSMUSG00000036390; ENSMUSG00000015312; ENSMUSG00000007659; ENSMUSG00000004936; ENSMUSG00000022105; ENSMUSG00000023951	12048; 74769; 22339; 26395; 12571; 13197; 22059; 17873; 19645; 19730; 73341	76	76	11 (14.5%)
0.000786079	0.00224804	Th1 and Th2 cell differentiation - Mus musculus (mouse)	KEGG	ENSMUSG00000020009; ENSMUSG00000026923; ENSMUSG00000055435; ENSMUSG00000021250; ENSMUSG00000027544; ENSMUSG00000027276; ENSMUSG00000024789; ENSMUSG00000053436; ENSMUSG00000030595; ENSMUSG00000021025; ENSMUSG00000023947; ENSMUSG00000052684	16449; 16452; 16476; 18019; 15979; 18035; 18036; 18037; 18128; 17132; 26416; 14281	88	88	12 (13.6%)
0.000798789	0.00226324	Signaling by GPCR	Reactome	ENSMUSG00000024013; ENSMUSG00000033446; ENSMUSG00000031133; ENSMUSG00000034855; ENSMUSG00000069094; ENSMUSG00000022788; ENSMUSG00000062585; ENSMUSG00000030671; ENSMUSG00000023809; ENSMUSG00000021886; ENSMUSG00000026358; ENSMUSG00000043953; ENSMUSG00000018927; ENSMUSG00000005034; ENSMUSG00000047415; ENSMUSG00000000149; ENSMUSG00000034997; ENSMUSG00000020611; ENSMUSG00000026228; ENSMUSG00000035373;…	216869; 18576; 14744; 15559; 20310; 224014; 18479; 20305; 233571; 20303; 238377; 56744; 50778; 19735; 14825; 320207; 19219; 18583; 20304; 76192; 67168; 12273; 18584; 330122; 18749; 109648; 13609; 20306; 12802; 13618; 18442; 54199; 73341; 20111; 321019; 26382; 15558; 14674; 12266; 15945; 20302; 20112; 110355; 80910; 14673	589	589	45 (7.6%)
0.000849687	0.00238536	Starch and sucrose metabolism - Mus musculus (mouse)	KEGG	ENSMUSG00000003865; ENSMUSG00000025877; ENSMUSG00000025791; ENSMUSG00000037012; ENSMUSG00000022707; ENSMUSG00000000628; ENSMUSG00000036427	14751; 15277; 15275; 72157; 212032; 74185; 14936	34	34	7 (20.6%)
0.000870844	0.00242253	Cellular response to chemical stress	Reactome	ENSMUSG00000027580; ENSMUSG00000020250; ENSMUSG00000027187; ENSMUSG00000005413; ENSMUSG00000028691; ENSMUSG00000023088; ENSMUSG00000006818; ENSMUSG00000031584; ENSMUSG00000015839; ENSMUSG00000015950; ENSMUSG00000021831; ENSMUSG00000022982	18477; 14782; 17250; 50493; 20655; 12359; 15368; 50527; 17969; 229003; 20656; 18024	89	89	12 (13.5%)
0.00094102	0.00259416	Interleukin-1 family signaling	Reactome	ENSMUSG00000026981; ENSMUSG00000025225; ENSMUSG00000027399; ENSMUSG00000025139; ENSMUSG00000030595; ENSMUSG00000021025; ENSMUSG00000015837; ENSMUSG00000041135; ENSMUSG00000060477	18412; 18036; 108960; 18035; 192656; 16181; 18034; 16175; 54473	55	55	9 (16.4%)

## Sheet: Table S2.4
Table S2.4 Immune response genes differentially expressed upon L. major infection
BALB/c infection response DEG	Description	C57Bl/6 infection response DEG	Description
ENSMUSG00000041439	Mfsd6 : major facilitator superfamily domain containing 6	ENSMUSG00000039005	Tlr4 : toll-like receptor 4
ENSMUSG00000032076	Cadm1 : cell adhesion molecule 1	ENSMUSG00000024789	Jak2 : Janus kinase 2
ENSMUSG00000036381	P2ry14 : purinergic receptor P2Y, G-protein coupled, 14	ENSMUSG00000040296	Ddx58 : DEAD/H box helicase 58
ENSMUSG00000018920	Cxcl16 : chemokine (C-X-C motif) ligand 16	ENSMUSG00000042677	Zc3h12a : zinc finger CCCH type containing 12A
ENSMUSG00000034330	Plcg2 : phospholipase C, gamma 2	ENSMUSG00000029798	Herc6 : hect domain and RLD 6
ENSMUSG00000035235	Trim13 : tripartite motif-containing 13	ENSMUSG00000022876	Samsn1 : SAM domain, SH3 domain and nuclear localization signals, 1
ENSMUSG00000045664	Cdc42ep2 : CDC42 effector protein (Rho GTPase binding) 2	ENSMUSG00000041827	Oasl1 : 2,-5, oligoadenylate synthetase-like 1
ENSMUSG00000026672	Optn : optineurin	ENSMUSG00000002699	Lcp2 : lymphocyte cytosolic protein 2
ENSMUSG00000023973	Cnpy3 : canopy FGF signaling regulator 3	ENSMUSG00000045962	Wnk1 : WNK lysine deficient protein kinase 1
ENSMUSG00000040522	Tlr8 : toll-like receptor 8	ENSMUSG00000046718	Bst2 : bone marrow stromal cell antigen 2
ENSMUSG00000024349	Sting1 : stimulator of interferon response cGAMP interactor 1	ENSMUSG00000039236	Isg20 : interferon-stimulated protein
ENSMUSG00000036896	C1qc : complement component 1, q subcomponent, C chain	ENSMUSG00000035235	Trim13 : tripartite motif-containing 13
ENSMUSG00000020101	Vsir : V-set immunoregulatory receptor	ENSMUSG00000076441	Ass1 : argininosuccinate synthetase 1
ENSMUSG00000031101	Sash3 : SAM and SH3 domain containing 3	ENSMUSG00000045664	Cdc42ep2 : CDC42 effector protein (Rho GTPase binding) 2
ENSMUSG00000020823	Sec14l1 : SEC14-like lipid binding 1	ENSMUSG00000026672	Optn : optineurin
ENSMUSG00000041135	Ripk2 : receptor (TNFRSF)-interacting serine-threonine kinase 2	ENSMUSG00000023973	Cnpy3 : canopy FGF signaling regulator 3
ENSMUSG00000039232	Stx11 : syntaxin 11	ENSMUSG00000040522	Tlr8 : toll-like receptor 8
ENSMUSG00000028793	Rnf19b : ring finger protein 19B	ENSMUSG00000024349	Sting1 : stimulator of interferon response cGAMP interactor 1
ENSMUSG00000038179	Slamf7 : SLAM family member 7	ENSMUSG00000036896	C1qc : complement component 1, q subcomponent, C chain
ENSMUSG00000025225	Nfkb2 : nuclear factor of kappa light polypeptide gene enhancer in B cells 2, p49/p100	ENSMUSG00000031451	Gas6 : growth arrest specific 6
ENSMUSG00000030067	Foxp1 : forkhead box P1	ENSMUSG00000020101	Vsir : V-set immunoregulatory receptor
ENSMUSG00000043008	Klhl6 : kelch-like 6	ENSMUSG00000020823	Sec14l1 : SEC14-like lipid binding 1
ENSMUSG00000032688	Malt1 : MALT1 paracaspase	ENSMUSG00000041135	Ripk2 : receptor (TNFRSF)-interacting serine-threonine kinase 2
ENSMUSG00000022636	Alcam : activated leukocyte cell adhesion molecule	ENSMUSG00000039232	Stx11 : syntaxin 11
ENSMUSG00000036887	C1qa : complement component 1, q subcomponent, alpha polypeptide	ENSMUSG00000053318	Slamf8 : SLAM family member 8
ENSMUSG00000036905	C1qb : complement component 1, q subcomponent, beta polypeptide	ENSMUSG00000028793	Rnf19b : ring finger protein 19B
ENSMUSG00000033538	Casp4 : caspase 4, apoptosis-related cysteine peptidase	ENSMUSG00000038179	Slamf7 : SLAM family member 7
ENSMUSG00000007655	Cav1 : caveolin 1, caveolae protein	ENSMUSG00000025225	Nfkb2 : nuclear factor of kappa light polypeptide gene enhancer in B cells 2, p49/p100
ENSMUSG00000002944	Cd36 : CD36 molecule	ENSMUSG00000060477	Irak2 : interleukin-1 receptor-associated kinase 2
ENSMUSG00000022901	Cd86 : CD86 antigen	ENSMUSG00000032688	Malt1 : MALT1 paracaspase
ENSMUSG00000028691	Prdx1 : peroxiredoxin 1	ENSMUSG00000022636	Alcam : activated leukocyte cell adhesion molecule
ENSMUSG00000049103	Ccr2 : chemokine (C-C motif) receptor 2	ENSMUSG00000073409	H2-Q6 : histocompatibility 2, Q region locus 6
ENSMUSG00000024621	Csf1r : colony stimulating factor 1 receptor	ENSMUSG00000036887	C1qa : complement component 1, q subcomponent, alpha polypeptide
ENSMUSG00000030560	Ctsc : cathepsin C	ENSMUSG00000024164	C3 : complement component 3
ENSMUSG00000000787	Ddx3x : DEAD box helicase 3, X-linked	ENSMUSG00000049130	C5ar1 : complement component 5a receptor 1
ENSMUSG00000022505	Emp2 : epithelial membrane protein 2	ENSMUSG00000033538	Casp4 : caspase 4, apoptosis-related cysteine peptidase
ENSMUSG00000026656	Fcgr2b : Fc receptor, IgG, low affinity IIb	ENSMUSG00000007655	Cav1 : caveolin 1, caveolae protein
ENSMUSG00000003420	Fcgrt : Fc fragment of IgG receptor and transporter	ENSMUSG00000002944	Cd36 : CD36 molecule
ENSMUSG00000004508	Gab2 : growth factor receptor bound protein 2-associated protein 2	ENSMUSG00000022901	Cd86 : CD86 antigen
ENSMUSG00000028270	Gbp2 : guanylate binding protein 2	ENSMUSG00000028691	Prdx1 : peroxiredoxin 1
ENSMUSG00000037580	Gch1 : GTP cyclohydrolase 1	ENSMUSG00000030707	Coro1a : coronin, actin binding protein 1A
ENSMUSG00000029379	Cxcl3 : chemokine (C-X-C motif) ligand 3	ENSMUSG00000049103	Ccr2 : chemokine (C-C motif) receptor 2
ENSMUSG00000029380	Cxcl1 : chemokine (C-X-C motif) ligand 1	ENSMUSG00000030560	Ctsc : cathepsin C
ENSMUSG00000006611	Hfe : homeostatic iron regulator	ENSMUSG00000000787	Ddx3x : DEAD box helicase 3, X-linked
ENSMUSG00000037012	Hk1 : hexokinase 1	ENSMUSG00000027995	Tlr2 : toll-like receptor 2
ENSMUSG00000039377	Hlx : H2.0-like homeobox	ENSMUSG00000026656	Fcgr2b : Fc receptor, IgG, low affinity IIb
ENSMUSG00000035356	Nfkbiz : nuclear factor of kappa light polypeptide gene enhancer in B cells inhibitor, zeta	ENSMUSG00000003420	Fcgrt : Fc fragment of IgG receptor and transporter
ENSMUSG00000005413	Hmox1 : heme oxygenase 1	ENSMUSG00000028270	Gbp2 : guanylate binding protein 2
ENSMUSG00000023944	Hsp90ab1 : heat shock protein 90 alpha (cytosolic), class B member 1	ENSMUSG00000037580	Gch1 : GTP cyclohydrolase 1
ENSMUSG00000037405	Icam1 : intercellular adhesion molecule 1	ENSMUSG00000029379	Cxcl3 : chemokine (C-X-C motif) ligand 3
ENSMUSG00000034855	Cxcl10 : chemokine (C-X-C motif) ligand 10	ENSMUSG00000029380	Cxcl1 : chemokine (C-X-C motif) ligand 1
ENSMUSG00000034459	Ifit1 : interferon-induced protein with tetratricopeptide repeats 1	ENSMUSG00000070390	Nlrp1b : NLR family, pyrin domain containing 1B
ENSMUSG00000045932	Ifit2 : interferon-induced protein with tetratricopeptide repeats 2	ENSMUSG00000016283	H2-M2 : histocompatibility 2, M region locus 2
ENSMUSG00000074896	Ifit3 : interferon-induced protein with tetratricopeptide repeats 3	ENSMUSG00000056116	H2-T22 : histocompatibility 2, T region locus 22
ENSMUSG00000022967	Ifnar1 : interferon (alpha and beta) receptor 1	ENSMUSG00000053835	H2-T24 : histocompatibility 2, T region locus 24
ENSMUSG00000022971	Ifnar2 : interferon (alpha and beta) receptor 2	ENSMUSG00000006611	Hfe : homeostatic iron regulator
ENSMUSG00000027398	Il1b : interleukin 1 beta	ENSMUSG00000037012	Hk1 : hexokinase 1
ENSMUSG00000026981	Il1rn : interleukin 1 receptor antagonist	ENSMUSG00000035356	Nfkbiz : nuclear factor of kappa light polypeptide gene enhancer in B cells inhibitor, zeta
ENSMUSG00000027947	Il6ra : interleukin 6 receptor, alpha	ENSMUSG00000005413	Hmox1 : heme oxygenase 1
ENSMUSG00000003882	Il7r : interleukin 7 receptor	ENSMUSG00000053338	Tarm1 : T cell-interacting, activating receptor on myeloid cells 1
ENSMUSG00000026288	Inpp5d : inositol polyphosphate-5-phosphatase D	ENSMUSG00000037405	Icam1 : intercellular adhesion molecule 1
ENSMUSG00000045322	Tlr9 : toll-like receptor 9	ENSMUSG00000046879	Irgm1 : immunity-related GTPase family M member 1
ENSMUSG00000022126	Acod1 : aconitate decarboxylase 1	ENSMUSG00000034855	Cxcl10 : chemokine (C-X-C motif) ligand 10
ENSMUSG00000030786	Itgam : integrin alpha M	ENSMUSG00000039997	Ifi203 : interferon activated gene 203
ENSMUSG00000027276	Jag1 : jagged 1	ENSMUSG00000034459	Ifit1 : interferon-induced protein with tetratricopeptide repeats 1
ENSMUSG00000011008	Mcoln2 : mucolipin 2	ENSMUSG00000045932	Ifit2 : interferon-induced protein with tetratricopeptide repeats 2
ENSMUSG00000054342	Kcnn4 : potassium intermediate/small conductance calcium-activated channel, subfamily N, member 4	ENSMUSG00000074896	Ifit3 : interferon-induced protein with tetratricopeptide repeats 3
ENSMUSG00000052688	Rab7b : RAB7B, member RAS oncogene family	ENSMUSG00000036908	Unc93b1 : unc-93 homolog B1, TLR signaling regulator
ENSMUSG00000044162	Tnip3 : TNFAIP3 interacting protein 3	ENSMUSG00000027399	Il1a : interleukin 1 alpha
ENSMUSG00000029570	Lfng : LFNG O-fucosylpeptide 3-beta-N-acetylglucosaminyltransferase	ENSMUSG00000026981	Il1rn : interleukin 1 receptor antagonist
ENSMUSG00000050335	Lgals3 : lectin, galactose binding, soluble 3	ENSMUSG00000027947	Il6ra : interleukin 6 receptor, alpha
ENSMUSG00000024659	Anxa1 : annexin A1	ENSMUSG00000026288	Inpp5d : inositol polyphosphate-5-phosphatase D
ENSMUSG00000021624	Cd180 : CD180 antigen	ENSMUSG00000018899	Irf1 : interferon regulatory factor 1
ENSMUSG00000004707	Ly9 : lymphocyte antigen 9	ENSMUSG00000022126	Acod1 : aconitate decarboxylase 1
ENSMUSG00000016528	Mapkapk2 : MAP kinase-activated protein kinase 2	ENSMUSG00000027276	Jag1 : jagged 1
ENSMUSG00000049723	Mmp12 : matrix metallopeptidase 12	ENSMUSG00000011008	Mcoln2 : mucolipin 2
ENSMUSG00000026712	Mrc1 : mannose receptor, C type 1	ENSMUSG00000052688	Rab7b : RAB7B, member RAS oncogene family
ENSMUSG00000024300	Myo1f : myosin IF	ENSMUSG00000044162	Tnip3 : TNFAIP3 interacting protein 3
ENSMUSG00000027544	Nfatc2 : nuclear factor of activated T cells, cytoplasmic, calcineurin dependent 2	ENSMUSG00000029570	Lfng : LFNG O-fucosylpeptide 3-beta-N-acetylglucosaminyltransferase
ENSMUSG00000021025	Nfkbia : nuclear factor of kappa light polypeptide gene enhancer in B cells inhibitor, alpha	ENSMUSG00000059089	Fcgr4 : Fc receptor, IgG, low affinity IV
ENSMUSG00000020826	Nos2 : nitric oxide synthase 2, inducible	ENSMUSG00000021624	Cd180 : CD180 antigen
ENSMUSG00000026923	Notch1 : notch 1	ENSMUSG00000004707	Ly9 : lymphocyte antigen 9
ENSMUSG00000027878	Notch2 : notch 2	ENSMUSG00000042228	Lyn : LYN proto-oncogene, Src family tyrosine kinase
ENSMUSG00000058099	Nfam1 : Nfat activating molecule with ITAM motif 1	ENSMUSG00000016528	Mapkapk2 : MAP kinase-activated protein kinase 2
ENSMUSG00000058755	Osm : oncostatin M	ENSMUSG00000049723	Mmp12 : matrix metallopeptidase 12
ENSMUSG00000029468	P2rx7 : purinergic receptor P2X, ligand-gated ion channel, 7	ENSMUSG00000026712	Mrc1 : mannose receptor, C type 1
ENSMUSG00000001128	Cfp : complement factor properdin	ENSMUSG00000023341	Mx2 : MX dynamin-like GTPase 2
ENSMUSG00000039936	Pik3cd : phosphatidylinositol-4,5-bisphosphate 3-kinase catalytic subunit delta	ENSMUSG00000078942	Naip6 : NLR family, apoptosis inhibitory protein 6
ENSMUSG00000058818	Pirb : paired Ig-like receptor B	ENSMUSG00000027544	Nfatc2 : nuclear factor of activated T cells, cytoplasmic, calcineurin dependent 2
ENSMUSG00000052889	Prkcb : protein kinase C, beta	ENSMUSG00000021025	Nfkbia : nuclear factor of kappa light polypeptide gene enhancer in B cells inhibitor, alpha
ENSMUSG00000018217	Pmp22 : peripheral myelin protein 22	ENSMUSG00000020826	Nos2 : nitric oxide synthase 2, inducible
ENSMUSG00000008496	Pou2f2 : POU domain, class 2, transcription factor 2	ENSMUSG00000026923	Notch1 : notch 1
ENSMUSG00000032497	Lrrfip2 : leucine rich repeat (in FLII) interacting protein 2	ENSMUSG00000028037	Ifi44 : interferon-induced protein 44
ENSMUSG00000056529	Ptafr : platelet-activating factor receptor	ENSMUSG00000058099	Nfam1 : Nfat activating molecule with ITAM motif 1
ENSMUSG00000039942	Ptger4 : prostaglandin E receptor 4 (subtype EP4)	ENSMUSG00000001128	Cfp : complement factor properdin
ENSMUSG00000040511	Pvr : poliovirus receptor	ENSMUSG00000018217	Pmp22 : peripheral myelin protein 22
ENSMUSG00000020263	Appl2 : adaptor protein, phosphotyrosine interaction, PH domain and leucine zipper containing 2	ENSMUSG00000032497	Lrrfip2 : leucine rich repeat (in FLII) interacting protein 2
ENSMUSG00000035385	Ccl2 : chemokine (C-C motif) ligand 2	ENSMUSG00000039942	Ptger4 : prostaglandin E receptor 4 (subtype EP4)
ENSMUSG00000000982	Ccl3 : chemokine (C-C motif) ligand 3	ENSMUSG00000070056	Mfhas1 : malignant fibrous histiocytoma amplified sequence 1
ENSMUSG00000018930	Ccl4 : chemokine (C-C motif) ligand 4	ENSMUSG00000023460	Rab12 : RAB12, member RAS oncogene family
ENSMUSG00000018927	Ccl6 : chemokine (C-C motif) ligand 6	ENSMUSG00000031504	Rab20 : RAB20, member RAS oncogene family
ENSMUSG00000035373	Ccl7 : chemokine (C-C motif) ligand 7	ENSMUSG00000040511	Pvr : poliovirus receptor
ENSMUSG00000019122	Ccl9 : chemokine (C-C motif) ligand 9	ENSMUSG00000030921	Trim30a : tripartite motif-containing 30A
ENSMUSG00000058427	Cxcl2 : chemokine (C-X-C motif) ligand 2	ENSMUSG00000035385	Ccl2 : chemokine (C-C motif) ligand 2
ENSMUSG00000020641	Rsad2 : radical S-adenosyl methionine domain containing 2	ENSMUSG00000000982	Ccl3 : chemokine (C-C motif) ligand 3
ENSMUSG00000034652	Cd300a : CD300A molecule	ENSMUSG00000018930	Ccl4 : chemokine (C-C motif) ligand 4
ENSMUSG00000045827	Serpinb9 : serine (or cysteine) peptidase inhibitor, clade B, member 9	ENSMUSG00000035042	Ccl5 : chemokine (C-C motif) ligand 5
ENSMUSG00000026797	Stxbp1 : syntaxin binding protein 1	ENSMUSG00000018927	Ccl6 : chemokine (C-C motif) ligand 6
ENSMUSG00000043953	Ccrl2 : chemokine (C-C motif) receptor-like 2	ENSMUSG00000035373	Ccl7 : chemokine (C-C motif) ligand 7
ENSMUSG00000025139	Tollip : toll interacting protein	ENSMUSG00000058427	Cxcl2 : chemokine (C-X-C motif) ligand 2
ENSMUSG00000024401	Tnf : tumor necrosis factor	ENSMUSG00000020641	Rsad2 : radical S-adenosyl methionine domain containing 2
ENSMUSG00000019850	Tnfaip3 : tumor necrosis factor, alpha-induced protein 3	ENSMUSG00000034652	Cd300a : CD300A molecule
ENSMUSG00000028599	Tnfrsf1b : tumor necrosis factor receptor superfamily, member 1b	ENSMUSG00000040033	Stat2 : signal transducer and activator of transcription 2
ENSMUSG00000017652	Cd40 : CD40 antigen	ENSMUSG00000043953	Ccrl2 : chemokine (C-C motif) receptor-like 2
ENSMUSG00000035678	Tnfsf9 : tumor necrosis factor (ligand) superfamily, member 9	ENSMUSG00000025139	Tollip : toll interacting protein
ENSMUSG00000027164	Traf6 : TNF receptor-associated factor 6	ENSMUSG00000024401	Tnf : tumor necrosis factor
ENSMUSG00000022797	Tfrc : transferrin receptor	ENSMUSG00000019850	Tnfaip3 : tumor necrosis factor, alpha-induced protein 3
ENSMUSG00000052397	Ezr : ezrin	ENSMUSG00000017652	Cd40 : CD40 antigen
ENSMUSG00000026728	Vim : vimentin	ENSMUSG00000035678	Tnfsf9 : tumor necrosis factor (ligand) superfamily, member 9
ENSMUSG00000017707	Serinc3 : serine incorporator 3	ENSMUSG00000021277	Traf3 : TNF receptor-associated factor 3
ENSMUSG00000028268	Gbp3 : guanylate binding protein 3	ENSMUSG00000032369	Plscr1 : phospholipid scramblase 1
ENSMUSG00000051343	Rab11fip5 : RAB11 family interacting protein 5 (class I)	ENSMUSG00000022797	Tfrc : transferrin receptor
ENSMUSG00000060216	Arrb2 : arrestin, beta 2	ENSMUSG00000059552	Trp53 : transformation related protein 53
ENSMUSG00000030142	Clec4e : C-type lectin domain family 4, member e	ENSMUSG00000069607	Cd300ld3 : CD300 molecule like family member D3
ENSMUSG00000021453	Gadd45g : growth arrest and DNA-damage-inducible 45 gamma	ENSMUSG00000023951	Vegfa : vascular endothelial growth factor A
ENSMUSG00000040751	Lat2 : linker for activation of T cells family, member 2	ENSMUSG00000052397	Ezr : ezrin
ENSMUSG00000020400	Tnip1 : TNFAIP3 interacting protein 1	ENSMUSG00000026728	Vim : vimentin
ENSMUSG00000008734	Gprc5b : G protein-coupled receptor, family C, group 5, member B	ENSMUSG00000022285	Ywhaz : tyrosine 3-monooxygenase/tryptophan 5-monooxygenase activation protein, zeta polypeptide
ENSMUSG00000021709	Erbin : Erbb2 interacting protein	ENSMUSG00000032691	Nlrp3 : NLR family, pyrin domain containing 3
ENSMUSG00000071369	Map3k5 : mitogen-activated protein kinase kinase kinase 5	ENSMUSG00000017707	Serinc3 : serine incorporator 3
ENSMUSG00000053436	Mapk14 : mitogen-activated protein kinase 14	ENSMUSG00000040253	Gbp7 : guanylate binding protein 7
ENSMUSG00000005583	Mef2c : myocyte enhancer factor 2C	ENSMUSG00000034422	Parp14 : poly (ADP-ribose) polymerase family, member 14
ENSMUSG00000030148	Clec4a2 : C-type lectin domain family 4, member a2	ENSMUSG00000028268	Gbp3 : guanylate binding protein 3
ENSMUSG00000052384	Nrros : negative regulator of reactive oxygen species	ENSMUSG00000060216	Arrb2 : arrestin, beta 2
ENSMUSG00000016496	Cd274 : CD274 antigen	ENSMUSG00000030142	Clec4e : C-type lectin domain family 4, member e
ENSMUSG00000056130	Ticam2 : toll-like receptor adaptor molecule 2	ENSMUSG00000039844	Rapgef1 : Rap guanine nucleotide exchange factor (GEF) 1
ENSMUSG00000054203	Ifi205 : interferon activated gene 205	ENSMUSG00000005057	Sh2b2 : SH2B adaptor protein 2
		ENSMUSG00000040751	Lat2 : linker for activation of T cells family, member 2
		ENSMUSG00000029373	Pf4 : platelet factor 4
		ENSMUSG00000020400	Tnip1 : TNFAIP3 interacting protein 1
		ENSMUSG00000008734	Gprc5b : G protein-coupled receptor, family C, group 5, member B
		ENSMUSG00000027514	Zbp1 : Z-DNA binding protein 1
		ENSMUSG00000051212	Gpr183 : G protein-coupled receptor 183
		ENSMUSG00000021709	Erbin : Erbb2 interacting protein
		ENSMUSG00000071369	Map3k5 : mitogen-activated protein kinase kinase kinase 5
		ENSMUSG00000053436	Mapk14 : mitogen-activated protein kinase 14
		ENSMUSG00000005583	Mef2c : myocyte enhancer factor 2C
		ENSMUSG00000026536	Ifi211 : interferon activated gene 211
		ENSMUSG00000030148	Clec4a2 : C-type lectin domain family 4, member a2
		ENSMUSG00000037731	Themis2 : thymocyte selection associated family member 2
		ENSMUSG00000052384	Nrros : negative regulator of reactive oxygen species
		ENSMUSG00000016496	Cd274 : CD274 antigen
		ENSMUSG00000025034	Trim8 : tripartite motif-containing 8
		ENSMUSG00000025498	Irf7 : interferon regulatory factor 7
		ENSMUSG00000054203	Ifi205 : interferon activated gene 205
		ENSMUSG00000025340	Rabgef1 : RAB guanine nucleotide exchange factor (GEF) 1
