# Supplementary material for: Host M-CSF induced gene expression drives changes in susceptible and resistant mice-derived BMdMs upon Leishmania major infection
Source: Front Immunol. 2023 Apr 28;14:1111072. doi: 10.3389/fimmu.2023.1111072 (PMC10175952; doi:10.3389/fimmu.2023.1111072)
Supplement: Supplementary file 7 [file Table_3.xlsx]

## Sheet: Description
Table	Description
S3.1	Network modules computed with NetCore for C57Bl/6
S3.2	Network modules computed with NetCore for BALB/c
S3.3	Over-representation analysis of C57Bl/6 network genes after L- major infection in human pathways (ConsensusPathDB)
S3.4	Over-representation analysis of BALB/c network genes after L- major infection in human pathways (ConsensusPathDB)
S3.5	Over-representation analysis of 194 response genes in human pathways (ConsensusPathDB)
S3.6	Response genes associated with metabolism (Reactome R-HSA-1430728)

## Sheet: Table S3.1
Table S3.1 Network modules computed with NetCore for C57Bl/6.
Module Nr.	Module Size	Genes in modules
1	95	AAAS
2	4	ABCC1
3	3	ADAMTSL5
4	2	AFG3L2
5	2	AGO4
6	2	ANTXR2
7	2	ANXA2
8	2	AP1B1
9	2	ARHGAP15
10	2	ARHGAP9
11	2	ARHGEF6
12	2	ASS1
Total	120	CAV1
		CCDC8
		CLEC4C
		CNDP2
		CYP27A1
		DDRGK1
		DNMT1
		EGLN1
		EIF3F
		EIF3I
		ERGIC1
		ERGIC3
		ESD
		FAM129A
		FBN1
		FCER1G
		FGD2
		FN1
		FOSL2
		GBE1
		GOLT1B
		GRB2
		GSTM1
		HADHB
		HFE
		HIGD1A
		HK1
		KRTAP12-3
		LAPTM5
		LDHA
		LOX
		LYN
		MAP2K1
		ME1
		MIF
		MT2A
		MTR
		NCK2
		NDUFB11
		NOS2
		NPC1
		NTRK1
		ORM1
		P2RX4
		PAK1
		PFKP
		PGD
		PIK3CB
		PKM
		PRDX1
		PRKACB
		PROCR
		PTCH1
		PTGR1
		RAC1
		RDH10
		RNF180
		RPS4X
		SDHA
		SERINC3
		SERPINE1
		SH3KBP1
		SIDT2
		SLC39A4
		SMURF1
		SRPRB
		SUCLG2
		SURF4
		TALDO1
		TFAP2C
		TFRC
		TMEM17
		TMEM173
		UBC
		UCHL1
		UGDH
		UNC93B1
		UQCRC2
		UXT
		VAPA
		VCAM1
		YIPF3
		YWHAG
		SCAMP1
		SCAMP2
		SLC9A7
		FCGRT
		HLA-E
		ADM
		CFH
		CXCL8
		MMP
		CD9
		SDC1
		FABP3
		FKBP1A
		CAMK1
		CAMK1D
		GSTA2
		GSTA5
		SLC9A9
		ZDHHC17
		AK4
		OXLD1
		B4GALNT1
		CREB3
		ITM2B
		P4HA2

## Sheet: Table S3.2
Table S3.2 Network modules computed with NetCore for BALB/c.
Module Nr.	Module Size	Genes in modules
1	76	ACVRL1
2	5	ADRB2
3	5	ANXA2
4	3	APP
5	3	ARHGAP15
6	2	ARHGDIB
7	2	ARHGEF6
8	2	BSG
9	2	C1QA
10	2	C1QB
11	2	C1QC
12	2	CCDC8
13	2	CD109
14	2	CD63
Total	110	CD81
		CD9
		CLIC4
		CSRP1
		CTSE
		CYP27A1
		EGLN1
		ERGIC1
		ESD
		EXOC4
		FABP3
		FAM129A
		FAM162A
		FASN
		FKBP1A
		FN1
		FOSL2
		GNA13
		GPC1
		GRB2
		GRK6
		GSTM1
		HK1
		HK2
		HLA-DMB
		HSP90AA1
		HSPB1
		IFNGR1
		INS
		LBR
		LDHA
		LFNG
		LGALS3
		MAP2K1
		MAP3K8
		MEP1B
		MET
		NADK
		NCKAP1
		NDRG1
		NOS2
		NPY
		NT5E
		NTRK1
		PC
		PGAM1
		PGF
		PGM5
		PLA2G4A
		PLOD2
		RAC1
		RDH10
		S1PR2
		SLC22A4
		SLC3A2
		SLC7A2
		SLC9A3R1
		SNX8
		UGDH
		VCL
		VEGFA
		XPO7
		CDA
		GBE1
		PFKP
		F10
		PROS1
		GRHL1
		GRHL3
		GRHPR
		HSPE1
		PPIF
		BMP2
		NOG
		CNPY3
		CREB3
		HMOX1
		P4HA2
		TLR4
		AK4
		OXLD1
		HLA-DPA1
		SORL1
		LRP8
		RELN
		GPRC5B
		LPAR1
		SLC9A9
		SPRED2
		ZDHHC17
		CLEC4C
		FCER1G
		FCGRT
		HLA-E
		PKN3
		PPP2CB

## Sheet: Table S3.3
Table S3.3 Over-representation analysis of C57Bl/6 network genes after L- major infection in human pathways (ConsensusPathDB).
p-value	q-value	pathway	source	external_id	members_input_overlap	members_input_overlap_geneids	size	effective_size	overlap
5.63e-08	9.41e-06	HIF-1-alpha transcription factor network	PID	hif1_tfpathway	NOS2; HK1; EGLN1; SERPINE1; TFRC; ADM; LDHA; PKM	3939; 3098; 133; 4843; 7037; 5054; 5315; 54583	66	66	8 (12.1%)
2.37e-07	1.98e-05	HIF-1 signaling pathway - Homo sapiens (human)	KEGG	path:hsa04066	EGLN1; PIK3CB; HK1; NOS2; PFKP; SERPINE1; MAP2K1; TFRC; LDHA	3098; 5214; 5291; 4843; 54583; 3939; 7037; 5054; 5604	109	109	9 (8.3%)
3.97e-07	2.21e-05	Photodynamic therapy-induced HIF-1 survival signaling	Wikipathways	WP3614	NOS2; HK1; EGLN1; SERPINE1; LDHA; PKM	5054; 5315; 4843; 3939; 54583; 3098	36	36	6 (16.7%)
1.5e-06	6.22e-05	Central carbon metabolism in cancer - Homo sapiens (human)	KEGG	path:hsa05230	PIK3CB; HK1; NTRK1; PFKP; MAP2K1; LDHA; PKM	5291; 3098; 4914; 5214; 5315; 3939; 5604	70	70	7 (10.0%)
1.86e-06	6.22e-05	Fluid shear stress and atherosclerosis - Homo sapiens (human)	KEGG	path:hsa05418	RAC1; GSTA5; PIK3CB; GSTA2; GSTM1; VCAM1; SDC1; ASS1; CAV1	221357; 5291; 6382; 7412; 5879; 857; 2939; 2944; 445	139	139	9 (6.5%)
2.48e-06	6.27e-05	Metabolism	Reactome	R-HSA-1430728	AAAS; B4GALNT1; TALDO1; GSTA5; VAPA; ME1; FABP3; ASS1; CAV1; PGD; HADHB; PIK3CB; NDUFB11; PFKP; MTR; GBE1; LDHA; SERINC3; GSTM1; UGDH; HK1; PTGR1; SUCLG2; ESD; GSTA2; RPS4X; CNDP2; SDC1; AK4; CYP27A1; PRKACB; SDHA; PKM; UQCRC2; ABCC1	6191; 7358; 2098; 445; 857; 9218; 54539; 2939; 8086; 8801; 7385; 22949; 3939; 4548; 5214; 6382; 5291; 221357; 5567; 3032; 2583; 6888; 4363; 55748; 205; 1593; 4199; 2170; 2944; 10955; 5315; 5226; 6389; 2632; 3098	1954	1952	35 (1.8%)
2.63e-06	6.27e-05	Prolactin Signaling Pathway	Wikipathways	WP2037	NOS2; RAC1; PIK3CB; YWHAG; MAP2K1; GRB2; PAK1	5291; 5604; 5058; 5879; 2885; 4843; 7532	76	76	7 (9.2%)
6.31e-06	0.000131637	Proteoglycans in cancer - Homo sapiens (human)	KEGG	path:hsa05205	FN1; RAC1; SDC1; PIK3CB; MAP2K1; GRB2; PRKACB; PTCH1; PAK1; CAV1	5727; 5291; 2335; 6382; 5879; 5567; 2885; 857; 5058; 5604	205	205	10 (4.9%)
8.74e-06	0.000162127	PDGFR-beta signaling pathway	PID	pdgfrbpathway	NCK2; RAC1; PIK3CB; YWHAG; MAP2K1; GRB2; LYN; PAK1	4067; 7532; 5879; 5604; 5058; 2885; 5291; 8440	127	127	8 (6.3%)
1.14e-05	0.000189811	Glutathione conjugation	Reactome	R-HSA-156590	GSTM1; ESD; CNDP2; GSTA2; GSTA5	2944; 2098; 221357; 2939; 55748	37	37	5 (13.5%)
1.66e-05	0.00022417	Fc epsilon RI signaling pathway - Homo sapiens (human)	KEGG	path:hsa04664	FCER1G; RAC1; PIK3CB; MAP2K1; GRB2; LYN	2207; 5291; 2885; 4067; 5604; 5879	68	67	6 (9.0%)
1.77e-05	0.00022417	EGFR1	NetPath	Pathway_EGFR1	ANXA2; TFRC; NCK2; RAC1; SDC1; PIK3CB; LDHA; SH3KBP1; MAP2K1; GRB2; LYN; CAV1; PAK1; PKM	6382; 2885; 5291; 5058; 302; 30011; 5315; 3939; 5879; 857; 5604; 4067; 7037; 8440	455	454	14 (3.1%)
1.97e-05	0.00022417	Renal cell carcinoma - Homo sapiens (human)	KEGG	path:hsa05211	EGLN1; RAC1; PIK3CB; MAP2K1; GRB2; PAK1	5291; 5879; 54583; 5058; 2885; 5604	69	69	6 (8.7%)
2.08e-05	0.00022417	NRF2 pathway	Wikipathways	WP2884	PGD; GSTM1; PTGR1; PRDX1; ME1; GSTA2; GSTA5; SLC39A4	4199; 2939; 5226; 2944; 5052; 55630; 221357; 22949	143	143	8 (5.6%)
2.15e-05	0.00022417	Fc Epsilon Receptor I Signaling in Mast Cells	SMPDB	SMP00358	FCER1G; GRB2; LYN; MAP2K1; RAC1	2207; 4067; 5879; 2885; 5604	42	42	5 (11.9%)
2.15e-05	0.00022417	Metabolic reprogramming in colon cancer	Wikipathways	WP4290	SUCLG2; PGD; TALDO1; LDHA; PKM	5315; 8801; 3939; 5226; 6888	42	42	5 (11.9%)
2.77e-05	0.000240608	TCR	NetPath	Pathway_TCR	ZDHHC17; ANXA2; ARHGEF6; GRB2; LDHA; MAP2K1; TFRC; LYN; PAK1; PKM	4067; 7037; 23390; 5604; 5058; 302; 3939; 9459; 2885; 5315	244	243	10 (4.1%)
2.94e-05	0.000240608	Fibroblast growth factor-1	NetPath	Pathway_Fibroblast__growth__factor-1	TFRC; SCAMP1; SDC1; MAP2K1; GRB2; AP1B1	9522; 7037; 2885; 162; 6382; 5604	74	74	6 (8.1%)
3.03e-05	0.000240608	Glycolysis Gluconeogenesis	INOH	None	PKM; HK1; ME1; LDHA; PFKP	3098; 3939; 5214; 5315; 4199	46	45	5 (11.1%)
3.03e-05	0.000240608	Warburg Effect	SMPDB	SMP00654	SUCLG2; SDHA; PGD; PKM; TALDO1	8801; 6389; 6888; 5226; 5315	45	45	5 (11.1%)
3.03e-05	0.000240608	PDGF	INOH	None	ARHGEF6; PIK3CB; GRB2; MAP2K1; PAK1	9459; 2885; 5291; 5604; 5058	45	45	5 (11.1%)
3.24e-05	0.000245827	Phase II - Conjugation of compounds	Reactome	R-HSA-156580	MTR; GSTM1; GSTA2; UGDH; ESD; GSTA5; CNDP2	2944; 4548; 2098; 221357; 7358; 2939; 55748	111	111	7 (6.3%)
3.69e-05	0.000255733	Innate Immune System	Reactome	R-HSA-168249	HLA-E; MIF; MAP2K1; ARHGAP9; UNC93B1; FCER1G; PIK3CB; RAC1; LYN; SURF4; PKM; NOS2; ANXA2; SCAMP1; UBC; VAPA; ORM1; CFH; CLEC4C; GRB2; PRKACB; PAK1	4843; 4282; 3075; 5291; 5004; 5058; 7316; 3133; 9218; 5567; 170482; 302; 6836; 5315; 64333; 9522; 5879; 5604; 2207; 81622; 4067; 2885	1065	1064	22 (2.1%)
3.75e-05	0.000255733	superpathway of conversion of glucose to acetyl CoA and entry into the TCA cycle	HumanCyc	PWY66-407	SDHA; SUCLG2; HK1; PFKP; PKM	6389; 3098; 8801; 5315; 5214	48	47	5 (10.6%)
3.85e-05	0.000255733	Gastrin signaling pathway	Wikipathways	WP4659	ANXA2; RAC1; CXCL8; PAK1; MAP2K1; GRB2; SERPINE1	5604; 3576; 302; 2885; 5058; 5054; 5879	114	114	7 (6.1%)
3.98e-05	0.000255733	Viral carcinogenesis - Homo sapiens (human)	KEGG	path:hsa05203	RAC1; PIK3CB; CREB3; HLA-E; GRB2; PRKACB; LYN; YWHAG; PKM	5291; 5315; 5879; 10488; 2885; 7532; 3133; 5567; 4067	204	203	9 (4.4%)
4.92e-05	0.000304368	Signaling events mediated by Hepatocyte Growth Factor Receptor (c-Met)	PID	met_pathway	NCK2; RAC1; SH3KBP1; MAP2K1; GRB2; PAK1	30011; 5879; 8440; 2885; 5604; 5058	81	81	6 (7.4%)
6.22e-05	0.000371121	Cell surface interactions at the vascular wall	Reactome	R-HSA-202733	FCER1G; FN1; SDC1; PIK3CB; MIF; GRB2; LYN; PROCR; CAV1	4067; 4282; 6382; 857; 2335; 2885; 10544; 5291; 2207	215	215	9 (4.2%)
6.58e-05	0.000379176	Integrin	INOH	None	FN1; RAC1; ARHGEF6; SDC1; MAP2K1; GRB2; CAV1	6382; 5879; 857; 5604; 2335; 9459; 2885	124	124	7 (5.6%)
6.9e-05	0.000384042	Pathways in clear cell renal cell carcinoma	Wikipathways	WP4018	CAMK1; HK1; PFKP; ME1; LDHA; PKM	5315; 3939; 8536; 4199; 3098; 5214	86	86	6 (7.0%)
8.81e-05	0.000463426	Hepatitis C and Hepatocellular Carcinoma	Wikipathways	WP3646	CXCL8; NOS2; GRB2; UCHL1; RAC1	7345; 2885; 3576; 4843; 5879	56	56	5 (8.9%)
8.88e-05	0.000463426	Natural killer cell mediated cytotoxicity - Homo sapiens (human)	KEGG	path:hsa04650	FCER1G; RAC1; PIK3CB; HLA-E; MAP2K1; GRB2; PAK1	3133; 2207; 5291; 5879; 2885; 5058; 5604	131	130	7 (5.4%)
9.71e-05	0.000480009	Pathways in cancer - Homo sapiens (human)	KEGG	path:hsa05200	NOS2; FN1; RAC1; GSTA5; PIK3CB; PRKACB; NTRK1; GSTA2; MAP2K1; GRB2; GSTM1; EGLN1; PTCH1; CXCL8	221357; 2335; 2944; 4843; 4914; 2939; 2885; 5291; 5567; 5604; 3576; 5727; 5879; 54583	531	531	14 (2.6%)
9.78e-05	0.000480009	TGF-beta Signaling Pathway	Wikipathways	WP366	SMURF1; MMP12; FN1; RAC1; MAP2K1; GRB2; CAV1	4321; 5604; 2885; 5879; 857; 2335; 57154	132	132	7 (5.3%)
0.000100601	0.000480009	VEGFA-VEGFR2 Pathway	Reactome	R-HSA-4420097	NCK2; RAC1; PIK3CB; PRKACB; PAK1; CAV1	8440; 5567; 5879; 857; 5058; 5291	92	92	6 (6.5%)
0.000108231	0.000502073	Hemostasis	Reactome	R-HSA-109582	NOS2; ORM1; FN1; RAC1; SDC1; PIK3CB; FCER1G; MIF; SERPINE1; GRB2; CD9; PRKACB; LYN; PROCR; P2RX4; CAV1	5025; 4282; 6382; 4843; 2335; 2885; 5291; 5004; 5567; 5879; 928; 5054; 857; 2207; 4067; 10544	677	677	16 (2.4%)
0.000143646	0.000648348	Signaling events mediated by focal adhesion kinase	PID	fak_pathway	MAP2K1; GRB2; PAK1; NCK2; RAC1	5879; 8440; 2885; 5604; 5058	62	62	5 (8.1%)
0.000159594	0.00068339	AGE-RAGE signaling pathway in diabetic complications - Homo sapiens (human)	KEGG	path:hsa04933	FN1; RAC1; CXCL8; PIK3CB; VCAM1; SERPINE1	5291; 7412; 5879; 2335; 5054; 3576	100	100	6 (6.0%)
0.000159594	0.00068339	Signaling by VEGF	Reactome	R-HSA-194138	NCK2; RAC1; PIK3CB; PRKACB; PAK1; CAV1	5567; 5879; 857; 5058; 5291; 8440	100	100	6 (6.0%)
0.000166816	0.000686601	Chemokine signaling pathway - Homo sapiens (human)	KEGG	path:hsa04062	RAC1; CXCL8; PIK3CB; MAP2K1; GRB2; PRKACB; LYN; PAK1	5291; 5879; 2885; 5567; 5058; 4067; 5604; 3576	192	192	8 (4.2%)
0.000168567	0.000686601	Amoebiasis - Homo sapiens (human)	KEGG	path:hsa05146	NOS2; FN1; CXCL8; PIK3CB; PRDX1; PRKACB	5291; 4843; 2335; 5052; 5567; 3576	102	101	6 (5.9%)
0.000179856	0.000698509	Association Between Physico-Chemical Features and Toxicity Associated Pathways	Wikipathways	WP3680	CAMK1; MAP2K1; GRB2; PAK1; FN1	5604; 2885; 2335; 8536; 5058	65	65	5 (7.7%)
0.000179856	0.000698509	Signaling by ROBO receptors	Reactome	R-HSA-376176	PRKACB; PAK1; UBC; NCK2; RAC1	5879; 5567; 8440; 7316; 5058	65	65	5 (7.7%)
0.000222649	0.000816621	RAC1-PAK1-p38-MMP2 Pathway	Wikipathways	WP3303	NOS2; GRB2; PAK1; FN1; RAC1	4843; 5058; 2885; 2335; 5879	68	68	5 (7.4%)
0.000222649	0.000816621	Melanoma	Wikipathways	WP4685	PIK3CB; GRB2; MAP2K1; RAC1; PAK1	5291; 5604; 5058; 2885; 5879	68	68	5 (7.4%)
0.000224937	0.000816621	Immune System	Reactome	R-HSA-168256	MT2A; VAPA; MIF; MAP2K1; ARHGAP9; UNC93B1; SMURF1; FCER1G; PIK3CB; RAC1; AP1B1; SH3KBP1; PKM; NOS2; ANXA2; SCAMP1; UBC; HLA-E; FKBP1A; LYN; ORM1; CFH; SDC1; CLEC4C; SURF4; GRB2; PRKACB; PAK1; VCAM1	5058; 6836; 2207; 81622; 9218; 162; 3075; 2885; 2280; 5004; 7316; 302; 9522; 5879; 57154; 4843; 6382; 5291; 5567; 30011; 3133; 4502; 64333; 5604; 7412; 4282; 170482; 5315; 4067	1828	1827	29 (1.6%)
0.000241727	0.000858901	RHO GTPase cycle	Reactome	R-HSA-9012999	AAAS; TFRC; NCK2; FGD2; ARHGEF6; RAC1; MTR; ARHGAP15; ARHGAP9; DDRGK1; PAK1; CAV1	221472; 8086; 55843; 65992; 5058; 64333; 5879; 857; 9459; 4548; 7037; 8440	442	442	12 (2.7%)
0.000264787	0.000921237	Nonalcoholic fatty liver disease	Wikipathways	WP4396	RAC1; CXCL8; PIK3CB; NDUFB11; VCAM1; SDHA; UQCRC2	3576; 7385; 6389; 54539; 5879; 7412; 5291	155	155	7 (4.5%)
0.000285339	0.00097248	Platelet activation, signaling and aggregation	Reactome	R-HSA-76002	FCER1G; ORM1; FN1; RAC1; PIK3CB; CD9; GRB2; LYN; SERPINE1	4067; 5879; 5054; 2885; 2335; 5291; 2207; 5004; 928	263	263	9 (3.4%)
0.00029127	0.000972842	Glycolysis	Reactome	R-HSA-70171	PFKP; AAAS; HK1; PKM; PRKACB	3098; 5567; 5315; 5214; 8086	73	72	5 (6.9%)
0.000346481	0.0011319	EGF-EGFR signaling pathway	Wikipathways	WP437	NCK2; RAC1; SH3KBP1; MAP2K1; GRB2; PAK1; CAV1	5604; 30011; 857; 2885; 8440; 5058; 5879	162	162	7 (4.3%)
0.000352449	0.0011319	Glioma - Homo sapiens (human)	KEGG	path:hsa05214	CAMK1; PIK3CB; GRB2; CAMK1D; MAP2K1	57118; 5291; 2885; 8536; 5604	75	75	5 (6.7%)
0.000374669	0.00114152	Spinal Cord Injury	Wikipathways	WP2431	NOS2; MMP12; RAC1; CXCL8; MIF; FKBP1A	4321; 4282; 3576; 2280; 5879; 4843	117	117	6 (5.1%)
0.000374857	0.00114152	IL2	NetPath	Pathway_IL2	ITM2B; LYN; GRB2; PIK3CB; MAP2K1	4067; 5291; 2885; 9445; 5604	76	76	5 (6.6%)
0.000375951	0.00114152	Signaling by Receptor Tyrosine Kinases	Reactome	R-HSA-9006934	NCK2; RAC1; PIK3CB; UBC; NTRK1; PAK1; MAP2K1; GRB2; PRKACB; LYN; SH3KBP1; CAV1	2885; 5291; 7316; 5567; 30011; 4914; 5058; 5879; 857; 5604; 4067; 8440	464	464	12 (2.6%)
0.000387165	0.00115458	Chemokine signaling pathway	Wikipathways	WP3929	RAC1; PIK3CB; MAP2K1; GRB2; PRKACB; LYN; PAK1	5604; 5567; 2885; 4067; 5291; 5058; 5879	165	165	7 (4.2%)
0.000406601	0.00119127	Biological oxidations	Reactome	R-HSA-211859	MTR; GSTM1; GSTA2; CYP27A1; UGDH; ESD; GSTA5; CNDP2	1593; 2944; 55748; 4548; 2098; 221357; 7358; 2939	219	219	8 (3.7%)
0.000422888	0.00121762	insulin	INOH	None	PIK3CB; GRB2; YWHAG; MAP2K1; FKBP1A	7532; 2885; 5291; 5604; 2280	78	78	5 (6.4%)
0.000475423	0.00134569	B cell receptor signaling pathway - Homo sapiens (human)	KEGG	path:hsa04662	PIK3CB; GRB2; LYN; MAP2K1; RAC1	5291; 2885; 4067; 5604; 5879	82	80	5 (6.2%)
0.000486656	0.00135453	Human cytomegalovirus infection - Homo sapiens (human)	KEGG	path:hsa05163	RAC1; CXCL8; PIK3CB; CREB3; HLA-E; MAP2K1; GRB2; PRKACB	3133; 5291; 5879; 2885; 10488; 5567; 5604; 3576	225	225	8 (3.6%)
0.000500014	0.00136889	Metabolism of carbohydrates	Reactome	R-HSA-71387	PGD; TALDO1; SDC1; HK1; AAAS; PFKP; GBE1; PRKACB; PKM	5567; 6382; 2632; 3098; 5226; 5315; 6888; 8086; 5214	285	284	9 (3.2%)
0.000532731	0.00143494	insulin Mam	INOH	None	PIK3CB; MAP2K1; GRB2; YWHAG; FKBP1A	7532; 2885; 5604; 2280; 5291	82	82	5 (6.1%)
0.000595084	0.00157745	C-type lectin receptors (CLRs)	Reactome	R-HSA-5621481	LYN; FCER1G; CLEC4C; PAK1; PRKACB	4067; 5567; 170482; 5058; 2207	84	84	5 (6.0%)
0.000628239	0.00161875	ErbB signaling pathway - Homo sapiens (human)	KEGG	path:hsa04012	PIK3CB; GRB2; MAP2K1; PAK1; NCK2	2885; 5291; 5058; 8440; 5604	85	85	5 (5.9%)
0.000630053	0.00161875	Relaxin signaling pathway - Homo sapiens (human)	KEGG	path:hsa04926	NOS2; PIK3CB; CREB3; MAP2K1; GRB2; PRKACB	5291; 4843; 10488; 2885; 5567; 5604	129	129	6 (4.7%)
0.000656242	0.00166049	Ebola Virus Pathway on Host	Wikipathways	WP4217	RAC1; PIK3CB; HLA-E; NPC1; PAK1; CAV1	3133; 4864; 5879; 857; 5291; 5058	130	130	6 (4.6%)
0.000742251	0.00184865	Ras signaling	Wikipathways	WP4223	RAC1; PIK3CB; NTRK1; MAP2K1; GRB2; PRKACB; PAK1	5604; 5567; 5879; 2885; 5291; 5058; 4914	184	184	7 (3.8%)
0.000766362	0.00184865	RAC1 GTPase cycle	Reactome	R-HSA-9013149	TFRC; RAC1; ARHGEF6; ARHGAP15; ARHGAP9; PAK1; CAV1	7037; 64333; 55843; 5879; 857; 5058; 9459	185	185	7 (3.8%)
0.000771145	0.00184865	VEGFA-VEGFR2 Signaling Pathway	Wikipathways	WP3888	PGD; FN1; RAC1; CXCL8; EIF3F; PAK1; P4HA2; MAP2K1; GRB2; LDHA; CAV1	857; 5226; 3939; 8974; 2885; 2335; 3576; 5879; 8665; 5058; 5604	433	433	11 (2.5%)
0.000774881	0.00184865	Pancreatic adenocarcinoma pathway	Wikipathways	WP4263	ARHGEF6; MAP2K1; RAC1; PIK3CB; PAK1	5604; 9459; 5291; 5058; 5879	89	89	5 (5.6%)
0.000857121	0.00201604	Amino Acid metabolism	Wikipathways	WP3925	P4HA2; SDHA; ASS1; LDHA; PKM	3939; 8974; 6389; 5315; 445	91	91	5 (5.5%)
0.000900599	0.00206027	Glucose metabolism	Reactome	R-HSA-70326	PFKP; AAAS; HK1; PKM; PRKACB	5567; 3098; 5315; 5214; 8086	93	92	5 (5.4%)
0.000900599	0.00206027	ErbB signaling pathway	Wikipathways	WP673	MAP2K1; GRB2; PIK3CB; NCK2; PAK1	5604; 2885; 8440; 5291; 5058	92	92	5 (5.4%)
0.000982394	0.00221702	Kaposi sarcoma-associated herpesvirus infection - Homo sapiens (human)	KEGG	path:hsa05167	RAC1; CXCL8; PIK3CB; HLA-E; MAP2K1; UBC; LYN	3133; 7316; 5291; 5879; 4067; 5604; 3576	193	193	7 (3.6%)
0.00104489	0.00232663	Infectious disease	Reactome	R-HSA-5663205	PRKACB; NOS2; LYN; ANTXR2; UBC; AAAS; SH3KBP1; MAP2K1; GRB2; CD9; RAC1; FKBP1A; AP1B1; ADM; P2RX4	4843; 5025; 2885; 162; 2280; 7316; 8086; 118429; 5567; 133; 30011; 928; 5879; 5604; 4067	750	750	15 (2.0%)
0.00109111	0.00239757	Fc gamma R-mediated phagocytosis - Homo sapiens (human)	KEGG	path:hsa04666	PIK3CB; LYN; PAK1; MAP2K1; RAC1	5291; 5879; 5058; 4067; 5604	97	96	5 (5.2%)
0.00111927	0.00242752	Brain-derived neurotrophic factor (BDNF) signaling pathway	Wikipathways	WP2380	NCK2; RAC1; CAMK1; NTRK1; MAP2K1; GRB2	8536; 5604; 8440; 5879; 2885; 4914	144	144	6 (4.2%)
0.00114007	0.00244092	Focal Adhesion	Wikipathways	WP306	FN1; RAC1; PIK3CB; MAP2K1; GRB2; PAK1; CAV1	5604; 5879; 857; 2885; 2335; 5291; 5058	198	198	7 (3.5%)
0.00124381	0.00262932	Focal adhesion - Homo sapiens (human)	KEGG	path:hsa04510	FN1; RAC1; PIK3CB; MAP2K1; GRB2; PAK1; CAV1	5291; 2335; 5879; 857; 2885; 5058; 5604	201	201	7 (3.5%)
0.00131654	0.00274828	Signaling by Rho GTPases	Reactome	R-HSA-194315	AAAS; TFRC; NCK2; FGD2; ARHGEF6; GRB2; RAC1; YWHAG; MTR; ARHGAP15; ARHGAP9; DDRGK1; PAK1; CAV1	221472; 2885; 55843; 65992; 5058; 8086; 64333; 7037; 857; 9459; 4548; 8440; 5879; 7532	689	688	14 (2.0%)
0.00136946	0.0028125	Integrin-mediated Cell Adhesion	Wikipathways	WP185	GRB2; MAP2K1; CAV1; PAK1; RAC1	5604; 5879; 857; 2885; 5058	101	101	5 (5.0%)
0.00138099	0.0028125	Non-alcoholic fatty liver disease - Homo sapiens (human)	KEGG	path:hsa04932	RAC1; CXCL8; PIK3CB; NDUFB11; SDHA; UQCRC2	5291; 7385; 6389; 5879; 54539; 3576	150	150	6 (4.0%)
0.0014288	0.00287481	Regulation of Actin Cytoskeleton	Wikipathways	WP51	FN1; RAC1; ARHGEF6; PIK3CB; MAP2K1; PAK1	5604; 5879; 9459; 5291; 5058; 2335	151	151	6 (4.0%)
0.00150728	0.00299661	Disease	Reactome	R-HSA-1643685	PRKACB; NOS2; FN1; ANTXR2; PIK3CB; UBC; AAAS; PRDX1; SH3KBP1; AP1B1; MAP2K1; GRB2; CD9; RAC1; FKBP1A; LYN; ADM; P2RX4	4843; 5025; 2335; 2885; 5291; 2280; 7316; 8086; 30011; 133; 5052; 5567; 928; 5604; 118429; 4067; 5879; 162	1029	1029	18 (1.7%)
0.00155978	0.0030645	T cell receptor signaling pathway - Homo sapiens (human)	KEGG	path:hsa04660	PIK3CB; GRB2; MAP2K1; PAK1; NCK2	2885; 5291; 8440; 5058; 5604	104	104	5 (4.8%)
0.00158403	0.00307596	MAPK family signaling cascades	Reactome	R-HSA-5683057	FN1; RAC1; PIK3CB; UBC; MAP2K1; GRB2; PRKACB; PAK1	5567; 5879; 5604; 2335; 5058; 2885; 5291; 7316	270	270	8 (3.0%)
0.00163525	0.00313893	Signaling by Rho GTPases, Miro GTPases and RHOBTB3	Reactome	R-HSA-9716542	AAAS; TFRC; NCK2; FGD2; ARHGEF6; GRB2; RAC1; YWHAG; MTR; ARHGAP15; ARHGAP9; DDRGK1; PAK1; CAV1	221472; 2885; 55843; 65992; 5058; 8086; 64333; 7037; 857; 9459; 4548; 8440; 5879; 7532	705	704	14 (2.0%)
0.00169703	0.00315115	Senescence and Autophagy in Cancer	Wikipathways	WP615	CXCL8; MAP2K1; SLC39A4; SERPINE1; FN1	5604; 3576; 55630; 5054; 2335	106	106	5 (4.7%)
0.00169703	0.00315115	ErbB1 downstream signaling	PID	erbb1_downstream_pathway	PIK3CB; MAP2K1; GRB2; YWHAG; RAC1	5879; 5604; 7532; 2885; 5291	106	106	5 (4.7%)
0.00169822	0.00315115	Prion disease - Homo sapiens (human)	KEGG	path:hsa05020	RAC1; PIK3CB; CREB3; NDUFB11; PRKACB; SDHA; UQCRC2; CAV1	857; 54539; 5291; 7385; 6389; 5879; 5567; 10488	273	273	8 (2.9%)
0.00176889	0.0032462	Glucagon signaling pathway - Homo sapiens (human)	KEGG	path:hsa04922	PRKACB; PKM; CREB3; LDHA; PFKP	5214; 5315; 10488; 3939; 5567	107	107	5 (4.7%)
0.00187857	0.00341002	cAMP signaling pathway - Homo sapiens (human)	KEGG	path:hsa04024	RAC1; PIK3CB; CREB3; MAP2K1; PRKACB; PTCH1; PAK1	5727; 5291; 5879; 5567; 5058; 10488; 5604	216	216	7 (3.2%)
0.00191812	0.00344437	CDC42 GTPase cycle	Reactome	R-HSA-9013148	FGD2; ARHGEF6; TFRC; ARHGAP9; PAK1; CAV1	7037; 64333; 857; 5058; 221472; 9459	160	160	6 (3.8%)
0.00194896	0.00346252	Neutrophil degranulation	Reactome	R-HSA-6798695	FCER1G; ANXA2; ORM1; SCAMP1; RAC1; CLEC4C; VAPA; MIF; ARHGAP9; SURF4; PKM	4282; 5004; 170482; 302; 6836; 5315; 64333; 9522; 5879; 2207; 9218	487	486	11 (2.3%)
0.00204226	0.00359008	The citric acid (TCA) cycle and respiratory electron transport	Reactome	R-HSA-1428517	NDUFB11; SUCLG2; ME1; SDHA; UQCRC2; LDHA	8801; 4199; 3939; 54539; 7385; 6389	162	162	6 (3.7%)
0.00232035	0.00403644	Extracellular matrix organization	Reactome	R-HSA-1474244	MMP12; FN1; SDC1; FBN1; P4HA2; VCAM1; LOX; SERPINE1	6382; 8974; 5054; 2335; 2200; 7412; 4321; 4015	287	287	8 (2.8%)
0.00242228	0.00417031	Axon guidance	Reactome	R-HSA-422475	NCK2; RAC1; UBC; PAK1; MAP2K1; GRB2; PRKACB; LYN; SH3KBP1	2885; 7316; 5567; 5058; 30011; 5879; 5604; 4067; 8440	356	356	9 (2.5%)
0.00245135	0.00417729	Hepatocellular carcinoma - Homo sapiens (human)	KEGG	path:hsa05225	GSTA5; PIK3CB; GSTA2; MAP2K1; GRB2; GSTM1	221357; 5291; 2944; 2885; 2939; 5604	168	168	6 (3.6%)
0.00280725	0.00460891	Ras signaling pathway - Homo sapiens (human)	KEGG	path:hsa04014	RAC1; PIK3CB; NTRK1; MAP2K1; GRB2; PRKACB; PAK1	5291; 5879; 4914; 2885; 5567; 5058; 5604	232	232	7 (3.0%)
0.00281502	0.00460891	Sphingolipid signaling pathway - Homo sapiens (human)	KEGG	path:hsa04071	FCER1G; RAC1; PIK3CB; MAP2K1; ABCC1	2207; 5291; 4363; 5879; 5604	119	119	5 (4.2%)
0.00281502	0.00460891	Neurotrophin signaling pathway - Homo sapiens (human)	KEGG	path:hsa04722	PIK3CB; GRB2; NTRK1; MAP2K1; RAC1	5291; 5879; 4914; 2885; 5604	119	119	5 (4.2%)
0.00281502	0.00460891	Growth hormone synthesis, secretion and action - Homo sapiens (human)	KEGG	path:hsa04935	PIK3CB; GRB2; CREB3; MAP2K1; PRKACB	5291; 10488; 2885; 5567; 5604	119	119	5 (4.2%)
0.00367196	0.00592278	Nervous system development	Reactome	R-HSA-9675108	NCK2; RAC1; UBC; PAK1; MAP2K1; GRB2; PRKACB; LYN; SH3KBP1	7316; 5567; 5058; 30011; 5879; 5604; 4067; 2885; 8440	379	379	9 (2.4%)
0.0037239	0.00592278	Osteoclast differentiation - Homo sapiens (human)	KEGG	path:hsa04380	GRB2; PIK3CB; FOSL2; MAP2K1; RAC1	5291; 5879; 2355; 2885; 5604	128	127	5 (3.9%)
0.0037239	0.00592278	Signaling by NTRKs	Reactome	R-HSA-166520	PIK3CB; MAP2K1; GRB2; NTRK1; RAC1	5879; 5604; 2885; 4914; 5291	127	127	5 (3.9%)
0.00425177	0.00669855	Nuclear Receptors Meta-Pathway	Wikipathways	WP2882	PGD; GSTM1; PTGR1; GSTA2; ME1; PRDX1; GSTA5; SLC39A4	4199; 5052; 55630; 2939; 5226; 2944; 221357; 22949	317	317	8 (2.5%)
0.00438897	0.00685007	CD4 T cell receptor signaling	INOH	None	FOSL2; MAP2K1; GRB2; PIK3CB; RAC1	2885; 5879; 5604; 5291; 2355	132	132	5 (3.8%)
0.00497892	0.00769889	Yersinia infection - Homo sapiens (human)	KEGG	path:hsa05135	CXCL8; PIK3CB; MAP2K1; FN1; RAC1	5291; 5879; 2335; 5604; 3576	137	136	5 (3.7%)
0.00513479	0.00779555	Insulin signaling pathway - Homo sapiens (human)	KEGG	path:hsa04910	GRB2; PIK3CB; HK1; MAP2K1; PRKACB	3098; 5291; 2885; 5567; 5604	137	137	5 (3.6%)
0.00513479	0.00779555	Estrogen signaling pathway - Homo sapiens (human)	KEGG	path:hsa04915	PIK3CB; GRB2; CREB3; MAP2K1; PRKACB	5291; 10488; 2885; 5567; 5604	138	137	5 (3.6%)
0.00540703	0.0081349	Adaptive Immune System	Reactome	R-HSA-1280218	SMURF1; RAC1; PIK3CB; UBC; HLA-E; SH3KBP1; AP1B1; GRB2; VCAM1; PRKACB; LYN; FKBP1A; PAK1	2885; 5291; 2280; 7316; 5058; 5567; 30011; 3133; 5879; 57154; 4067; 7412; 162	719	719	13 (1.8%)
0.00549623	0.00819527	Human papillomavirus infection - Homo sapiens (human)	KEGG	path:hsa05165	FN1; PIK3CB; CREB3; HLA-E; MAP2K1; GRB2; PRKACB; PKM	3133; 5291; 5315; 10488; 2335; 5567; 2885; 5604	331	331	8 (2.4%)
0.00688877	0.0101448	Phospholipase D signaling pathway - Homo sapiens (human)	KEGG	path:hsa04072	CXCL8; PIK3CB; GRB2; FCER1G; MAP2K1	5291; 2885; 2207; 5604; 3576	148	147	5 (3.4%)
0.00692522	0.0101448	Diseases of signal transduction by growth factor receptors and second messengers	Reactome	R-HSA-5663202	FN1; RAC1; PIK3CB; MAP2K1; GRB2; UBC; LYN	4067; 5879; 5604; 2335; 2885; 5291; 7316	274	274	7 (2.6%)
0.00728423	0.010578	RHOA GTPase cycle	Reactome	R-HSA-8980692	CAV1; AAAS; TFRC; ARHGAP9; DDRGK1	7037; 65992; 64333; 857; 8086	149	149	5 (3.4%)
0.00748779	0.0107798	Fc epsilon receptor (FCERI) signaling	Reactome	R-HSA-2454202	PIK3CB; LYN; GRB2; PAK1; RAC1	4067; 2885; 5879; 5058; 5291	150	150	5 (3.3%)
0.00758397	0.010825	Human immunodeficiency virus 1 infection - Homo sapiens (human)	KEGG	path:hsa05170	RAC1; PIK3CB; HLA-E; MAP2K1; AP1B1; PAK1	3133; 5291; 5879; 5058; 162; 5604	212	212	6 (2.8%)
0.00790676	0.0111901	Hepatitis B infection	Wikipathways	WP4666	CXCL8; MAP2K1; GRB2; CREB3; PIK3CB	5604; 3576; 2885; 5291; 10488	152	152	5 (3.3%)
0.00799289	0.0112169	PI3K-Akt signaling pathway - Homo sapiens (human)	KEGG	path:hsa04151	FN1; RAC1; PIK3CB; CREB3; NTRK1; MAP2K1; GRB2; YWHAG	10488; 2335; 4914; 2885; 5291; 7532; 5604; 5879	354	353	8 (2.3%)
0.00864251	0.0120275	Regulation of actin cytoskeleton - Homo sapiens (human)	KEGG	path:hsa04810	FN1; RAC1; ARHGEF6; PIK3CB; MAP2K1; PAK1	5291; 5879; 2335; 9459; 5058; 5604	218	218	6 (2.8%)
0.00879319	0.0121361	Cellular senescence - Homo sapiens (human)	KEGG	path:hsa04218	CXCL8; PIK3CB; MAP2K1; SERPINE1; HLA-E	3133; 5291; 5054; 3576; 5604	156	156	5 (3.2%)
0.00999516	0.0136819	Epithelial to mesenchymal transition in colorectal cancer	Wikipathways	WP4239	MAP2K1; GRB2; PIK3CB; FN1; PAK1	5604; 2885; 5291; 5058; 2335	161	161	5 (3.1%)

## Sheet: Table S3.4
Table S3.3 Over-representation analysis of BALB/c network genes after L- major infection in human pathways (ConsensusPathDB).
p-value	q-value	pathway	source	external_id	members_input_overlap	members_input_overlap_geneids	size	effective_size	overlap
2.87e-11	4.36e-09	HIF-1 signaling pathway - Homo sapiens (human)	KEGG	path:hsa04066	NOS2; HK2; HK1; HMOX1; EGLN1; PFKP; MAP2K1; VEGFA; IFNGR1; TLR4; INS; LDHA	3098; 3099; 3630; 3162; 5214; 4843; 7422; 54583; 3939; 3459; 7099; 5604	109	109	12 (11.0%)
1.39e-09	1.05e-07	HIF-1-alpha transcription factor network	PID	hif1_tfpathway	NOS2; HK2; NT5E; HK1; HMOX1; EGLN1; VEGFA; NDRG1; LDHA	3939; 3098; 4843; 3162; 10397; 4907; 3099; 7422; 54583	66	66	9 (13.6%)
3.16e-09	1.6e-07	VEGFA-VEGFR2 Signaling Pathway	Wikipathways	WP3888	PGF; BMP2; FN1; HSPB1; RAC1; VCL; ADRB2; P4HA2; GPC1; MAP2K1; GRB2; VEGFA; HSP90AA1; CSRP1; NDRG1; PLA2G4A; BSG; LDHA	7414; 5228; 682; 3939; 8974; 2885; 650; 1465; 10397; 2335; 3315; 5879; 5321; 3320; 5604; 7422; 2817; 154	433	433	18 (4.2%)
4.35e-09	1.65e-07	PI3K-Akt signaling pathway	Wikipathways	WP4172	PGF; FN1; RAC1; PKN3; PPP2CB; CREB3; NTRK1; INS; MET; MAP2K1; GRB2; VEGFA; RELN; TLR4; HSP90AA1; LPAR1	3320; 5228; 5516; 4914; 5604; 7422; 5879; 29941; 1902; 2885; 7099; 3630; 2335; 4233; 5649; 10488	340	339	16 (4.7%)
7.74e-09	2.35e-07	PI3K-Akt signaling pathway - Homo sapiens (human)	KEGG	path:hsa04151	PGF; FN1; RAC1; PKN3; PPP2CB; CREB3; NTRK1; INS; MET; MAP2K1; GRB2; VEGFA; RELN; TLR4; HSP90AA1; LPAR1	4233; 10488; 2335; 4914; 2885; 7099; 5228; 29941; 3320; 5516; 5604; 5649; 3630; 7422; 5879; 1902	354	353	16 (4.5%)
4.96e-08	1.26e-06	Central carbon metabolism in cancer - Homo sapiens (human)	KEGG	path:hsa05230	HK2; HK1; NTRK1; PFKP; MET; MAP2K1; PGAM1; LDHA	4233; 3098; 3099; 4914; 5214; 5223; 3939; 5604	70	70	8 (11.4%)
8.13e-08	1.69e-06	Platelet activation, signaling and aggregation	Reactome	R-HSA-76002	FCER1G; CD63; FN1; RAC1; PROS1; CD109; VCL; CD9; GRB2; VEGFA; GNA13; PLA2G4A; APP	5879; 7422; 10672; 135228; 2885; 2335; 7414; 2207; 351; 5627; 5321; 928; 967	263	263	13 (4.9%)
8.89e-08	1.69e-06	Cori Cycle	Wikipathways	WP1946	PFKP; HK1; INS; LDHA; PGAM1	3939; 5223; 3630; 5214; 3098	16	16	5 (31.2%)
1.2e-07	2.03e-06	Hemostasis	Reactome	R-HSA-109582	PLA2G4A; NOS2; CD63; FN1; RAC1; SLC3A2; FCER1G; APP; PPP2CB; PROS1; CD109; CD9; VCL; GPC1; GRB2; VEGFA; GNA13; F10; BSG; LRP8	4843; 10672; 2335; 2885; 351; 7804; 7422; 2817; 135228; 6520; 5516; 967; 682; 5879; 928; 2159; 5321; 5627; 2207; 7414	677	677	20 (3.0%)
2.06e-07	3.13e-06	Innate Immune System	Reactome	R-HSA-168249	C1QC; PROS1; HLA-E; MAP2K1; PGAM1; NCKAP1; MAP3K8; CD81; CNPY3; NOS2; ANXA2; CD63; RAC1; VCL; FCER1G; LGALS3; CDA; APP; PPP2CB; CLEC4C; C1QB; C1QA; GRB2; TLR4; HSP90AA1	4843; 714; 978; 351; 10695; 3958; 3133; 10787; 170482; 302; 5223; 967; 713; 5516; 3320; 5879; 5604; 2207; 1326; 975; 712; 7099; 2885; 7414; 5627	1065	1064	25 (2.3%)
3.99e-07	5.08e-06	Pathways in cancer - Homo sapiens (human)	KEGG	path:hsa05200	PGF; NOS2; BMP2; FN1; RAC1; GSTM1; HMOX1; NTRK1; EGLN1; MET; MAP2K1; GRB2; VEGFA; GNA13; HSP90AA1; LPAR1; IFNGR1	4233; 2335; 2944; 10672; 650; 4843; 4914; 2885; 3162; 5228; 3320; 7422; 3459; 5604; 5879; 1902; 54583	531	531	17 (3.2%)
4.01e-07	5.08e-06	Focal Adhesion-PI3K-Akt-mTOR-signaling pathway	Wikipathways	WP3932	PGF; NOS2; FN1; PPP2CB; CREB3; INS; MET; MAP2K1; GRB2; VEGFA; RELN; HSP90AA1; LPAR1	3320; 5228; 5516; 5604; 7422; 1902; 2885; 3630; 2335; 4233; 5649; 10488; 4843	302	302	13 (4.3%)
9.99e-07	1.08e-05	Glycolysis Gluconeogenesis	INOH	None	HK2; HK1; PFKP; PC; PGAM1; LDHA	5091; 3098; 3939; 5223; 5214; 3099	46	45	6 (13.3%)
9.99e-07	1.08e-05	Glycolysis and Gluconeogenesis	Wikipathways	WP534	HK2; HK1; PFKP; PC; PGAM1; LDHA	5214; 5091; 3939; 5223; 3098; 3099	45	45	6 (13.3%)
3.64e-06	3.69e-05	Pathways in clear cell renal cell carcinoma	Wikipathways	WP4018	HK2; HK1; PFKP; PLOD2; FASN; VEGFA; LDHA	3939; 7422; 3098; 3099; 2194; 5214; 5352	86	86	7 (8.1%)
6.15e-06	5.57e-05	Allograft Rejection	Wikipathways	WP2328	C1QC; C1QB; HLA-E; VEGFA; C1QA; HLA-DPA1; HLA-DMB	714; 713; 712; 3133; 7422; 3109; 3113	93	93	7 (7.5%)
6.23e-06	5.57e-05	Platelet degranulation	Reactome	R-HSA-114608	CD63; FN1; PROS1; CD109; VCL; CD9; VEGFA; APP	7422; 928; 135228; 5627; 7414; 351; 2335; 967	131	131	8 (6.1%)
6.81e-06	5.75e-05	Photodynamic therapy-induced HIF-1 survival signaling	Wikipathways	WP3614	EGLN1; NOS2; HK1; VEGFA; LDHA	4843; 3939; 54583; 7422; 3098	36	36	5 (13.9%)
8.22e-06	6.58e-05	Response to elevated platelet cytosolic Ca2+	Reactome	R-HSA-76005	CD63; APP; FN1; PROS1; CD109; VCL; VEGFA; CD9	7422; 928; 2335; 135228; 5627; 7414; 351; 967	136	136	8 (5.9%)
9.81e-06	7.46e-05	AGE-RAGE pathway	Wikipathways	WP2324	NOS2; RAC1; INS; MAP2K1; LGALS3; PLA2G4A	5321; 3630; 5604; 4843; 3958; 5879	66	66	6 (9.1%)
1.13e-05	8.02e-05	Chagas disease - Homo sapiens (human)	KEGG	path:hsa05142	NOS2; PPP2CB; C1QC; C1QB; C1QA; IFNGR1; TLR4	712; 713; 714; 4843; 3459; 5516; 7099	102	102	7 (6.9%)
1.16e-05	8.02e-05	Microglia Pathogen Phagocytosis Pathway	Wikipathways	WP3937	FCER1G; C1QC; C1QB; C1QA; RAC1	2207; 714; 713; 712; 5879	40	40	5 (12.5%)
1.27e-05	8.05e-05	MAPK signaling pathway - Homo sapiens (human)	KEGG	path:hsa04010	PGF; MAP3K8; HSPB1; RAC1; NTRK1; INS; MET; MAP2K1; GRB2; VEGFA; PLA2G4A	3630; 5228; 4233; 5321; 3315; 5879; 7422; 1326; 4914; 2885; 5604	294	294	11 (3.7%)
1.27e-05	8.05e-05	Renal cell carcinoma - Homo sapiens (human)	KEGG	path:hsa05211	EGLN1; RAC1; MET; MAP2K1; GRB2; VEGFA	4233; 5879; 54583; 2885; 5604; 7422	69	69	6 (8.7%)
1.48e-05	9.02e-05	Fc Epsilon Receptor I Signaling in Mast Cells	SMPDB	SMP00358	PLA2G4A; FCER1G; GRB2; MAP2K1; RAC1	2207; 5879; 2885; 5604; 5321	42	42	5 (11.9%)
1.77e-05	0.00010376	Focal Adhesion	Wikipathways	WP306	PGF; FN1; RAC1; VCL; MET; MAP2K1; GRB2; VEGFA; RELN	5228; 4233; 5604; 7422; 5879; 2885; 7414; 2335; 5649	198	198	9 (4.5%)
1.87e-05	0.000104843	Immune System	Reactome	R-HSA-168256	CLEC4C; PROS1; HLA-E; MAP2K1; IFNGR1; PGAM1; NCKAP1; FCER1G; CD81; CNPY3; NOS2; ANXA2; CD63; RAC1; VCL; CTSE; LGALS3; MAP3K8; CDA; APP; PPP2CB; C1QC; C1QB; C1QA; GRB2; TLR4; FKBP1A; HLA-DPA1; HSP90AA1; HLA-DMB	3109; 351; 10787; 713; 5516; 2207; 712; 978; 2885; 2280; 10695; 302; 5223; 5879; 1510; 3113; 4843; 714; 3133; 7099; 3320; 3958; 5604; 975; 3459; 170482; 967; 5627; 1326; 7414	1828	1827	30 (1.6%)
1.99e-05	0.000104843	Signal Transduction	Reactome	R-HSA-162582	PPP2CB; SPRED2; MAP2K1; NCKAP1; PGF; LBR; GRK6; S1PR2; HSPB1; NTRK1; GRB2; FASN; RDH10; LFNG; ARHGEF6; ACVRL1; RAC1; PKN3; VCL; VEGFA; PLA2G4A; ARHGDIB; BMP2; FN1; APP; NOG; INS; MET; ADRB2; ARHGAP15; NPY; GNA13; HSPE1; FKBP1A; HSP90AA1; LPAR1	4233; 200734; 2194; 5228; 351; 4914; 3955; 10787; 5516; 3630; 9294; 2870; 10672; 9241; 2885; 94; 2280; 29941; 55843; 1902; 5879; 5321; 3930; 2335; 3320; 4852; 9459; 157506; 650; 7422; 397; 154; 3336; 3315; 5604; 7414	2432	2431	36 (1.5%)
2e-05	0.000104843	Focal adhesion - Homo sapiens (human)	KEGG	path:hsa04510	PGF; FN1; RAC1; VCL; MET; MAP2K1; GRB2; VEGFA; RELN	5649; 5228; 4233; 2335; 7414; 5879; 7422; 2885; 5604	201	201	9 (4.5%)
2.34e-05	0.000118483	Proteoglycans in cancer - Homo sapiens (human)	KEGG	path:hsa05205	CD63; FN1; GPC1; RAC1; MET; MAP2K1; GRB2; VEGFA; TLR4	4233; 2335; 5879; 7422; 2817; 2885; 7099; 967; 5604	205	205	9 (4.4%)
3.79e-05	0.000185997	Regulation of actin cytoskeleton - Homo sapiens (human)	KEGG	path:hsa04810	FN1; RAC1; ARHGEF6; VCL; INS; MAP2K1; GNA13; LPAR1; NCKAP1	3630; 5879; 2335; 10787; 1902; 9459; 10672; 7414; 5604	218	218	9 (4.1%)
4.04e-05	0.000191861	Integrin	INOH	None	FN1; RAC1; ARHGEF6; VCL; GPC1; MAP2K1; GRB2	5879; 5604; 2335; 9459; 2885; 7414; 2817	124	124	7 (5.6%)
6.15e-05	0.000283459	Ras signaling pathway - Homo sapiens (human)	KEGG	path:hsa04014	PGF; RAC1; NTRK1; INS; MET; MAP2K1; GRB2; VEGFA; PLA2G4A	3630; 5228; 4233; 5321; 5879; 7422; 4914; 2885; 5604	232	232	9 (3.9%)
6.58e-05	0.000294067	Glucose metabolism	Reactome	R-HSA-70326	PPP2CB; HK2; HK1; PFKP; PC; PGAM1	5091; 3099; 3098; 5223; 5516; 5214	93	92	6 (6.5%)
7.89e-05	0.000324121	Complement and Coagulation Cascades	Wikipathways	WP558	PROS1; F10; C1QC; C1QB; C1QA	2159; 714; 713; 712; 5627	59	59	5 (8.5%)
7.89e-05	0.000324121	VEGF signaling pathway - Homo sapiens (human)	KEGG	path:hsa04370	PLA2G4A; RAC1; VEGFA; MAP2K1; HSPB1	3315; 5321; 5604; 5879; 7422	59	59	5 (8.5%)
7.89e-05	0.000324121	SHP2 signaling	PID	shp2_pathway	MAP2K1; GRB2; VEGFA; NTRK1; IFNGR1	4914; 3459; 2885; 5604; 7422	59	59	5 (8.5%)
0.000108171	0.000432685	Integrins in angiogenesis	PID	avb3_integrin_pathway	HSP90AA1; VEGFA; VCL; FN1; RAC1	3320; 5879; 7414; 7422; 2335	63	63	5 (7.9%)
0.000118685	0.000462568	Phospholipase D signaling pathway - Homo sapiens (human)	KEGG	path:hsa04072	FCER1G; INS; MAP2K1; GRB2; GNA13; PLA2G4A; LPAR1	3630; 5321; 2885; 1902; 10672; 2207; 5604	148	147	7 (4.8%)
0.000140312	0.000525273	Regulation of Actin Cytoskeleton	Wikipathways	WP51	FN1; RAC1; ARHGEF6; VCL; MAP2K1; GNA13; NCKAP1	5604; 10787; 5879; 7414; 9459; 10672; 2335	151	151	7 (4.6%)
0.000145141	0.000525273	Fc epsilon RI signaling pathway - Homo sapiens (human)	KEGG	path:hsa04664	FCER1G; GRB2; PLA2G4A; MAP2K1; RAC1	2207; 2885; 5321; 5604; 5879	68	67	5 (7.5%)
0.000145141	0.000525273	Glycolysis / Gluconeogenesis - Homo sapiens (human)	KEGG	path:hsa00010	HK2; HK1; LDHA; PGAM1; PFKP	3098; 3099; 5214; 3939; 5223	67	67	5 (7.5%)
0.000155734	0.0005505	Signaling events mediated by VEGFR1 and VEGFR2	PID	vegfr1_2_pathway	HSP90AA1; MAP2K1; GRB2; VEGFA; VCL	3320; 2885; 7422; 7414; 5604	68	68	5 (7.4%)
0.000183395	0.000632495	Signaling by Receptor Tyrosine Kinases	Reactome	R-HSA-9006934	PGF; RAC1; PPP2CB; NTRK1; SPRED2; INS; MET; MAP2K1; GRB2; VEGFA; HSP90AA1; NCKAP1	200734; 2885; 5228; 7422; 4914; 10787; 4233; 5516; 3320; 3630; 5879; 5604	464	464	12 (2.6%)
0.000189882	0.000632495	Human papillomavirus infection - Homo sapiens (human)	KEGG	path:hsa05165	FN1; SLC9A3R1; PPP2CB; CREB3; HLA-E; MAP2K1; GRB2; VEGFA; RELN; LFNG	5649; 3955; 3133; 9368; 7422; 10488; 2335; 5516; 2885; 5604	331	331	10 (3.0%)
0.000194879	0.000632495	MAPK family signaling cascades	Reactome	R-HSA-5683057	PPP2CB; FN1; HSPB1; RAC1; VCL; SPRED2; MET; MAP2K1; GRB2	4233; 200734; 5879; 5604; 2335; 3315; 2885; 7414; 5516	270	270	9 (3.3%)
0.000195574	0.000632495	Toxoplasmosis - Homo sapiens (human)	KEGG	path:hsa05145	NOS2; IFNGR1; TLR4; HLA-DPA1; PPIF; HLA-DMB	3109; 3113; 4843; 10105; 3459; 7099	112	112	6 (5.4%)
0.00020413	0.000646411	Glycolysis	Reactome	R-HSA-70171	PGAM1; PPP2CB; HK1; HK2; PFKP	3098; 5516; 5214; 5223; 3099	73	72	5 (6.9%)
0.0002154	0.000668178	Gastrin signaling pathway	Wikipathways	WP4659	ANXA2; BMP2; RAC1; MAP2K1; GRB2; VEGFA	5604; 302; 7422; 2885; 650; 5879	114	114	6 (5.3%)
0.000232249	0.000706037	IL6	NetPath	Pathway_IL6	GRB2; HSP90AA1; RAC1; MAP2K1; HSPB1	3315; 5879; 2885; 3320; 5604	74	74	5 (6.8%)
0.000248074	0.000739359	Spinal Cord Injury	Wikipathways	WP2431	NOS2; RAC1; C1QB; TLR4; FKBP1A; LGALS3	713; 3958; 2280; 5879; 7099; 4843	117	117	6 (5.1%)
0.000263223	0.000754905	Leishmaniasis - Homo sapiens (human)	KEGG	path:hsa05140	HLA-DPA1; NOS2; HLA-DMB; IFNGR1; TLR4	3459; 3109; 3113; 7099; 4843	77	76	5 (6.6%)
0.000263223	0.000754905	Pertussis - Homo sapiens (human)	KEGG	path:hsa05133	NOS2; C1QC; C1QA; TLR4; C1QB	7099; 712; 713; 714; 4843	76	76	5 (6.6%)
0.000271941	0.000765462	Sphingolipid signaling pathway - Homo sapiens (human)	KEGG	path:hsa04071	FCER1G; RAC1; S1PR2; PPP2CB; MAP2K1; GNA13	9294; 2207; 5516; 10672; 5879; 5604	119	119	6 (5.0%)
0.00027984	0.000773375	Costimulation by the CD28 family	Reactome	R-HSA-388841	HLA-DPA1; GRB2; MAP3K8; PPP2CB; RAC1	3113; 5516; 2885; 1326; 5879	77	77	5 (6.5%)
0.000386026	0.00104779	PDGFR-beta signaling pathway	PID	pdgfrbpathway	RAC1; SLC9A3R1; MAP2K1; GRB2; PLA2G4A; NCKAP1	5879; 5604; 2885; 5321; 9368; 10787	127	127	6 (4.7%)
0.00041143	0.00109715	Metabolism of vitamins and cofactors	Reactome	R-HSA-196854	NADK; GPC1; LRP8; NT5E; PC; FASN; HSP90AA1	5091; 65220; 4907; 2817; 2194; 3320; 7804	180	180	7 (3.9%)
0.00043734	0.00114151	Natural killer cell mediated cytotoxicity - Homo sapiens (human)	KEGG	path:hsa04650	FCER1G; RAC1; HLA-E; MAP2K1; GRB2; IFNGR1	3133; 2207; 5879; 2885; 3459; 5604	131	130	6 (4.6%)
0.000443087	0.00114151	Complement and coagulation cascades - Homo sapiens (human)	KEGG	path:hsa04610	C1QC; F10; PROS1; C1QB; C1QA	5627; 712; 713; 714; 2159	85	85	5 (5.9%)
0.000474405	0.00119011	TGF-beta Signaling Pathway	Wikipathways	WP366	FN1; RAC1; APP; MET; MAP2K1; GRB2	4233; 5604; 2885; 5879; 2335; 351	132	132	6 (4.5%)
0.000485013	0.00119011	RAC1 GTPase cycle	Reactome	R-HSA-9013149	LBR; RAC1; ARHGEF6; ARHGAP15; ARHGDIB; GNA13; NCKAP1	55843; 5879; 3930; 10672; 397; 9459; 10787	185	185	7 (3.8%)
0.00048544	0.00119011	TCR	NetPath	Pathway_TCR	ZDHHC17; ANXA2; ARHGEF6; MAP2K1; GRB2; ARHGDIB; PGAM1; LDHA	397; 23390; 5604; 302; 3939; 5223; 9459; 2885	244	243	8 (3.3%)
0.000533973	0.00128832	VEGF	INOH	None	MAP3K8; ACVRL1; GRK6; NTRK1; MET; MAP2K1; VEGFA	2870; 7422; 4233; 4914; 5604; 1326; 94	188	188	7 (3.7%)
0.000577828	0.00137234	Insulin signaling pathway - Homo sapiens (human)	KEGG	path:hsa04910	HK2; HK1; INS; MAP2K1; GRB2; FASN	3098; 3099; 3630; 2194; 2885; 5604	137	137	6 (4.4%)
0.000623786	0.0014587	Fluid shear stress and atherosclerosis - Homo sapiens (human)	KEGG	path:hsa05418	RAC1; GSTM1; HMOX1; GPC1; VEGFA; HSP90AA1	3162; 5879; 3320; 2817; 2944; 7422	139	139	6 (4.3%)
0.000637342	0.00146782	Corticotropin-releasing hormone signaling pathway	Wikipathways	WP2355	GRK6; HSP90AA1; MAP2K1; TLR4; FOSL2	3320; 5604; 7099; 2355; 2870	92	92	5 (5.4%)
0.000703032	0.00159494	Staphylococcus aureus infection - Homo sapiens (human)	KEGG	path:hsa05150	HLA-DPA1; C1QC; HLA-DMB; C1QB; C1QA	3109; 3113; 712; 713; 714	96	94	5 (5.3%)
0.000810903	0.00181261	Prostate cancer - Homo sapiens (human)	KEGG	path:hsa05215	HSP90AA1; MAP2K1; GRB2; CREB3; INS	3630; 10488; 2885; 3320; 5604	97	97	5 (5.2%)
0.000849466	0.00187129	Choline metabolism in cancer - Homo sapiens (human)	KEGG	path:hsa05231	SLC22A4; PLA2G4A; GRB2; MAP2K1; RAC1	5321; 5879; 2885; 6583; 5604	98	98	5 (5.1%)
0.000930675	0.00199243	Signaling by VEGF	Reactome	R-HSA-194138	PGF; HSP90AA1; VEGFA; NCKAP1; RAC1	3320; 7422; 5879; 10787; 5228	100	100	5 (5.0%)
0.000930675	0.00199243	PI5P, PP2A and IER3 Regulate PI3K/AKT Signaling	Reactome	R-HSA-6811558	MET; GRB2; RAC1; PPP2CB; INS	3630; 4233; 5879; 2885; 5516	100	100	5 (5.0%)
0.000957467	0.00202132	Metabolism	Reactome	R-HSA-1430728	NADK; GRHPR; FABP3; PGAM1; LBR; NT5E; PFKP; PC; FASN; GBE1; BSG; LDHA; UGDH; HK1; GPC1; ESD; PLA2G4A; CDA; HK2; GSTM1; LRP8; PPP2CB; HMOX1; AK4; CYP27A1; SLC3A2; HSP90AA1	2194; 7358; 4907; 2817; 2098; 5516; 65220; 978; 5223; 682; 3939; 5321; 5214; 3162; 3930; 9380; 5091; 3320; 205; 1593; 2170; 2944; 7804; 3099; 6520; 2632; 3098	1954	1952	27 (1.4%)
0.000973381	0.00202677	Amoebiasis - Homo sapiens (human)	KEGG	path:hsa05146	NOS2; VCL; TLR4; FN1; HSPB1	4843; 3315; 7414; 2335; 7099	102	101	5 (5.0%)
0.00102553	0.00210649	Rap1 signaling pathway - Homo sapiens (human)	KEGG	path:hsa04015	PGF; RAC1; INS; MET; MAP2K1; VEGFA; LPAR1	3630; 5228; 5879; 7422; 4233; 1902; 5604	210	210	7 (3.3%)
0.0010627	0.00215375	IL-18 signaling pathway	Wikipathways	WP4754	NOS2; BMP2; FN1; HSPB1; CD81; HMOX1; VEGFA; BSG	650; 975; 3315; 7422; 3162; 4843; 2335; 682	274	274	8 (2.9%)
0.0011757	0.0023514	Cell surface interactions at the vascular wall	Reactome	R-HSA-202733	FCER1G; FN1; SLC3A2; PROS1; GPC1; GRB2; BSG	2335; 6520; 2817; 2885; 5627; 2207; 682	215	215	7 (3.3%)
0.00126094	0.00248912	Negative regulation of the PI3K/AKT network	Reactome	R-HSA-199418	MET; GRB2; RAC1; PPP2CB; INS	3630; 4233; 5879; 2885; 5516	107	107	5 (4.7%)
0.00133631	0.00260409	Metabolism of carbohydrates	Reactome	R-HSA-71387	PPP2CB; GPC1; HK2; HK1; PFKP; PC; GBE1; PGAM1	5091; 2632; 3099; 2817; 3098; 5223; 5516; 5214	285	284	8 (2.8%)
0.0015276	0.00293919	Human cytomegalovirus infection - Homo sapiens (human)	KEGG	path:hsa05163	RAC1; CREB3; HLA-E; MAP2K1; GRB2; VEGFA; GNA13	3133; 5879; 7422; 2885; 10488; 10672; 5604	225	225	7 (3.1%)
0.00161495	0.00306841	cGMP-PKG signaling pathway - Homo sapiens (human)	KEGG	path:hsa04022	CREB3; MAP2K1; INS; ADRB2; GNA13; PPIF	3630; 154; 10105; 10672; 10488; 5604	167	167	6 (3.6%)
0.0017826	0.00334513	RHO GTPase cycle	Reactome	R-HSA-9012999	LBR; RAC1; ARHGEF6; PKN3; ARHGAP15; ARHGDIB; GNA13; HSPE1; HSP90AA1; NCKAP1	10787; 10672; 29941; 55843; 397; 3320; 3336; 5879; 9459; 3930	442	442	10 (2.3%)
0.00195688	0.00362739	RAF/MAP kinase cascade	Reactome	R-HSA-5673001	FN1; PPP2CB; VCL; SPRED2; MET; MAP2K1; GRB2	4233; 200734; 2335; 7414; 5604; 2885; 5516	235	235	7 (3.0%)
0.00200448	0.00365215	MAPK1/MAPK3 signaling	Reactome	R-HSA-5684996	FN1; PPP2CB; VCL; SPRED2; MET; MAP2K1; GRB2	4233; 200734; 2335; 7414; 5604; 2885; 5516	236	236	7 (3.0%)
0.00201829	0.00365215	Neurotrophin signaling pathway - Homo sapiens (human)	KEGG	path:hsa04722	MAP2K1; GRB2; ARHGDIB; NTRK1; RAC1	5879; 4914; 2885; 397; 5604	119	119	5 (4.2%)
0.00209367	0.00374398	AMPK signaling pathway - Homo sapiens (human)	KEGG	path:hsa04152	CREB3; PFKP; FASN; PPP2CB; INS	3630; 5214; 2194; 10488; 5516	120	120	5 (4.2%)
0.00216939	0.00383427	EGFR1	NetPath	Pathway_EGFR1	ANXA2; RAC1; APP; VCL; MET; MAP2K1; GRB2; HSPE1; PGAM1; LDHA	2885; 351; 302; 5223; 3939; 3336; 5879; 5604; 4233; 7414	455	454	10 (2.2%)
0.00229279	0.004	Tuberculosis - Homo sapiens (human)	KEGG	path:hsa05152	FCER1G; NOS2; IFNGR1; TLR4; HLA-DPA1; HLA-DMB	3109; 3113; 2207; 4843; 3459; 7099	180	179	6 (3.4%)
0.00231579	0.004	JAK STAT pathway and regulation	INOH	None	MAP3K8; ACVRL1; GRK6; NTRK1; MET; MAP2K1; GRB2; IFNGR1	2870; 4914; 5604; 4233; 1326; 2885; 94; 3459	310	310	8 (2.6%)
0.00253152	0.0043235	MAPK Signaling Pathway	Wikipathways	WP382	MAP3K8; RAC1; HSPB1; NTRK1; MAP2K1; GRB2; PLA2G4A	1326; 5604; 5321; 3315; 5879; 2885; 4914	246	246	7 (2.8%)
0.0026311	0.00433406	Ras signaling	Wikipathways	WP4223	RAC1; NTRK1; MET; MAP2K1; GRB2; PLA2G4A	4233; 5604; 5879; 2885; 5321; 4914	184	184	6 (3.3%)
0.00268019	0.00433406	Regulation of Complement cascade	Reactome	R-HSA-977606	CD81; PROS1; C1QC; C1QB; C1QA	975; 714; 713; 5627; 712	127	127	5 (3.9%)
0.00268019	0.00433406	Osteoclast differentiation - Homo sapiens (human)	KEGG	path:hsa04380	GRB2; MAP2K1; FOSL2; IFNGR1; RAC1	5879; 2355; 3459; 2885; 5604	128	127	5 (3.9%)
0.00268019	0.00433406	Signaling by NTRKs	Reactome	R-HSA-166520	PPP2CB; MAP2K1; GRB2; NTRK1; RAC1	5879; 5604; 2885; 4914; 5516	127	127	5 (3.9%)
0.00270304	0.00433406	IL-7 signaling	INOH	None	MAP3K8; ACVRL1; GRK6; NTRK1; MET; MAP2K1	2870; 4233; 4914; 5604; 1326; 94	185	185	6 (3.2%)
0.00270879	0.00433406	Salmonella infection - Homo sapiens (human)	KEGG	path:hsa05132	ANXA2; EXOC4; RAC1; MAP2K1; TLR4; HSP90AA1; NCKAP1	10787; 5879; 3320; 302; 5604; 7099; 60412	249	249	7 (2.8%)
0.00277644	0.00439604	EPO signaling	INOH	None	MAP3K8; ACVRL1; GRK6; NTRK1; MET; MAP2K1	2870; 4233; 4914; 5604; 1326; 94	186	186	6 (3.2%)
0.00286766	0.00449365	Relaxin signaling pathway - Homo sapiens (human)	KEGG	path:hsa04926	VEGFA; NOS2; GRB2; CREB3; MAP2K1	4843; 10488; 2885; 5604; 7422	129	129	5 (3.9%)
0.00296487	0.00455213	Ebola Virus Pathway on Host	Wikipathways	WP4217	HLA-DPA1; HLA-DMB; TLR4; HLA-E; RAC1	3133; 5879; 7099; 3109; 3113	130	130	5 (3.8%)
0.00296487	0.00455213	Toll-like Receptor Cascades	Reactome	R-HSA-168898	MAP3K8; PPP2CB; CNPY3; MAP2K1; TLR4	7099; 1326; 5604; 5516; 10695	130	130	5 (3.8%)
0.00316642	0.00481296	CD4 T cell receptor signaling	INOH	None	HLA-DPA1; FOSL2; MAP2K1; GRB2; RAC1	2885; 3113; 5879; 5604; 2355	132	132	5 (3.8%)
0.00337767	0.00508323	Systemic lupus erythematosus - Homo sapiens (human)	KEGG	path:hsa05322	HLA-DPA1; C1QC; HLA-DMB; C1QB; C1QA	3109; 3113; 712; 713; 714	136	134	5 (3.7%)
0.00354061	0.0052762	Neutrophil degranulation	Reactome	R-HSA-6798695	FCER1G; ANXA2; CD63; CDA; RAC1; VCL; CLEC4C; PGAM1; LGALS3; HSP90AA1	978; 170482; 302; 5223; 3320; 967; 5879; 3958; 2207; 7414	487	486	10 (2.1%)
0.00359538	0.0053058	Pathogenic Escherichia coli infection - Homo sapiens (human)	KEGG	path:hsa05130	RAC1; SLC9A3R1; GNA13; TLR4; LPAR1; NCKAP1	10787; 9368; 5879; 1902; 10672; 7099	197	196	6 (3.1%)
0.00371334	0.00542718	Complement cascade	Reactome	R-HSA-166658	CD81; PROS1; C1QC; C1QB; C1QA	975; 714; 713; 5627; 712	137	137	5 (3.6%)
0.00399661	0.00578557	Infectious disease	Reactome	R-HSA-5663205	NOS2; RAC1; NT5E; MAP2K1; MET; ADRB2; GRB2; VEGFA; IFNGR1; FKBP1A; HSP90AA1; CD9; NCKAP1	4843; 4233; 2885; 2280; 7422; 10787; 4907; 3320; 154; 928; 5879; 5604; 3459	750	750	13 (1.7%)
0.00412266	0.00591174	Disease	Reactome	R-HSA-1643685	NOS2; FN1; RAC1; VCL; NT5E; MAP2K1; MET; ADRB2; GRB2; VEGFA; IFNGR1; FKBP1A; HSP90AA1; F10; CD9; NCKAP1	4843; 4233; 2335; 2885; 2280; 7422; 10787; 4907; 3320; 154; 928; 2159; 5604; 5879; 7414; 3459	1029	1029	16 (1.6%)
0.00458324	0.00645822	Diseases of signal transduction by growth factor receptors and second messengers	Reactome	R-HSA-5663202	FN1; RAC1; VCL; MET; MAP2K1; GRB2; HSP90AA1	5879; 4233; 5604; 2335; 2885; 7414; 3320	274	274	7 (2.6%)
0.00458873	0.00645822	Brain-derived neurotrophic factor (BDNF) signaling pathway	Wikipathways	WP2380	MAP2K1; GRB2; BMP2; NTRK1; RAC1	5604; 5879; 2885; 650; 4914	144	144	5 (3.5%)
0.00540273	0.00753408	Signaling by Rho GTPases	Reactome	R-HSA-194315	ARHGAP15; RAC1; ARHGEF6; PKN3; PPP2CB; LBR; GRB2; ARHGDIB; GNA13; HSPE1; HSP90AA1; NCKAP1	10672; 2885; 29941; 55843; 397; 5516; 3320; 3336; 9459; 5879; 3930; 10787	689	688	12 (1.7%)
0.00560215	0.00774116	Phagosome - Homo sapiens (human)	KEGG	path:hsa04145	HLA-DPA1; HLA-DMB; TLR4; HLA-E; RAC1	3109; 3113; 3133; 7099; 5879	152	151	5 (3.3%)
0.00646002	0.00884615	Signaling by Rho GTPases, Miro GTPases and RHOBTB3	Reactome	R-HSA-9716542	ARHGAP15; RAC1; ARHGEF6; PKN3; PPP2CB; LBR; GRB2; ARHGDIB; GNA13; HSPE1; HSP90AA1; NCKAP1	10672; 2885; 29941; 55843; 397; 5516; 3320; 3336; 9459; 5879; 3930; 10787	705	704	12 (1.7%)
0.00789545	0.0107153	GPCR downstream signalling	Reactome	R-HSA-388396	GRK6; S1PR2; APP; PPP2CB; ARHGEF6; ADRB2; GRB2; NPY; GNA13; PLA2G4A; LPAR1	2870; 4852; 10672; 2885; 351; 5516; 154; 9459; 5321; 9294; 1902	633	633	11 (1.7%)
0.00870449	0.0117087	Hepatocellular carcinoma - Homo sapiens (human)	KEGG	path:hsa05225	MET; MAP2K1; GRB2; HMOX1; GSTM1	3162; 4233; 2944; 2885; 5604	168	168	5 (3.0%)
0.00927004	0.0123601	Calcium signaling pathway - Homo sapiens (human)	KEGG	path:hsa04020	NOS2; NTRK1; MET; ADRB2; VEGFA; PPIF	154; 4843; 7422; 4914; 4233; 10105	240	239	6 (2.5%)
0.00957841	0.0126602	Influenza A - Homo sapiens (human)	KEGG	path:hsa05164	HLA-DPA1; MAP2K1; HLA-DMB; IFNGR1; TLR4	3109; 3113; 3459; 7099; 5604	172	172	5 (2.9%)

## Sheet: Table S3.5
Table S3.5 Over-representation analysis of 194 response genes in human pathways (ConsensusPathDB).
p-value	q-value	pathway	source	external_id	members_input_overlap	members_input_overlap_geneids	size	effective_size	overlap
2.57862e-12	7.99373e-10	HIF-1-alpha transcription factor network	PID	hif1_tfpathway	NOS2; HK2; NT5E; HK1; HMOX1; EGLN1; SERPINE1; TFRC; VEGFA; NDRG1; ADM; LDHA; PKM	3939; 3098; 133; 4843; 7037; 5054; 3162; 10397; 4907; 5315; 3099; 7422; 54583	66	66	13 (19.7%)
1.19238e-11	1.84819e-09	HIF-1 signaling pathway - Homo sapiens (human)	KEGG	path:hsa04066	NOS2; HK2; PIK3CB; HK1; HMOX1; EGLN1; PFKP; SERPINE1; MAP2K1; TFRC; VEGFA; IFNGR1; TLR4; INS; LDHA	3098; 3099; 3630; 3162; 5214; 5291; 4843; 7422; 54583; 3939; 7037; 3459; 7099; 5054; 5604	109	109	15 (13.8%)
3.25618e-09	3.29828e-07	Innate Immune System	Reactome	R-HSA-168249	C1QC; PROS1; HLA-E; MIF; MAP2K1; ARHGAP9; PGAM1; UNC93B1; NCKAP1; FCER1G; CD81; PIK3CB; RAC1; CNPY3; LYN; SURF4; PKM; NOS2; ANXA2; CD63; SCAMP1; UBC; VCL; MAP3K8; VAPA; LGALS3; ORM1; CDA; CFH; APP; PPP2CB; CLEC4C; C1QB; C1QA; GRB2; TLR4; PRKACB; HSP90AA1; PAK1	4843; 4282; 714; 3075; 978; 5291; 5004; 351; 5058; 7316; 10695; 3958; 3133; 9218; 5567; 10787; 170482; 302; 5223; 967; 713; 6836; 5315; 5516; 3320; 64333; 9522; 5879; 5604; 2207; 81622; 4067; 1326; 975; 712; 7099; 2885; 7414; 5627	1065	1064	39 (3.7%)
4.25584e-09	3.29828e-07	Hemostasis	Reactome	R-HSA-109582	CD9; APP; PROS1; MIF; SERPINE1; CAV1; FCER1G; PIK3CB; P2RX4; LYN; BSG; PROCR; NOS2; CD63; RAC1; VCL; GPC1; VEGFA; F10; PLA2G4A; ORM1; FN1; SLC3A2; SDC1; LRP8; PPP2CB; GRB2; GNA13; PRKACB; CD109	5025; 4282; 6382; 4843; 10672; 2335; 2885; 5291; 5004; 351; 7804; 5567; 7422; 2817; 135228; 6520; 5516; 967; 682; 5879; 928; 5054; 2159; 857; 5321; 5627; 2207; 7414; 4067; 10544	677	677	30 (4.4%)
1.23557e-08	7.66051e-07	VEGFA-VEGFR2 Signaling Pathway	Wikipathways	WP3888	P4HA2; MAP2K1; NDRG1; CAV1; PGF; PGD; RAC1; EIF3F; BSG; LDHA; HSPB1; VCL; GPC1; VEGFA; PLA2G4A; BMP2; FN1; CXCL8; ADRB2; GRB2; CSRP1; HSP90AA1; PAK1	857; 7414; 5228; 5226; 682; 3939; 8974; 2885; 650; 1465; 10397; 2335; 3576; 3315; 5879; 5321; 8665; 5058; 3320; 5604; 7422; 2817; 154	433	433	23 (5.3%)
2.44935e-08	1.26549e-06	Central carbon metabolism in cancer - Homo sapiens (human)	KEGG	path:hsa05230	HK2; PIK3CB; HK1; NTRK1; PFKP; MET; MAP2K1; PGAM1; LDHA; PKM	5291; 4233; 3098; 3099; 4914; 5214; 5223; 5315; 3939; 5604	70	70	10 (14.3%)
3.44981e-08	1.38216e-06	Cori Cycle	Wikipathways	WP1946	TALDO1; HK1; PFKP; PGAM1; INS; LDHA	3939; 5223; 3630; 5214; 3098; 6888	16	16	6 (37.5%)
3.56686e-08	1.38216e-06	Fluid shear stress and atherosclerosis - Homo sapiens (human)	KEGG	path:hsa05418	RAC1; GSTA5; PIK3CB; HMOX1; GSTA2; GSTM1; GPC1; VEGFA; VCAM1; SDC1; HSP90AA1; ASS1; CAV1	221357; 3162; 5291; 6382; 7412; 5879; 3320; 2817; 857; 2939; 2944; 445; 7422	139	139	13 (9.4%)
6.91603e-08	2.38219e-06	Platelet activation, signaling and aggregation	Reactome	R-HSA-76002	APP; FCER1G; CD63; ORM1; FN1; RAC1; PIK3CB; PROS1; CD109; VCL; CD9; PLA2G4A; GRB2; VEGFA; GNA13; LYN; SERPINE1	4067; 5879; 7422; 5054; 10672; 135228; 2885; 2335; 5291; 7414; 2207; 5004; 351; 5627; 5321; 928; 967	263	263	17 (6.5%)
8.42885e-08	2.61294e-06	Proteoglycans in cancer - Homo sapiens (human)	KEGG	path:hsa05205	GPC1; CD63; FN1; RAC1; SDC1; PIK3CB; MET; MAP2K1; GRB2; VEGFA; TLR4; PRKACB; PTCH1; PAK1; CAV1	5727; 4233; 5291; 2335; 6382; 5879; 7422; 2817; 5567; 2885; 857; 7099; 5058; 967; 5604	205	205	15 (7.3%)
1.10245e-07	3.1069e-06	Glycolysis Gluconeogenesis	INOH	None	HK2; HK1; PFKP; PC; ME1; PGAM1; LDHA; PKM	5091; 3098; 3939; 5223; 5214; 5315; 4199; 3099	46	45	8 (17.8%)
1.82323e-07	4.71e-06	Pathways in clear cell renal cell carcinoma	Wikipathways	WP4018	CAMK1; HK1; PFKP; HK2; PLOD2; VEGFA; FASN; ME1; LDHA; PKM	5315; 3939; 8536; 4199; 7422; 3098; 3099; 2194; 5214; 5352	86	86	10 (11.6%)
2.065e-07	4.92424e-06	Immune System	Reactome	R-HSA-168256	MT2A; CLEC4C; PROS1; VAPA; MIF; MAP2K1; ARHGAP9; PGAM1; UNC93B1; IFNGR1; NCKAP1; SMURF1; FCER1G; CD81; PIK3CB; RAC1; PRKACB; CNPY3; AP1B1; SURF4; PKM; NOS2; ANXA2; CD63; SCAMP1; FKBP1A; VCL; CTSE; HLA-E; LGALS3; LYN; ORM1; MAP3K8; CDA; CFH; SDC1; APP; PPP2CB; C1QC; C1QB; C1QA; SH3KBP1; GRB2; TLR4; UBC; HLA-DPA1; HSP90AA1; HLA-DMB; PAK1; VCAM1	3109; 351; 10787; 5058; 713; 6836; 5516; 2207; 81622; 9218; 162; 712; 3075; 978; 2885; 2280; 5004; 7316; 10695; 302; 5223; 9522; 5879; 57154; 1510; 3113; 4843; 6382; 714; 5291; 5567; 30011; 3133; 7099; 3320; 4502; 64333; 3958; 5604; 7412; 975; 3459; 4282; 170482; 5315; 967; 5627; 4067; 1326; 7414	1828	1827	50 (2.7%)
2.54113e-07	5.62678e-06	Metabolism	Reactome	R-HSA-1430728	NADK; AAAS; B4GALNT1; TALDO1; GSTA5; GRHPR; VAPA; ME1; FABP3; PGAM1; ASS1; CAV1; PGD; LBR; PC; HADHB; PIK3CB; NT5E; NDUFB11; PFKP; MTR; FASN; GBE1; BSG; LDHA; SERINC3; GSTM1; UGDH; HK1; PTGR1; SUCLG2; GPC1; ESD; GSTA2; RPS4X; PLA2G4A; CNDP2; CDA; HK2; SDC1; LRP8; PPP2CB; HMOX1; AK4; CYP27A1; SLC3A2; PRKACB; SDHA; HSP90AA1; PKM; UQCRC2; ABCC1	6191; 2194; 7358; 4907; 2817; 2098; 5516; 445; 857; 9218; 65220; 978; 54539; 2939; 8086; 8801; 5223; 7385; 22949; 682; 3939; 5321; 4548; 5214; 3162; 3930; 9380; 6382; 5291; 221357; 5091; 5567; 3032; 2583; 6888; 3320; 4363; 55748; 205; 1593; 4199; 2170; 2944; 7804; 3099; 10955; 6520; 5315; 5226; 6389; 2632; 3098	1954	1952	52 (2.7%)
3.70146e-07	7.64968e-06	Photodynamic therapy-induced HIF-1 survival signaling	Wikipathways	WP3614	NOS2; HK1; EGLN1; SERPINE1; VEGFA; LDHA; PKM	5054; 5315; 4843; 3939; 54583; 7422; 3098	36	36	7 (19.4%)
4.97576e-07	9.64054e-06	Pathways in cancer - Homo sapiens (human)	KEGG	path:hsa05200	GSTA5; GSTA2; MAP2K1; IFNGR1; PGF; PIK3CB; NTRK1; CXCL8; NOS2; RAC1; VEGFA; EGLN1; PTCH1; BMP2; FN1; GSTM1; HMOX1; MET; GRB2; GNA13; PRKACB; HSP90AA1; LPAR1	4233; 221357; 2335; 2944; 10672; 650; 4843; 4914; 2939; 2885; 3162; 5228; 5291; 3320; 7422; 3459; 5567; 5604; 3576; 5727; 5879; 1902; 54583	531	531	23 (4.3%)
7.60463e-07	1.36189e-05	Signaling by VEGF	Reactome	R-HSA-194138	PGF; NCK2; RAC1; PIK3CB; VEGFA; PRKACB; HSP90AA1; PAK1; NCKAP1; CAV1	3320; 5567; 7422; 5879; 10787; 857; 5058; 5291; 5228; 8440	100	100	10 (10.0%)
7.90775e-07	1.36189e-05	Microglia Pathogen Phagocytosis Pathway	Wikipathways	WP3937	FCER1G; RAC1; PIK3CB; C1QC; C1QB; C1QA; LYN	5291; 4067; 2207; 714; 713; 712; 5879	40	40	7 (17.5%)
9.01427e-07	1.417e-05	PDGFR-beta signaling pathway	PID	pdgfrbpathway	PLA2G4A; NCK2; RAC1; PIK3CB; SLC9A3R1; YWHAG; MAP2K1; GRB2; LYN; PAK1; NCKAP1	4067; 7532; 5879; 5604; 5058; 2885; 5321; 9368; 5291; 8440; 10787	127	127	11 (8.7%)
9.14793e-07	1.417e-05	Chagas disease - Homo sapiens (human)	KEGG	path:hsa05142	NOS2; CXCL8; PIK3CB; PPP2CB; C1QC; C1QB; C1QA; IFNGR1; TLR4; SERPINE1	5291; 712; 713; 714; 4843; 3459; 5516; 7099; 5054; 3576	102	102	10 (9.8%)
9.59905e-07	1.417e-05	PI3K-Akt signaling pathway - Homo sapiens (human)	KEGG	path:hsa04151	PGF; LPAR1; FN1; RAC1; PIK3CB; PPP2CB; CREB3; NTRK1; YWHAG; MET; MAP2K1; GRB2; VEGFA; RELN; TLR4; HSP90AA1; INS; PKN3	4233; 10488; 2335; 4914; 2885; 7099; 5228; 5291; 29941; 3320; 7532; 5516; 5604; 5649; 3630; 7422; 5879; 1902	354	353	18 (5.1%)
1.11918e-06	1.57703e-05	Metabolic reprogramming in colon cancer	Wikipathways	WP4290	PGD; TALDO1; SUCLG2; FASN; PGAM1; LDHA; PKM	2194; 5315; 8801; 3939; 5226; 6888; 5223	42	42	7 (16.7%)
1.82094e-06	2.35205e-05	Warburg Effect	SMPDB	SMP00654	PGD; TALDO1; HK2; SUCLG2; PC; SDHA; PKM	3099; 5091; 8801; 6389; 6888; 5226; 5315	45	45	7 (15.6%)
1.82094e-06	2.35205e-05	Glycolysis and Gluconeogenesis	Wikipathways	WP534	HK2; HK1; PFKP; PC; PGAM1; LDHA; PKM	5214; 5091; 5315; 3939; 5223; 3098; 3099	45	45	7 (15.6%)
2.45174e-06	2.94295e-05	PI3K-Akt signaling pathway	Wikipathways	WP4172	PGF; FN1; RAC1; PKN3; PPP2CB; CREB3; NTRK1; INS; MET; MAP2K1; GRB2; VEGFA; RELN; TLR4; HSP90AA1; LPAR1; PIK3CB	3320; 5228; 5516; 4914; 5604; 7422; 5879; 29941; 1902; 2885; 7099; 3630; 2335; 4233; 5291; 5649; 10488	340	339	17 (5.0%)
2.46828e-06	2.94295e-05	superpathway of conversion of glucose to acetyl CoA and entry into the TCA cycle	HumanCyc	PWY66-407	HK2; HK1; PFKP; SUCLG2; PGAM1; SDHA; PKM	6389; 3098; 8801; 5223; 5315; 3099; 5214	48	47	7 (14.9%)
3.16112e-06	3.42816e-05	Signaling by Receptor Tyrosine Kinases	Reactome	R-HSA-9006934	PGF; PPP2CB; NCK2; RAC1; PIK3CB; UBC; NTRK1; SPRED2; PAK1; MET; MAP2K1; GRB2; VEGFA; PRKACB; HSP90AA1; LYN; INS; SH3KBP1; NCKAP1; CAV1	200734; 2885; 5291; 5228; 7316; 5567; 30011; 7422; 4914; 10787; 4233; 5058; 5516; 3320; 3630; 5879; 857; 5604; 4067; 8440	464	464	20 (4.3%)
3.26795e-06	3.42816e-05	Renal cell carcinoma - Homo sapiens (human)	KEGG	path:hsa05211	EGLN1; RAC1; PIK3CB; MET; MAP2K1; GRB2; VEGFA; PAK1	4233; 5291; 5879; 54583; 5058; 2885; 5604; 7422	69	69	8 (11.6%)
3.31757e-06	3.42816e-05	Glucose metabolism	Reactome	R-HSA-70326	AAAS; PPP2CB; HK2; HK1; PFKP; PC; PRKACB; PGAM1; PKM	5091; 5567; 3099; 3098; 5223; 5315; 5516; 5214; 8086	93	92	9 (9.8%)
3.31757e-06	3.42816e-05	VEGFA-VEGFR2 Pathway	Reactome	R-HSA-4420097	NCK2; RAC1; PIK3CB; VEGFA; PRKACB; HSP90AA1; PAK1; NCKAP1; CAV1	8440; 5567; 7422; 5879; 10787; 857; 5058; 5291; 3320	92	92	9 (9.8%)
4.52343e-06	4.52343e-05	Glycolysis	Reactome	R-HSA-70171	AAAS; HK1; HK2; PPP2CB; PFKP; PRKACB; PGAM1; PKM	3098; 5567; 5516; 5315; 5214; 5223; 3099; 8086	73	72	8 (11.1%)
5.35378e-06	5.18647e-05	Cell surface interactions at the vascular wall	Reactome	R-HSA-202733	FCER1G; BSG; FN1; SLC3A2; SDC1; PIK3CB; PROS1; MIF; GPC1; GRB2; LYN; PROCR; CAV1	4067; 4282; 6382; 857; 2335; 6520; 2817; 2885; 5627; 10544; 5291; 2207; 682	215	215	13 (6.0%)
5.56988e-06	5.23231e-05	Fibroblast growth factor-1	NetPath	Pathway_Fibroblast__growth__factor-1	TFRC; SCAMP1; SDC1; APP; MAP2K1; GRB2; HSP90AA1; AP1B1	9522; 7037; 3320; 2885; 162; 6382; 351; 5604	74	74	8 (10.8%)
5.89022e-06	5.37049e-05	RHO GTPase cycle	Reactome	R-HSA-9012999	AAAS; LBR; TFRC; NCK2; FGD2; ARHGEF6; PKN3; RAC1; MTR; ARHGAP15; ARHGDIB; GNA13; HSPE1; DDRGK1; HSP90AA1; CAV1; PAK1; NCKAP1; ARHGAP9	10787; 10672; 221472; 29941; 8086; 55843; 65992; 5058; 397; 3320; 64333; 3336; 5879; 857; 9459; 4548; 7037; 3930; 8440	442	442	19 (4.3%)
7.20565e-06	6.38215e-05	Amoebiasis - Homo sapiens (human)	KEGG	path:hsa05146	NOS2; FN1; HSPB1; CXCL8; PIK3CB; VCL; PRDX1; TLR4; PRKACB	5291; 4843; 3315; 7414; 2335; 7099; 5052; 5567; 3576	102	101	9 (8.9%)
8.36493e-06	7.20314e-05	Signal Transduction	Reactome	R-HSA-162582	AAAS; NOG; ARHGDIB; SPRED2; DDRGK1; MAP2K1; ARHGAP9; NCKAP1; CAV1; PGF; PRKACB; LBR; TFRC; GRK6; S1PR2; PIK3CB; FGD2; NTRK1; ARHGAP15; FASN; RDH10; LYN; LFNG; YWHAG; ARHGEF6; SMURF1; ACVRL1; HSPB1; RAC1; MTR; PKN3; UBC; VCL; SH3KBP1; VEGFA; HSP90AA1; PLA2G4A; ADM; BMP2; LPAR1; NCK2; FN1; CXCL8; APP; PPP2CB; INS; MET; ADRB2; GRB2; NPY; GNA13; HSPE1; FKBP1A; AGO4; PTCH1; PAK1	4233; 200734; 2194; 5228; 351; 4914; 3955; 5727; 10787; 133; 5058; 5516; 3630; 857; 7532; 9294; 2870; 10672; 9241; 2885; 94; 2280; 29941; 7316; 8086; 55843; 1902; 192670; 65992; 5879; 5321; 4548; 57154; 5291; 3930; 3576; 2335; 5567; 30011; 3320; 4852; 64333; 7037; 9459; 157506; 8440; 650; 221472; 7422; 397; 154; 3336; 3315; 5604; 4067; 7414	2432	2431	56 (2.3%)
8.63446e-06	7.23428e-05	EGFR1	NetPath	Pathway_EGFR1	ANXA2; TFRC; NCK2; RAC1; SH3KBP1; SDC1; PIK3CB; VCL; LDHA; PAK1; MET; MAP2K1; GRB2; HSPE1; PGAM1; LYN; CAV1; APP; PKM	6382; 2885; 5291; 351; 5058; 302; 30011; 5223; 5315; 3939; 3336; 5879; 857; 5604; 4067; 7037; 4233; 7414; 8440	455	454	19 (4.2%)
8.91802e-06	7.27523e-05	Platelet degranulation	Reactome	R-HSA-114608	CD63; ORM1; FN1; PROS1; CD109; VCL; SERPINE1; VEGFA; APP; CD9	7422; 928; 5054; 135228; 5627; 7414; 5004; 351; 2335; 967	131	131	10 (7.6%)
1.17223e-05	9.31769e-05	Complement and Coagulation Cascades	Wikipathways	WP558	CFH; PROS1; C1QC; C1QB; C1QA; F10; SERPINE1	5054; 2159; 714; 713; 712; 3075; 5627	59	59	7 (11.9%)
1.21473e-05	9.39082e-05	Focal Adhesion	Wikipathways	WP306	PGF; FN1; RAC1; PIK3CB; VCL; MET; MAP2K1; GRB2; VEGFA; RELN; PAK1; CAV1	5228; 4233; 5604; 7422; 5879; 857; 2885; 7414; 2335; 5291; 5649; 5058	198	198	12 (6.1%)
1.24201e-05	9.39082e-05	Response to elevated platelet cytosolic Ca2+	Reactome	R-HSA-76005	CD63; ORM1; FN1; VCL; CD109; PROS1; SERPINE1; VEGFA; APP; CD9	7422; 928; 5054; 2335; 135228; 5627; 7414; 5004; 351; 967	136	136	10 (7.4%)
1.30166e-05	9.60752e-05	glycolysis	HumanCyc	PWY66-400	PKM; HK2; HK1; PFKP; PGAM1	3098; 5223; 5214; 5315; 3099	25	24	5 (20.8%)
1.41338e-05	0.000101895	Focal adhesion - Homo sapiens (human)	KEGG	path:hsa04510	PGF; FN1; RAC1; PIK3CB; VCL; MET; MAP2K1; GRB2; VEGFA; RELN; PAK1; CAV1	5649; 5228; 4233; 5291; 2335; 7414; 5879; 7422; 857; 2885; 5058; 5604	201	201	12 (6.0%)
1.57265e-05	0.0001108	Complement and coagulation cascades - Homo sapiens (human)	KEGG	path:hsa04610	CFH; C1QC; PROS1; C1QB; C1QA; F10; SERPINE1; PROCR	3075; 5627; 10544; 5054; 712; 713; 714; 2159	85	85	8 (9.4%)
1.6098e-05	0.000110897	Alpha9 beta1 integrin signaling events	PID	integrin_a9b1_pathway	NOS2; VEGFA; VCAM1; FN1; RAC1	4843; 7412; 5879; 2335; 7422	25	25	5 (20.0%)
1.70072e-05	0.000114614	Fc Epsilon Receptor I Signaling in Mast Cells	SMPDB	SMP00358	FCER1G; RAC1; MAP2K1; GRB2; PLA2G4A; LYN	2207; 4067; 5879; 2885; 5604; 5321	42	42	6 (14.3%)
1.92783e-05	0.000124772	NRF2 pathway	Wikipathways	WP2884	PGD; GSTM1; HMOX1; PTGR1; GSTA2; ME1; PRDX1; GSTA5; HSP90AA1; SLC39A4	3320; 4199; 3162; 2939; 5226; 2944; 5052; 55630; 221357; 22949	143	143	10 (7.0%)
1.93195e-05	0.000124772	Gastrin signaling pathway	Wikipathways	WP4659	ANXA2; BMP2; RAC1; CXCL8; SERPINE1; MAP2K1; GRB2; VEGFA; PAK1	5604; 3576; 302; 7422; 2885; 650; 5058; 5054; 5879	114	114	9 (7.9%)
2.37842e-05	0.000150471	Metabolism of carbohydrates	Reactome	R-HSA-71387	PGD; PPP2CB; GPC1; HK2; SDC1; HK1; AAAS; PFKP; PGAM1; PC; TALDO1; GBE1; PRKACB; PKM	5091; 5567; 6382; 2632; 3099; 2817; 3098; 5223; 5226; 5315; 6888; 5516; 8086; 5214	285	284	14 (4.9%)
2.73508e-05	0.000169575	Fc epsilon RI signaling pathway - Homo sapiens (human)	KEGG	path:hsa04664	FCER1G; RAC1; PIK3CB; MAP2K1; GRB2; PLA2G4A; LYN	2207; 5291; 2885; 5321; 4067; 5604; 5879	68	67	7 (10.4%)
3.01542e-05	0.000181439	Signaling events mediated by VEGFR1 and VEGFR2	PID	vegfr1_2_pathway	NCK2; VCL; MAP2K1; GRB2; VEGFA; HSP90AA1; CAV1	3320; 2885; 8440; 7422; 7414; 857; 5604	68	68	7 (10.3%)
3.04349e-05	0.000181439	Allograft Rejection	Wikipathways	WP2328	CXCL8; C1QC; C1QB; HLA-E; VEGFA; C1QA; HLA-DPA1; HLA-DMB	714; 713; 712; 3133; 3576; 7422; 3109; 3113	93	93	8 (8.6%)
3.36988e-05	0.000197106	RAC1 GTPase cycle	Reactome	R-HSA-9013149	LBR; TFRC; RAC1; ARHGEF6; ARHGAP15; ARHGDIB; GNA13; CAV1; PAK1; NCKAP1; ARHGAP9	7037; 64333; 55843; 5879; 3930; 10672; 857; 5058; 397; 9459; 10787	185	185	11 (5.9%)
3.77925e-05	0.000216957	Integrin	INOH	None	FN1; RAC1; ARHGEF6; SDC1; VCL; GPC1; MAP2K1; GRB2; CAV1	6382; 5879; 857; 5604; 2335; 9459; 2885; 7414; 2817	124	124	9 (7.3%)
4.66889e-05	0.00026138	Focal Adhesion-PI3K-Akt-mTOR-signaling pathway	Wikipathways	WP3932	PGF; NOS2; FN1; PIK3CB; PPP2CB; CREB3; INS; MET; MAP2K1; GRB2; VEGFA; RELN; HSP90AA1; LPAR1	3320; 5228; 5516; 5604; 7422; 1902; 2885; 3630; 2335; 4233; 5291; 5649; 10488; 4843	302	302	14 (4.6%)
4.7217e-05	0.00026138	Malaria - Homo sapiens (human)	KEGG	path:hsa05144	CD81; CXCL8; MET; VCAM1; TLR4; SDC1	4233; 7099; 975; 6382; 7412; 3576	50	50	6 (12.0%)
5.48145e-05	0.000298114	Ebola Virus Pathway on Host	Wikipathways	WP4217	RAC1; PIK3CB; HLA-E; NPC1; TLR4; HLA-DPA1; HLA-DMB; PAK1; CAV1	3133; 4864; 5879; 857; 7099; 5291; 5058; 3109; 3113	130	130	9 (6.9%)
5.66249e-05	0.00030265	CD28 co-stimulation	Reactome	R-HSA-389356	MAP3K8; GRB2; PAK1; LYN; RAC1	1326; 4067; 2885; 5879; 5058	32	32	5 (15.6%)
5.81129e-05	0.000305339	Ras signaling pathway - Homo sapiens (human)	KEGG	path:hsa04014	PGF; RAC1; PIK3CB; NTRK1; INS; MET; MAP2K1; GRB2; VEGFA; PRKACB; PLA2G4A; PAK1	3630; 5228; 4233; 5291; 5321; 5879; 7422; 4914; 2885; 5567; 5058; 5604	232	232	12 (5.2%)
5.96318e-05	0.000308097	MAPK family signaling cascades	Reactome	R-HSA-5683057	PPP2CB; UBC; FN1; RAC1; PIK3CB; HSPB1; VCL; SPRED2; MET; MAP2K1; GRB2; PRKACB; PAK1	5567; 4233; 200734; 5879; 5604; 2335; 5058; 3315; 2885; 5291; 7414; 5516; 7316	270	270	13 (4.8%)
6.22474e-05	0.000316339	Prolactin Signaling Pathway	Wikipathways	WP2037	NOS2; RAC1; PIK3CB; YWHAG; MAP2K1; GRB2; PAK1	5291; 5604; 5058; 5879; 2885; 4843; 7532	76	76	7 (9.2%)
6.77201e-05	0.000338601	Costimulation by the CD28 family	Reactome	R-HSA-388841	MAP3K8; RAC1; PPP2CB; GRB2; HLA-DPA1; LYN; PAK1	4067; 3113; 5516; 2885; 1326; 5879; 5058	77	77	7 (9.1%)
7.65931e-05	0.000376887	Alpha4 beta1 integrin signaling events	PID	integrin_a4b1_pathway	CD81; RAC1; VCAM1; FN1; PRKACB	975; 5567; 7412; 5879; 2335	34	34	5 (14.7%)
8.84119e-05	0.000425544	HGF	INOH	None	MET; PIK3CB; GRB2; MAP2K1; RAC1	2885; 5291; 5879; 5604; 4233	35	35	5 (14.3%)
9.03764e-05	0.000425544	Hepatitis C and Hepatocellular Carcinoma	Wikipathways	WP3646	NOS2; RAC1; CXCL8; GRB2; VEGFA; UCHL1	7345; 2885; 3576; 4843; 7422; 5879	56	56	6 (10.7%)
9.05996e-05	0.000425544	TCR	NetPath	Pathway_TCR	ZDHHC17; ANXA2; ARHGEF6; GRB2; LDHA; MAP2K1; TFRC; ARHGDIB; PGAM1; LYN; PAK1; PKM	4067; 7037; 397; 23390; 5604; 5058; 302; 3939; 5223; 9459; 2885; 5315	244	243	12 (4.9%)
9.36898e-05	0.00043349	Signaling events mediated by Hepatocyte Growth Factor Receptor (c-Met)	PID	met_pathway	NCK2; RAC1; SH3KBP1; MET; MAP2K1; GRB2; PAK1	30011; 5879; 8440; 2885; 5604; 5058; 4233	81	81	7 (8.6%)
0.000103897	0.000473646	Signaling by Rho GTPases	Reactome	R-HSA-194315	AAAS; ARHGAP9; NCKAP1; CAV1; LBR; ARHGEF6; RAC1; TFRC; ARHGDIB; YWHAG; FGD2; MTR; PKN3; NCK2; GRB2; PPP2CB; ARHGAP15; GNA13; HSPE1; DDRGK1; HSP90AA1; PAK1	10672; 221472; 2885; 29941; 55843; 65992; 5058; 397; 5516; 3320; 8086; 64333; 3336; 7037; 857; 9459; 4548; 8440; 5879; 7532; 3930; 10787	689	688	22 (3.2%)
0.000116213	0.00050741	RHOH GTPase cycle	Reactome	R-HSA-9013407	MTR; TFRC; ARHGDIB; PAK1; CAV1	397; 7037; 4548; 857; 5058	37	37	5 (13.5%)
0.000116213	0.00050741	Glutathione conjugation	Reactome	R-HSA-156590	GSTM1; ESD; CNDP2; GSTA2; GSTA5	2944; 2098; 221357; 2939; 55748	37	37	5 (13.5%)
0.000116213	0.00050741	Glutaminolysis and Cancer	SMPDB	SMP02298	SUCLG2; PC; ME1; SDHA; LDHA	8801; 5091; 6389; 4199; 3939	37	37	5 (13.5%)
0.000121393	0.000522662	VEGF signaling pathway - Homo sapiens (human)	KEGG	path:hsa04370	RAC1; PIK3CB; HSPB1; MAP2K1; VEGFA; PLA2G4A	5291; 3315; 5321; 5604; 5879; 7422	59	59	6 (10.2%)
0.000132405	0.000562267	Signaling events mediated by TCPTP	PID	tcptp_pathway	MET; PIK3CB; GRB2; VEGFA; INS	3630; 2885; 5291; 7422; 4233	38	38	5 (13.2%)
0.00013555	0.000567844	Metabolism of vitamins and cofactors	Reactome	R-HSA-196854	NADK; GPC1; MTR; SDC1; LRP8; NT5E; PC; FASN; HSP90AA1; ABCC1	5091; 65220; 4907; 2817; 6382; 4363; 4548; 2194; 3320; 7804	180	180	10 (5.6%)
0.000140609	0.000577275	MAPK signaling pathway - Homo sapiens (human)	KEGG	path:hsa04010	PGF; MAP3K8; HSPB1; RAC1; NTRK1; INS; MET; MAP2K1; GRB2; VEGFA; PRKACB; PLA2G4A; PAK1	3630; 5228; 4233; 5321; 3315; 5879; 7422; 1326; 4914; 2885; 5567; 5058; 5604	294	294	13 (4.4%)
0.000141525	0.000577275	Phospholipase D signaling pathway - Homo sapiens (human)	KEGG	path:hsa04072	FCER1G; CXCL8; PIK3CB; INS; MAP2K1; GRB2; GNA13; PLA2G4A; LPAR1	3630; 5291; 5321; 2885; 1902; 10672; 2207; 5604; 3576	148	147	9 (6.1%)
0.000144632	0.000582285	Signaling by Rho GTPases, Miro GTPases and RHOBTB3	Reactome	R-HSA-9716542	AAAS; ARHGAP9; NCKAP1; CAV1; LBR; ARHGEF6; RAC1; TFRC; ARHGDIB; YWHAG; FGD2; MTR; PKN3; NCK2; GRB2; PPP2CB; ARHGAP15; GNA13; HSPE1; DDRGK1; HSP90AA1; PAK1	10672; 221472; 2885; 29941; 55843; 65992; 5058; 397; 5516; 3320; 8086; 64333; 3336; 7037; 857; 9459; 4548; 8440; 5879; 7532; 3930; 10787	705	704	22 (3.1%)
0.000147722	0.000587102	Regulation of actin cytoskeleton - Homo sapiens (human)	KEGG	path:hsa04810	FN1; RAC1; ARHGEF6; PIK3CB; VCL; INS; MAP2K1; GNA13; LPAR1; PAK1; NCKAP1	3630; 5291; 5879; 2335; 10787; 1902; 9459; 10672; 7414; 5058; 5604	218	218	11 (5.0%)
0.000150269	0.000589662	MAPK6/MAPK4 signaling	Reactome	R-HSA-5687128	PRKACB; PAK1; UBC; HSPB1; RAC1	5879; 5567; 3315; 7316; 5058	39	39	5 (12.8%)
0.000155929	0.000604227	Spinal Cord Injury	Wikipathways	WP2431	NOS2; RAC1; CXCL8; C1QB; MIF; TLR4; FKBP1A; LGALS3	713; 4282; 3576; 3958; 2280; 5879; 7099; 4843	117	117	8 (6.8%)
0.00016031	0.000613532	Signaling events mediated by focal adhesion kinase	PID	fak_pathway	NCK2; RAC1; VCL; MAP2K1; GRB2; PAK1	5879; 8440; 2885; 7414; 5604; 5058	62	62	6 (9.7%)
0.000173462	0.000639602	Regulation of Actin Cytoskeleton	Wikipathways	WP51	FN1; RAC1; ARHGEF6; PIK3CB; VCL; MAP2K1; GNA13; PAK1; NCKAP1	5604; 10787; 5879; 7414; 9459; 10672; 5291; 5058; 2335	151	151	9 (6.0%)
0.00017527	0.000639602	Integrins in angiogenesis	PID	avb3_integrin_pathway	FN1; RAC1; SDC1; VCL; VEGFA; HSP90AA1	3320; 5879; 6382; 7414; 7422; 2335	63	63	6 (9.5%)
0.00017527	0.000639602	LPA receptor mediated events	PID	lysophospholipid_pathway	RAC1; CXCL8; PIK3CB; GNA13; LYN; LPAR1	4067; 3576; 5879; 1902; 10672; 5291	63	63	6 (9.5%)
0.000175375	0.000639602	Sphingolipid signaling pathway - Homo sapiens (human)	KEGG	path:hsa04071	FCER1G; RAC1; S1PR2; PIK3CB; PPP2CB; MAP2K1; GNA13; ABCC1	9294; 2207; 5291; 4363; 5516; 10672; 5879; 5604	119	119	8 (6.7%)
0.000193432	0.000697255	VEGF	INOH	None	MAP3K8; ACVRL1; GRK6; PIK3CB; NTRK1; MET; MAP2K1; VEGFA; PRKACB; PAK1	5567; 2870; 7422; 4233; 4914; 5604; 5058; 1326; 94; 5291	188	188	10 (5.3%)
0.000208491	0.0007429	Signaling by ROBO receptors	Reactome	R-HSA-376176	NCK2; RAC1; UBC; GPC1; PRKACB; PAK1	5879; 5567; 8440; 7316; 2817; 5058	65	65	6 (9.2%)
0.000226864	0.0007902	Glycolysis and Gluconeogenesis	EHMN	Glycolysis and Gluconeogenesis	HK1; PFKP; PC; ME1; PGAM1; PKM	5091; 3098; 5223; 5315; 4199; 5214	67	66	6 (9.1%)
0.000226864	0.0007902	AGE-RAGE pathway	Wikipathways	WP2324	NOS2; RAC1; INS; MAP2K1; LGALS3; PLA2G4A	5321; 3630; 5604; 4843; 3958; 5879	66	66	6 (9.1%)
0.000236094	0.000813214	Neutrophil degranulation	Reactome	R-HSA-6798695	FCER1G; ANXA2; CD63; ORM1; SCAMP1; VCL; RAC1; CLEC4C; VAPA; MIF; ARHGAP9; PGAM1; LGALS3; HSP90AA1; PKM; SURF4; CDA	4282; 978; 5004; 170482; 302; 5223; 6836; 5315; 3320; 967; 64333; 9522; 5879; 3958; 2207; 9218; 7414	487	486	17 (3.5%)
0.000238968	0.000814066	RAC3 GTPase cycle	Reactome	R-HSA-9013423	LBR; TFRC; ARHGAP15; ARHGDIB; PAK1; NCKAP1; CAV1	7037; 10787; 55843; 3930; 857; 5058; 397	94	94	7 (7.4%)
0.000246488	0.000830557	Glycolysis / Gluconeogenesis - Homo sapiens (human)	KEGG	path:hsa00010	HK2; HK1; PFKP; PGAM1; LDHA; PKM	3098; 3099; 5315; 5214; 3939; 5223	67	67	6 (9.0%)
0.000267424	0.00087638	Melanoma	Wikipathways	WP4685	RAC1; PIK3CB; VCL; MAP2K1; GRB2; PAK1	5291; 5604; 5058; 2885; 7414; 5879	68	68	6 (8.8%)
0.000267728	0.00087638	CDC42 GTPase cycle	Reactome	R-HSA-9013148	LBR; FGD2; ARHGEF6; TFRC; ARHGDIB; ARHGAP9; GNA13; PAK1; CAV1	7037; 64333; 3930; 10672; 857; 5058; 397; 221472; 9459	160	160	9 (5.6%)
0.000268568	0.00087638	Prion disease - Homo sapiens (human)	KEGG	path:hsa05020	RAC1; CREB3; PIK3CB; C1QC; C1QB; C1QA; NDUFB11; PRKACB; SDHA; PPIF; UQCRC2; CAV1	857; 54539; 5291; 712; 713; 714; 7385; 6389; 5879; 10105; 5567; 10488	273	273	12 (4.4%)
0.00029917	0.00095611	a6b1 and a6b4 Integrin signaling	PID	a6b1_a6b4_integrin_pathway	GRB2; RAC1; YWHAG; MET; CD9	7532; 928; 5879; 2885; 4233	45	45	5 (11.1%)
0.00029917	0.00095611	PDGF	INOH	None	ARHGEF6; PIK3CB; GRB2; MAP2K1; PAK1	9459; 2885; 5291; 5604; 5058	45	45	5 (11.1%)
0.000321352	0.00101652	Natural killer cell mediated cytotoxicity - Homo sapiens (human)	KEGG	path:hsa04650	FCER1G; RAC1; PIK3CB; HLA-E; MAP2K1; GRB2; IFNGR1; PAK1	3133; 2207; 5291; 5879; 2885; 3459; 5058; 5604	131	130	8 (6.2%)
0.000332109	0.00102954	Insulin Pathway	PID	insulin_pathway	INS; GRB2; EXOC4; NCK2; CAV1	857; 8440; 2885; 60412; 3630	46	46	5 (10.9%)
0.000332109	0.00102954	Type II diabetes mellitus - Homo sapiens (human)	KEGG	path:hsa04930	HK2; HK1; PIK3CB; INS; PKM	5315; 3099; 5291; 3630; 3098	46	46	5 (10.9%)
0.000349826	0.00106739	AGE-RAGE signaling pathway in diabetic complications - Homo sapiens (human)	KEGG	path:hsa04933	FN1; RAC1; CXCL8; PIK3CB; VEGFA; VCAM1; SERPINE1	5291; 7412; 5879; 7422; 2335; 5054; 3576	100	100	7 (7.0%)
0.000351204	0.00106739	Infectious disease	Reactome	R-HSA-5663205	AAAS; ANTXR2; MAP2K1; IFNGR1; CD9; NCKAP1; ADM; NT5E; P2RX4; LYN; SH3KBP1; NOS2; RAC1; UBC; VEGFA; FKBP1A; AP1B1; MET; ADRB2; GRB2; PRKACB; HSP90AA1	4843; 5025; 4233; 2885; 162; 2280; 7316; 8086; 118429; 7422; 5567; 10787; 4907; 133; 30011; 3320; 154; 928; 5879; 5604; 4067; 3459	750	750	22 (2.9%)
0.000356319	0.00107242	TGF-beta Signaling Pathway	Wikipathways	WP366	SMURF1; FN1; RAC1; APP; MET; MAP2K1; GRB2; CAV1	4233; 5604; 2885; 5879; 857; 2335; 351; 57154	132	132	8 (6.1%)
0.000367721	0.00109609	Pyruvate metabolism - Homo sapiens (human)	KEGG	path:hsa00620	PC; GRHPR; ME1; LDHA; PKM	9380; 5315; 5091; 3939; 4199	47	47	5 (10.6%)
0.000424102	0.00125211	IL6	NetPath	Pathway_IL6	RAC1; HSPB1; MAP2K1; GRB2; HSP90AA1; LYN	4067; 3315; 5879; 2885; 3320; 5604	74	74	6 (8.1%)
0.000433672	0.00126829	Disease	Reactome	R-HSA-1643685	AAAS; ANTXR2; PRDX1; MAP2K1; IFNGR1; CD9; NCKAP1; ADM; PIK3CB; NT5E; P2RX4; LYN; SH3KBP1; NOS2; RAC1; UBC; VCL; VEGFA; F10; FKBP1A; AP1B1; FN1; MET; ADRB2; GRB2; PRKACB; HSP90AA1	4843; 5025; 4233; 2335; 2885; 5291; 2280; 7316; 8086; 30011; 7422; 10787; 4907; 133; 5052; 3320; 5567; 154; 928; 2159; 5604; 118429; 4067; 5879; 162; 7414; 3459	1029	1029	27 (2.6%)
0.000444097	0.00128664	Human papillomavirus infection - Homo sapiens (human)	KEGG	path:hsa05165	FN1; PIK3CB; PPP2CB; CREB3; HLA-E; MAP2K1; GRB2; VEGFA; RELN; PRKACB; LFNG; SLC9A3R1; PKM	5649; 3955; 3133; 9368; 5291; 7422; 5315; 10488; 2335; 5516; 5567; 2885; 5604	331	331	13 (3.9%)
0.000457473	0.00131312	Insulin signaling pathway - Homo sapiens (human)	KEGG	path:hsa04910	HK2; PIK3CB; HK1; INS; MAP2K1; GRB2; FASN; PRKACB	3098; 3099; 3630; 2194; 5291; 2885; 5567; 5604	137	137	8 (5.8%)
0.000489763	0.00137407	Pertussis - Homo sapiens (human)	KEGG	path:hsa05133	NOS2; CXCL8; C1QC; C1QB; C1QA; TLR4	3576; 7099; 712; 713; 714; 4843	76	76	6 (7.9%)
0.000489763	0.00137407	IL2	NetPath	Pathway_IL2	PIK3CB; ITM2B; MAP2K1; GRB2; HSP90AA1; LYN	4067; 3320; 5291; 2885; 9445; 5604	76	76	6 (7.9%)
0.000492005	0.00137407	TGF-beta receptor signaling	PID	tgfbrpathway	SMURF1; GRB2; PPP2CB; FKBP1A; CAV1	5516; 2885; 857; 57154; 2280	50	50	5 (10.0%)
0.000498565	0.00137996	Senescence and Autophagy in Cancer	Wikipathways	WP615	BMP2; FN1; CXCL8; INS; MAP2K1; SLC39A4; SERPINE1	5604; 3576; 55630; 650; 3630; 5054; 2335	106	106	7 (6.6%)
0.000525429	0.00144144	Bacterial invasion of epithelial cells - Homo sapiens (human)	KEGG	path:hsa05100	FN1; RAC1; PIK3CB; VCL; MET; CAV1	2335; 4233; 857; 5291; 7414; 5879	77	77	6 (7.8%)
0.000563083	0.00153119	insulin	INOH	None	PIK3CB; INS; MAP2K1; GRB2; FKBP1A; YWHAG	3630; 7532; 2885; 5291; 5604; 2280	78	78	6 (7.7%)
0.00064466	0.0017251	B cell receptor signaling pathway - Homo sapiens (human)	KEGG	path:hsa04662	RAC1; CD81; PIK3CB; MAP2K1; GRB2; LYN	5291; 2885; 4067; 5604; 975; 5879	82	80	6 (7.5%)
0.000645521	0.0017251	Pyruvate metabolism and Citric Acid (TCA) cycle	Reactome	R-HSA-71406	SDHA; SUCLG2; BSG; ME1; LDHA	3939; 4199; 6389; 8801; 682	53	53	5 (9.4%)
0.000657682	0.00174258	Phase II - Conjugation of compounds	Reactome	R-HSA-156580	MTR; GSTM1; GSTA2; UGDH; ESD; GSTA5; CNDP2	2944; 4548; 2098; 221357; 7358; 2939; 55748	111	111	7 (6.3%)
0.000735113	0.00193123	insulin Mam	INOH	None	PIK3CB; INS; MAP2K1; GRB2; FKBP1A; YWHAG	3630; 7532; 2885; 5604; 2280; 5291	82	82	6 (7.3%)
0.000742029	0.00193302	Ras signaling	Wikipathways	WP4223	RAC1; PIK3CB; NTRK1; MET; MAP2K1; GRB2; PRKACB; PLA2G4A; PAK1	4233; 5604; 5567; 5879; 2885; 5291; 5058; 5321; 4914	184	184	9 (4.9%)
0.000766125	0.00197605	Regulation of lipolysis in adipocytes - Homo sapiens (human)	KEGG	path:hsa04923	ADRB2; PRKACB; NPY; PIK3CB; INS	154; 5291; 3630; 5567; 4852	57	55	5 (9.1%)
0.000771297	0.00197605	IL-7 signaling	INOH	None	MAP3K8; ACVRL1; GRK6; PIK3CB; NTRK1; MET; MAP2K1; PRKACB; PAK1	5567; 2870; 4233; 4914; 5604; 5058; 1326; 94; 5291	185	185	9 (4.9%)
0.000797308	0.00200375	RHOA GTPase cycle	Reactome	R-HSA-8980692	AAAS; LBR; PKN3; TFRC; ARHGDIB; ARHGAP9; DDRGK1; CAV1	7037; 65992; 64333; 3930; 857; 397; 29941; 8086	149	149	8 (5.4%)
0.000800493	0.00200375	Human cytomegalovirus infection - Homo sapiens (human)	KEGG	path:hsa05163	RAC1; CXCL8; PIK3CB; CREB3; HLA-E; MAP2K1; GRB2; VEGFA; GNA13; PRKACB	3133; 5291; 5879; 7422; 2885; 10488; 10672; 5567; 5604; 3576	225	225	10 (4.4%)
0.0008015	0.00200375	EPO signaling	INOH	None	MAP3K8; ACVRL1; GRK6; PIK3CB; NTRK1; MET; MAP2K1; PRKACB; PAK1	5567; 2870; 4233; 4914; 5604; 5058; 1326; 94; 5291	186	186	9 (4.8%)
0.000832374	0.00206429	Thromboxane A2 receptor signaling	PID	txa2pathway	SLC9A3R1; LYN; GNA13; VCAM1; RAC1	4067; 7412; 5879; 9368; 10672	56	56	5 (8.9%)
0.00087576	0.00215465	Axon guidance	Reactome	R-HSA-422475	NCK2; RAC1; UBC; SH3KBP1; GPC1; MAP2K1; GRB2; RELN; PRKACB; HSP90AA1; LYN; PAK1; MET	5649; 2885; 7316; 5567; 2817; 5058; 30011; 3320; 5879; 5604; 4067; 4233; 8440	356	356	13 (3.7%)
0.000945231	0.00230726	CXCR4-mediated signaling events	PID	cxcr4_pathway	RAC1; GRK6; PIK3CB; GNA13; LYN; PAK1	4067; 2870; 5879; 10672; 5058; 5291	86	86	6 (7.0%)

## Sheet: Table S3.6
Table S3.6 Response genes associated with metabolism (Reactome R-HSA-1430728).
Gene name	Entrez-gene ID	Gene Description
RPS4X	6191	RPS4X : ribosomal protein S4 X-linked
FASN	2194	FASN : fatty acid synthase
UGDH	7358	UGDH : UDP-glucose 6-dehydrogenase
NT5E	4907	NT5E : 5,-nucleotidase ecto
GPC1	2817	GPC1 : glypican 1
ESD	2098	ESD : esterase D
PPP2CB	5516	PPP2CB : protein phosphatase 2 catalytic subunit beta
ASS1	445	ASS1 : argininosuccinate synthase 1
CAV1	857	CAV1 : caveolin 1
VAPA	9218	VAPA : VAMP associated protein A
NADK	65220	NADK : NAD kinase
CDA	978	CDA : cytidine deaminase
NDUFB11	54539	NDUFB11 : NADH:ubiquinone oxidoreductase subunit B11
GSTA2	2939	GSTA2 : glutathione S-transferase alpha 2
AAAS	8086	AAAS : aladin WD repeat nucleoporin
SUCLG2	8801	SUCLG2 : succinate-CoA ligase GDP-forming subunit beta
PGAM1	5223	PGAM1 : phosphoglycerate mutase 1
UQCRC2	7385	UQCRC2 : ubiquinol-cytochrome c reductase core protein 2
PTGR1	22949	PTGR1 : prostaglandin reductase 1
BSG	682	BSG : basigin (Ok blood group)
LDHA	3939	LDHA : lactate dehydrogenase A
PLA2G4A	5321	PLA2G4A : phospholipase A2 group IVA
MTR	4548	MTR : 5-methyltetrahydrofolate-homocysteine methyltransferase
PFKP	5214	PFKP : phosphofructokinase, platelet
HMOX1	3162	HMOX1 : heme oxygenase 1
LBR	3930	LBR : lamin B receptor
GRHPR	9380	GRHPR : glyoxylate and hydroxypyruvate reductase
SDC1	6382	SDC1 : syndecan 1
PIK3CB	5291	PIK3CB : phosphatidylinositol-4,5-bisphosphate 3-kinase catalytic subunit beta
GSTA5	221357	GSTA5 : glutathione S-transferase alpha 5
PC	5091	PC : pyruvate carboxylase
PRKACB	5567	PRKACB : protein kinase cAMP-activated catalytic subunit beta
HADHB	3032	HADHB : hydroxyacyl-CoA dehydrogenase trifunctional multienzyme complex subunit beta
B4GALNT1	2583	B4GALNT1 : beta-1,4-N-acetyl-galactosaminyltransferase 1
TALDO1	6888	TALDO1 : transaldolase 1
HSP90AA1	3320	HSP90AA1 : heat shock protein 90 alpha family class A member 1
ABCC1	4363	ABCC1 : ATP binding cassette subfamily C member 1
CNDP2	55748	CNDP2 : carnosine dipeptidase 2
AK4	205	AK4 : adenylate kinase 4
CYP27A1	1593	CYP27A1 : cytochrome P450 family 27 subfamily A member 1
ME1	4199	ME1 : malic enzyme 1
FABP3	2170	FABP3 : fatty acid binding protein 3
GSTM1	2944	GSTM1 : glutathione S-transferase mu 1
LRP8	7804	LRP8 : LDL receptor related protein 8
HK2	3099	HK2 : hexokinase 2
SERINC3	10955	SERINC3 : serine incorporator 3
SLC3A2	6520	SLC3A2 : solute carrier family 3 member 2
PKM	5315	PKM : pyruvate kinase M1/2
PGD	5226	PGD : phosphogluconate dehydrogenase
SDHA	6389	SDHA : succinate dehydrogenase complex flavoprotein subunit A
GBE1	2632	GBE1 : 1,4-alpha-glucan branching enzyme 1
HK1	3098	HK1 : hexokinase 1
